# Supplementary material for: Formation of 1-(thia­zol-2-yl)-4,5-di­hydropyrazoles from simple precursors: synthesis, spectroscopic characterization and the structures of an inter­mediate and two products
Source: Acta Crystallogr E Crystallogr Commun. 2021 Sep 10;77(Pt 10):975–81. doi: 10.1107/S2056989021009312 (PMC8491524; doi:10.1107/S2056989021009312)
Supplement: Supplementary file 1 [file e-77-00975-sup1.cif]

##############################################################################
#                                                                            #
# This CIF contains the data in a paper accepted for publication in          #
# Acta Crystallographica Section E. It conforms to the requirements of       #
# Notes for Authors for Acta Crystallographica Section E, and has been       #
# peer reviewed under the auspices of the IUCr Commission on Journals.       #
#                                                                            #
# Full details of the Crystallographic Information File format               #
# are given in the paper "The Crystallographic Information File (CIF):       #
# a New Standard Archive File for Crystallography" by S. R. Hall, F. H.      #
# Allen and I. D. Brown [Acta Cryst. (1991), A47, 655-685].                  #
#                                                                            #
# The current version of the core CIF dictionary is obtainable from          #
# ftp://ftp.iucr.org/pub/cif_core.dic.                                       #
#                                                                            #
# Software is freely available for graphical display of the structure(s)     #
# in this CIF. For information consult the CIF software page                 #
# http://www.iucr.org/resources/cif/software.                                #
#                                                                            #
# This file may be used for bona fide research purposes within the           #
# scientific community so long as proper attribution is given to the journal # 
# article from which it was obtained.                                        #
#                                                                            #
##############################################################################
data_global
_audit_creation_method     'from SHELXL-2014'
_journal_date_recd_electronic     2021-07-06
_journal_date_accepted     2021-09-07
_journal_name_full     'Acta Crystallographica, Section E'
_journal_year     2021
_journal_volume     77
_journal_issue     10
_journal_page_first     0
_journal_page_last     0
_journal_paper_category     GO
_journal_paper_doi     10.1107/S2056989021009312
_journal_coeditor_code     ZL5017
_publ_contact_author_name     'Yathirajan, Hemmige S. and R. S. Rathore'
_publ_contact_author_address
;
Department of Studies in Chemistry,
University of Mysore,
Manasagangotri, Mysuru-570 006,
India
;
_publ_contact_author_email
;
yathirajan@hotmail.com,
ravindranath.rathore@gmail.com
;
_publ_contact_author_fax     ?
_publ_contact_author_phone     ?
_publ_section_title
;
Formation of 1-(thiazol-2-yl)-4,5-dihydropyrazoles from simple precursors:
synthesis, spectroscopic characterization and the structures of an
intermediate and two products
;
loop_
    _publ_author_name
    _publ_author_footnote
    _publ_author_address
    'Mahesha, Ninganayaka' .
;  Department of Studies in Chemistry,
University of Mysore,
Manasagangotri, Mysuru-570 006,
India
;
    'Yathirajan, Hemmige S.' .
;  Department of Studies in Chemistry,
University of Mysore,
Manasagangotri, Mysuru-570 006,
India
;
    'Nagma Banu, Holalagudu A.' .
;  Department of Studies in Chemistry,
Mangalore University,
Mangalagangotri,
Mangalore-574199,
India
;
    'Kalluraya, Balakrishna' .
;  Department of Studies in Chemistry,
Mangalore University,
Mangalagangotri,
Mangalore-574199,
India
;
    'Rathore, Ravindranath S.' .
; Department of Bioinformatics,
  School of Earth, Biological and Environmental Sciences
  Central University of South Bihar,
  Gaya-824236,
  India
;
    'Glidewell, Christopher' .
;    School of Chemistry, University of St Andrews,
     St Andrews, Fife KY16 9ST, UK
;
_publ_section_synopsis
;
(<i>E</i>)-1-(4-Methoxyphenyl)-3-[4-(prop-2-ynyloxy)phenyl]prop-2-en-1-one
undergoes a cyclocondensation reaction with thiosemicarbazide to form the
corresponding 4,5-dihydropyrazole-1-arbothioamide, which in turn undergoes
further cycloaddition with phenacyl bromides to form
1-(thiazol-2-yl)-4,5-dihydropyrazoles. The molecules adopt an overall T-shape
structure. Different combinations of hydrogen bonds link the molecules into
ribbons or sheets.
;
data_I
_audit_creation_method     SHELXL-2014
_chemical_name_systematic
;
(<i>E</i>)-1-(4-Methoxyphenyl)-3-[4-(prop-2-ynyloxy)phenyl]prop-2-en-1-one
;
_chemical_name_common     ?
_chemical_formula_moiety     'C19 H16 O3'
_chemical_formula_sum     'C19 H16 O3'
_chemical_formula_iupac     'C19 H16 O3'
_chemical_formula_weight     292.32
_chemical_melting_point     ?
_space_group_crystal_system     triclinic
_space_group_name_H-M_alt     'P -1'
_space_group_name_Hall     '-P 1'
loop_
    _space_group_symop_operation_xyz
    'x, y, z'
    '-x, -y, -z'
_cell_length_a     8.6430(15)
_cell_length_b     9.9526(16)
_cell_length_c     10.0677(18)
_cell_angle_alpha     79.039(6)
_cell_angle_beta     70.124(6)
_cell_angle_gamma     68.366(5)
_cell_volume     755.0(2)
_cell_formula_units_Z     2
_cell_measurement_reflns_used     5248
_cell_measurement_theta_min     2.654
_cell_measurement_theta_max     32.457
_cell_measurement_temperature     297(2)
_exptl_crystal_description     block
_exptl_crystal_colour     colourless
_exptl_crystal_size_max     0.160
_exptl_crystal_size_mid     0.150
_exptl_crystal_size_min     0.120
_exptl_crystal_density_diffrn     1.286
_exptl_crystal_density_meas     ?
_exptl_crystal_density_method     ?
_exptl_crystal_F_000     308
_exptl_absorpt_coefficient_mu     0.086
_exptl_absorpt_correction_type     multi-scan
_exptl_absorpt_process_details
;
(SADABS; Bruker, 2016)
;
_exptl_absorpt_correction_T_min     0.966
_exptl_absorpt_correction_T_max     0.9690
_exptl_special_details     ?
_diffrn_ambient_temperature     297(2)
_diffrn_source     'INCOATEC high brilliance microfocus sealed tube'
_diffrn_radiation_type     MoK\a
_diffrn_radiation_wavelength     0.71073
_diffrn_radiation_monochromator     'multilayer mirror'
_diffrn_measurement_device_type     'Bruker D8 Venture'
_diffrn_measurement_method     '\f and \w scans'
_diffrn_detector_area_resol_mean     ?
_diffrn_reflns_number     45325
_diffrn_reflns_av_R_equivalents     0.0658
_diffrn_reflns_av_unetI/netI     0.0375
_diffrn_reflns_theta_min     2.883
_diffrn_reflns_theta_max     31.498
_diffrn_reflns_theta_full     31.498
_diffrn_measured_fraction_theta_max     0.999
_diffrn_measured_fraction_theta_full     0.999
_diffrn_reflns_limit_h_min     -12
_diffrn_reflns_limit_h_max     12
_diffrn_reflns_limit_k_min     -14
_diffrn_reflns_limit_k_max     14
_diffrn_reflns_limit_l_min     -14
_diffrn_reflns_limit_l_max     14
_diffrn_standards_number     0
_diffrn_standards_interval_count     0
_diffrn_standards_interval_time     0
_diffrn_standards_decay_%     0
_refine_special_details     ?
_reflns_number_total     5029
_reflns_number_gt     3072
_reflns_threshold_expression     'I > 2\s(I)'
_refine_ls_structure_factor_coef     Fsqd
_refine_ls_matrix_type     full
_refine_ls_R_factor_all     0.0935
_refine_ls_R_factor_gt     0.0533
_refine_ls_wR_factor_gt     0.1317
_refine_ls_wR_factor_ref     0.1623
_refine_ls_goodness_of_fit_ref     1.011
_refine_ls_restrained_S_all     1.011
_refine_ls_number_reflns     5029
_refine_ls_number_parameters     200
_refine_ls_number_restraints     0
_refine_ls_hydrogen_treatment     constr
_refine_ls_weighting_scheme     calc
_refine_ls_weighting_details
              'w=1/[\s^2^(Fo^2^)+(0.0578P)^2^+0.2039P] where P=(Fo^2^+2Fc^2^)/3'
_atom_sites_solution_hydrogens     geom
_atom_sites_solution_primary     difmap
_atom_sites_solution_secondary     ?
_refine_ls_shift/su_max     0.000
_refine_ls_shift/su_mean     0.000
_refine_diff_density_max     0.360
_refine_diff_density_min     -0.202
_refine_ls_extinction_method     none
_refine_ls_extinction_coef     .
loop_
    _atom_type_symbol
    _atom_type_description
    _atom_type_scat_dispersion_real
    _atom_type_scat_dispersion_imag
    _atom_type_scat_source
    'C' 'C' 0.0033 0.0016
                         'International Tables Vol C Tables 4.2.6.8 and 6.1.1.4'
    'H' 'H' 0.0000 0.0000
                         'International Tables Vol C Tables 4.2.6.8 and 6.1.1.4'
    'O' 'O' 0.0106 0.0060
                         'International Tables Vol C Tables 4.2.6.8 and 6.1.1.4'
_computing_data_collection
;
APEX3 (Bruker, 2016)
;
_computing_cell_refinement
;
APEX3 and SAINT (Bruker, 2016)
;
_computing_data_reduction
;
SAINT and XPREP (Bruker, 2016)
;
_computing_structure_solution
;
<i>SHELXT2014/5</i> (Sheldrick, 2015a)
;
_computing_structure_refinement
;
<i>SHELXL2014</i> (Sheldrick, 2015b)
;
_computing_molecular_graphics
;
PLATON (Spek, 2020)
;
_computing_publication_material
;
<i>SHELXL2014</i> (Sheldrick, 2015b) and PLATON (Spek,
2020)
;
loop_
    _atom_site_type_symbol
    _atom_site_label
    _atom_site_fract_x
    _atom_site_fract_y
    _atom_site_fract_z
    _atom_site_U_iso_or_equiv
    _atom_site_adp_type
    _atom_site_calc_flag
    _atom_site_occupancy
    _atom_site_disorder_assembly
    _atom_site_disorder_group
    C C1 0.35447(18) 0.15799(16) 0.42144(16) 0.0472(3) Uani d 1 . .
    O O1 0.36622(16) 0.11332(14) 0.31105(12) 0.0652(3) Uani d 1 . .
    C C2 0.47763(19) 0.22583(17) 0.42604(16) 0.0498(3) Uani d 1 . .
    H H2 0.4598 0.2643 0.5094 0.060 Uiso calc 1 . .
    C C3 0.61295(19) 0.23433(16) 0.31606(16) 0.0480(3) Uani d 1 . .
    H H3 0.6285 0.1928 0.2351 0.058 Uiso calc 1 . .
    C C11 0.21298(18) 0.14699(14) 0.55306(15) 0.0436(3) Uani d 1 . .
    C C12 0.06427(19) 0.13056(16) 0.54368(16) 0.0469(3) Uani d 1 . .
    H H12 0.0557 0.1266 0.4550 0.056 Uiso calc 1 . .
    C C13 -0.07138(19) 0.11992(16) 0.66299(16) 0.0485(3) Uani d 1 . .
    H H13 -0.1707 0.1106 0.6545 0.058 Uiso calc 1 . .
    C C14 -0.05751(18) 0.12334(15) 0.79527(15) 0.0456(3) Uani d 1 . .
    C C15 0.0910(2) 0.13783(17) 0.80677(16) 0.0514(3) Uani d 1 . .
    H H15 0.1007 0.1390 0.8957 0.062 Uiso calc 1 . .
    C C16 0.22343(19) 0.15049(16) 0.68757(16) 0.0496(3) Uani d 1 . .
    H H16 0.3216 0.1616 0.6965 0.060 Uiso calc 1 . .
    O O14 -0.18261(15) 0.11348(14) 0.92107(11) 0.0599(3) Uani d 1 . .
    C C17 -0.3326(2) 0.0850(2) 0.91866(19) 0.0601(4) Uani d 1 . .
    H H17A -0.3898 0.0520 1.0133 0.072 Uiso calc 1 . .
    H H17B -0.2950 0.0076 0.8573 0.072 Uiso calc 1 . .
    C C18 -0.4578(2) 0.2122(2) 0.86912(17) 0.0562(4) Uani d 1 . .
    C C19 -0.5601(3) 0.3130(2) 0.8308(2) 0.0709(5) Uani d 1 . .
    H H19 -0.6414 0.3932 0.8004 0.085 Uiso calc 1 . .
    C C31 0.74006(18) 0.30161(15) 0.30821(14) 0.0439(3) Uani d 1 . .
    C C32 0.72813(19) 0.37748(16) 0.41724(15) 0.0485(3) Uani d 1 . .
    H H32 0.6349 0.3862 0.4995 0.058 Uiso calc 1 . .
    C C33 0.8511(2) 0.43923(17) 0.40517(16) 0.0513(3) Uani d 1 . .
    H H33 0.8398 0.4896 0.4787 0.062 Uiso calc 1 . .
    C C34 0.9922(2) 0.42693(16) 0.28368(16) 0.0485(3) Uani d 1 . .
    C C35 1.0071(2) 0.35335(18) 0.17388(16) 0.0551(4) Uani d 1 . .
    H H35 1.1006 0.3448 0.0918 0.066 Uiso calc 1 . .
    C C36 0.8814(2) 0.29253(18) 0.18739(16) 0.0535(4) Uani d 1 . .
    H H36 0.8921 0.2438 0.1129 0.064 Uiso calc 1 . .
    O O34 1.10894(16) 0.48771(14) 0.28515(13) 0.0648(3) Uani d 1 . .
    C C37 1.2544(3) 0.4817(2) 0.1633(2) 0.0728(5) Uani d 1 . .
    H H37A 1.3212 0.3823 0.1449 0.109 Uiso calc 1 . .
    H H37B 1.3259 0.5277 0.1792 0.109 Uiso calc 1 . .
    H H37C 1.2145 0.5310 0.0833 0.109 Uiso calc 1 . .
loop_
    _atom_site_aniso_label
    _atom_site_aniso_U_11
    _atom_site_aniso_U_22
    _atom_site_aniso_U_33
    _atom_site_aniso_U_12
    _atom_site_aniso_U_13
    _atom_site_aniso_U_23
    C1 0.0429(7) 0.0456(7) 0.0533(8) -0.0111(6) -0.0155(6) -0.0091(6)
    O1 0.0602(7) 0.0829(8) 0.0585(7) -0.0276(6) -0.0111(5) -0.0229(6)
    C2 0.0463(8) 0.0541(8) 0.0498(8) -0.0162(6) -0.0111(6) -0.0119(6)
    C3 0.0460(7) 0.0493(8) 0.0485(8) -0.0130(6) -0.0136(6) -0.0097(6)
    C11 0.0419(7) 0.0390(6) 0.0507(8) -0.0105(5) -0.0160(6) -0.0067(5)
    C12 0.0489(8) 0.0475(7) 0.0503(8) -0.0157(6) -0.0201(6) -0.0078(6)
    C13 0.0458(7) 0.0528(8) 0.0556(8) -0.0203(6) -0.0204(6) -0.0055(6)
    C14 0.0444(7) 0.0463(7) 0.0482(7) -0.0164(6) -0.0167(6) 0.0004(6)
    C15 0.0502(8) 0.0626(9) 0.0472(8) -0.0186(7) -0.0228(6) -0.0017(6)
    C16 0.0435(7) 0.0559(8) 0.0561(8) -0.0172(6) -0.0212(6) -0.0055(6)
    O14 0.0540(6) 0.0838(8) 0.0505(6) -0.0341(6) -0.0190(5) 0.0056(5)
    C17 0.0565(9) 0.0690(10) 0.0619(10) -0.0341(8) -0.0172(7) 0.0058(8)
    C18 0.0520(9) 0.0707(10) 0.0522(8) -0.0287(8) -0.0116(7) -0.0086(7)
    C19 0.0636(11) 0.0788(12) 0.0701(12) -0.0172(9) -0.0236(9) -0.0106(9)
    C31 0.0413(7) 0.0449(7) 0.0423(7) -0.0104(5) -0.0111(5) -0.0062(5)
    C32 0.0422(7) 0.0549(8) 0.0428(7) -0.0098(6) -0.0088(6) -0.0106(6)
    C33 0.0527(8) 0.0546(8) 0.0482(8) -0.0136(7) -0.0162(6) -0.0136(6)
    C34 0.0492(8) 0.0474(7) 0.0520(8) -0.0160(6) -0.0183(6) -0.0043(6)
    C35 0.0518(8) 0.0662(10) 0.0451(8) -0.0241(7) -0.0032(6) -0.0101(7)
    C36 0.0550(9) 0.0632(9) 0.0442(8) -0.0224(7) -0.0078(6) -0.0152(6)
    O34 0.0631(7) 0.0746(8) 0.0666(7) -0.0335(6) -0.0154(6) -0.0131(6)
    C37 0.0687(12) 0.0856(13) 0.0734(12) -0.0436(10) -0.0164(9) 0.0015(10)
_geom_special_details
;
 All esds (except the esd in the dihedral angle between two l.s. planes)
 are estimated using the full covariance matrix.  The cell esds are taken
 into account individually in the estimation of esds in distances, angles
 and torsion angles; correlations between esds in cell parameters are only
 used when they are defined by crystal symmetry.  An approximate (isotropic)
 treatment of cell esds is used for estimating esds involving l.s. planes.
;
loop_
    _geom_bond_atom_site_label_1
    _geom_bond_atom_site_label_2
    _geom_bond_site_symmetry_2
    _geom_bond_distance
    _geom_bond_publ_flag
    C1 O1 . 1.2332(18) ?
    C1 C2 . 1.472(2) ?
    C1 C11 . 1.485(2) ?
    C2 C3 . 1.326(2) ?
    C2 H2 . 0.9300 ?
    C3 C31 . 1.458(2) ?
    C3 H3 . 0.9300 ?
    C11 C12 . 1.3896(19) ?
    C11 C16 . 1.395(2) ?
    C12 C13 . 1.384(2) ?
    C12 H12 . 0.9300 ?
    C13 C14 . 1.385(2) ?
    C13 H13 . 0.9300 ?
    C14 O14 . 1.3721(17) ?
    C14 C15 . 1.387(2) ?
    C15 C16 . 1.372(2) ?
    C15 H15 . 0.9300 ?
    C16 H16 . 0.9300 ?
    O14 C17 . 1.4341(19) ?
    C17 C18 . 1.462(2) ?
    C17 H17A . 0.9700 ?
    C17 H17B . 0.9700 ?
    C18 C19 . 1.170(3) ?
    C19 H19 . 0.9300 ?
    C31 C36 . 1.390(2) ?
    C31 C32 . 1.402(2) ?
    C32 C33 . 1.374(2) ?
    C32 H32 . 0.9300 ?
    C33 C34 . 1.390(2) ?
    C33 H33 . 0.9300 ?
    C34 O34 . 1.3594(18) ?
    C34 C35 . 1.384(2) ?
    C35 C36 . 1.385(2) ?
    C35 H35 . 0.9300 ?
    C36 H36 . 0.9300 ?
    O34 C37 . 1.419(2) ?
    C37 H37A . 0.9600 ?
    C37 H37B . 0.9600 ?
    C37 H37C . 0.9600 ?
loop_
    _geom_angle_atom_site_label_1
    _geom_angle_atom_site_label_2
    _geom_angle_atom_site_label_3
    _geom_angle_site_symmetry_1
    _geom_angle_site_symmetry_3
    _geom_angle
    _geom_angle_publ_flag
    O1 C1 C2 . . 121.19(14) ?
    O1 C1 C11 . . 120.62(13) ?
    C2 C1 C11 . . 118.18(13) ?
    C3 C2 C1 . . 122.60(14) ?
    C3 C2 H2 . . 118.7 ?
    C1 C2 H2 . . 118.7 ?
    C2 C3 C31 . . 127.06(14) ?
    C2 C3 H3 . . 116.5 ?
    C31 C3 H3 . . 116.5 ?
    C12 C11 C16 . . 117.96(13) ?
    C12 C11 C1 . . 119.34(13) ?
    C16 C11 C1 . . 122.70(13) ?
    C13 C12 C11 . . 121.65(13) ?
    C13 C12 H12 . . 119.2 ?
    C11 C12 H12 . . 119.2 ?
    C12 C13 C14 . . 119.22(13) ?
    C12 C13 H13 . . 120.4 ?
    C14 C13 H13 . . 120.4 ?
    O14 C14 C13 . . 124.69(13) ?
    O14 C14 C15 . . 115.39(13) ?
    C13 C14 C15 . . 119.92(14) ?
    C16 C15 C14 . . 120.30(14) ?
    C16 C15 H15 . . 119.8 ?
    C14 C15 H15 . . 119.8 ?
    C15 C16 C11 . . 120.93(13) ?
    C15 C16 H16 . . 119.5 ?
    C11 C16 H16 . . 119.5 ?
    C14 O14 C17 . . 118.59(12) ?
    O14 C17 C18 . . 112.83(14) ?
    O14 C17 H17A . . 109.0 ?
    C18 C17 H17A . . 109.0 ?
    O14 C17 H17B . . 109.0 ?
    C18 C17 H17B . . 109.0 ?
    H17A C17 H17B . . 107.8 ?
    C19 C18 C17 . . 178.89(19) ?
    C18 C19 H19 . . 180.0 ?
    C36 C31 C32 . . 116.87(13) ?
    C36 C31 C3 . . 119.67(13) ?
    C32 C31 C3 . . 123.46(13) ?
    C33 C32 C31 . . 121.46(13) ?
    C33 C32 H32 . . 119.3 ?
    C31 C32 H32 . . 119.3 ?
    C32 C33 C34 . . 120.38(13) ?
    C32 C33 H33 . . 119.8 ?
    C34 C33 H33 . . 119.8 ?
    O34 C34 C35 . . 125.05(14) ?
    O34 C34 C33 . . 115.41(13) ?
    C35 C34 C33 . . 119.53(14) ?
    C34 C35 C36 . . 119.36(14) ?
    C34 C35 H35 . . 120.3 ?
    C36 C35 H35 . . 120.3 ?
    C35 C36 C31 . . 122.40(14) ?
    C35 C36 H36 . . 118.8 ?
    C31 C36 H36 . . 118.8 ?
    C34 O34 C37 . . 118.37(13) ?
    O34 C37 H37A . . 109.5 ?
    O34 C37 H37B . . 109.5 ?
    H37A C37 H37B . . 109.5 ?
    O34 C37 H37C . . 109.5 ?
    H37A C37 H37C . . 109.5 ?
    H37B C37 H37C . . 109.5 ?
loop_
    _geom_torsion_atom_site_label_1
    _geom_torsion_atom_site_label_2
    _geom_torsion_atom_site_label_3
    _geom_torsion_atom_site_label_4
    _geom_torsion_site_symmetry_1
    _geom_torsion_site_symmetry_2
    _geom_torsion_site_symmetry_3
    _geom_torsion_site_symmetry_4
    _geom_torsion
    _geom_torsion_publ_flag
    O1 C1 C2 C3 . . . . -4.4(2) ?
    C11 C1 C2 C3 . . . . 176.67(14) ?
    C1 C2 C3 C31 . . . . 178.55(14) ?
    O1 C1 C11 C12 . . . . -20.5(2) ?
    C2 C1 C11 C12 . . . . 158.44(13) ?
    O1 C1 C11 C16 . . . . 158.65(15) ?
    C2 C1 C11 C16 . . . . -22.4(2) ?
    C16 C11 C12 C13 . . . . 0.9(2) ?
    C1 C11 C12 C13 . . . . -179.94(13) ?
    C11 C12 C13 C14 . . . . -1.1(2) ?
    C12 C13 C14 O14 . . . . -179.87(13) ?
    C12 C13 C14 C15 . . . . 0.2(2) ?
    O14 C14 C15 C16 . . . . -179.15(13) ?
    C13 C14 C15 C16 . . . . 0.8(2) ?
    C14 C15 C16 C11 . . . . -0.9(2) ?
    C12 C11 C16 C15 . . . . 0.1(2) ?
    C1 C11 C16 C15 . . . . -179.02(14) ?
    C13 C14 O14 C17 . . . . 5.7(2) ?
    C15 C14 O14 C17 . . . . -174.36(14) ?
    C14 O14 C17 C18 . . . . -76.01(19) ?
    C2 C3 C31 C36 . . . . 175.71(15) ?
    C2 C3 C31 C32 . . . . -4.6(2) ?
    C36 C31 C32 C33 . . . . -0.3(2) ?
    C3 C31 C32 C33 . . . . -179.98(14) ?
    C31 C32 C33 C34 . . . . -0.4(2) ?
    C32 C33 C34 O34 . . . . -177.78(13) ?
    C32 C33 C34 C35 . . . . 0.8(2) ?
    O34 C34 C35 C36 . . . . 178.04(15) ?
    C33 C34 C35 C36 . . . . -0.3(2) ?
    C34 C35 C36 C31 . . . . -0.4(3) ?
    C32 C31 C36 C35 . . . . 0.7(2) ?
    C3 C31 C36 C35 . . . . -179.57(14) ?
    C35 C34 O34 C37 . . . . 2.8(2) ?
    C33 C34 O34 C37 . . . . -178.74(14) ?
loop_
    _geom_hbond_atom_site_label_D
    _geom_hbond_atom_site_label_H
    _geom_hbond_atom_site_label_A
    _geom_hbond_site_symmetry_A
    _geom_hbond_distance_DH
    _geom_hbond_distance_HA
    _geom_hbond_distance_DA
    _geom_hbond_angle_DHA
    _geom_hbond_publ_flag
    C17 H17B O1 2_556 0.97 2.59 3.456(2) 148 no
    C3 H3 O1 . 0.93 2.50 2.827(2) 101 no
    C12 H12 Cg1 1_455 0.93 2.89 3.5117(18) 126 no
    C19 H19 Cg1 2_566 0.93 2.73 3.660(2) 177 no
_shelx_space_group_comment
;
The symmetry employed for this shelxl refinement is uniquely defined
by the following loop, which should always be used as a source of
symmetry information in preference to the above space-group names.
They are only intended as comments.
;
_shelx_estimated_absorpt_T_min     0.986
_shelx_estimated_absorpt_T_max     0.990
_shelx_hkl_file
;
  -1   0   0    0.00    0.10
  -1   0   0    0.10    0.10
   1   0   0    0.00    0.10
   1   0   0    0.00    0.10
  -2   0   0    2.90    0.40
  -2   0   0    3.10    0.50
  -2   0   0    3.10    0.40
  -2   0   0    2.90    0.30
  -2   0   0    2.30    0.40
   2   0   0    2.40    0.40
   2   0   0    2.70    0.50
   2   0   0    2.00    0.30
   2   0   0    2.70    0.40
   2   0   0    2.40    0.40
   2   0   0    2.80    0.20
   2   0   0    2.80    0.30
   2   0   0    2.60    0.40
  -3   0   0    8.80    0.70
  -3   0   0    8.10    0.60
  -3   0   0    8.00    0.60
  -3   0   0   10.90    1.00
  -3   0   0    7.30    0.70
  -3   0   0    8.20    0.70
   3   0   0    8.40    0.70
   3   0   0    8.20    0.60
   3   0   0    9.00    0.60
   3   0   0    8.20    0.70
   3   0   0    6.50    0.70
   3   0   0    8.00    0.70
   3   0   0    8.00    0.70
   3   0   0    7.90    0.60
  -4   0   0   13.00    1.20
  -4   0   0   15.60    1.10
  -4   0   0   13.50    0.90
  -4   0   0   13.70    1.10
  -4   0   0   13.90    1.00
  -4   0   0   13.60    1.00
   4   0   0   13.80    1.10
   4   0   0   13.90    1.00
   4   0   0   13.00    0.90
   4   0   0   12.30    1.10
   4   0   0   10.60    1.10
   4   0   0   13.10    1.00
   4   0   0   13.90    1.00
   4   0   0   13.40    1.10
   4   0   0   13.70    1.10
  -5   0   0    0.80    0.50
  -5   0   0    0.00    0.20
  -5   0   0   -1.30    0.70
  -5   0   0   -0.70    0.60
  -5   0   0    0.30    0.30
  -5   0   0    0.10    0.40
   5   0   0   -0.10    0.40
   5   0   0   -0.50    0.40
   5   0   0    0.40    0.60
   5   0   0    0.20    0.20
   5   0   0   -0.10    0.50
   5   0   0    0.40    0.50
   5   0   0   -0.20    0.40
   5   0   0   -0.60    0.60
   5   0   0   -0.60    0.60
  -6   0   0    6.50    0.50
  -6   0   0    4.80    0.80
  -6   0   0    7.90    0.70
   6   0   0    5.20    0.90
   6   0   0    7.40    0.80
   6   0   0    7.90    0.70
   6   0   0    7.00    0.70
   6   0   0    4.40    1.00
   6   0   0    7.80    0.90
  -7   0   0   17.20    1.20
  -7   0   0   16.70    1.30
  -7   0   0   14.90    1.00
   7   0   0   16.20    1.50
   7   0   0   12.90    1.40
   7   0   0   14.70    1.40
   7   0   0   15.30    1.50
  -8   0   0    4.10    0.90
  -8   0   0    2.90    0.90
  -8   0   0    5.10    0.80
  -8   0   0    4.00    0.60
  -8   0   0    5.90    1.00
  -8   0   0    3.70    0.70
   8   0   0    3.20    0.90
   8   0   0    4.90    1.10
   8   0   0    4.30    0.90
  -9   0   0    0.00    0.50
  -9   0   0    0.90    0.90
  -9   0   0    0.30    0.40
  -9   0   0    0.10    0.80
  -9   0   0   -0.30    0.90
  -9   0   0    1.00    0.60
   9   0   0   -0.10    1.00
   9   0   0    0.30    0.80
   9   0   0   -0.70    0.80
 -10   0   0    0.50    0.80
 -10   0   0   -1.20    0.80
 -10   0   0    1.00    0.60
 -10   0   0   -0.50    1.00
  10   0   0   -1.60    1.00
  10   0   0    1.40    1.20
  10   0   0    1.40    1.00
 -11   0   0    1.20    1.10
 -11   0   0    2.90    1.00
 -11   0   0    0.70    0.90
  11   0   0    2.10    1.00
  11   0   0    0.70    1.00
  11   0   0    1.80    1.20
  11  -1   0   -0.50    1.00
  11  -1   0   -0.90    0.80
  11  -1   0    1.00    1.10
 -11   1   0   -0.20    0.90
 -11   1   0   -0.50    0.80
  10  -1   0    0.80    1.00
  10  -1   0    0.90    1.20
  10  -1   0   -0.10    0.90
 -10   1   0    0.80    0.90
 -10   1   0    0.60    0.90
 -10   1   0    0.50    0.40
 -10   1   0    1.40    1.40
   9  -1   0   -0.30    0.90
   9  -1   0   -0.20    0.80
   9  -1   0    0.20    1.00
  -9   1   0    0.90    1.20
  -9   1   0    1.20    0.60
  -9   1   0    0.30    0.40
  -9   1   0    1.90    0.80
  -9   1   0    1.10    0.90
  -9   1   0    0.60    0.40
   8  -1   0   60.79    4.50
   8  -1   0   70.99    4.60
  -8   1   0   59.29    4.50
  -8   1   0   64.19    4.50
  -8   1   0   64.19    4.50
  -8   1   0   70.89    4.30
  -8   1   0   65.69    4.40
  -8   1   0   60.49    4.30
   7  -1   0   62.49    4.50
   7  -1   0   67.09    4.70
   7  -1   0   74.39    5.10
   7  -1   0   69.49    4.50
  -7   1   0   75.79    4.50
  -7   1   0   63.99    4.40
  -7   1   0   66.49    4.50
  -7   1   0   55.99    4.50
  -7   1   0   67.09    4.60
  -7   1   0   65.69    4.50
   6  -1   0    8.50    1.30
   6  -1   0    4.90    1.00
   6  -1   0   10.50    0.90
   6  -1   0    9.70    1.10
   6  -1   0    8.00    1.00
  -6   1   0    8.30    0.90
  -6   1   0    9.00    0.90
  -6   1   0    9.00    0.70
  -6   1   0    8.30    1.00
   5  -1   0    9.50    0.80
   5  -1   0    8.00    0.80
   5  -1   0    8.90    1.00
   5  -1   0    8.00    0.90
   5  -1   0    8.20    0.90
   5  -1   0    8.40    0.80
  -5   1   0    7.00    0.90
  -5   1   0    8.20    0.80
  -5   1   0    7.90    0.70
  -5   1   0    9.40    0.90
  -5   1   0    8.10    0.90
  -5   1   0    8.10    0.80
   4  -1   0   66.89    4.20
   4  -1   0   63.99    4.20
   4  -1   0   59.99    4.20
   4  -1   0   62.99    4.30
   4  -1   0   63.69    4.30
   4  -1   0   66.09    4.20
  -4   1   0   67.99    4.20
  -4   1   0   62.79    4.40
  -4   1   0   66.79    4.30
  -4   1   0   62.99    4.20
  -4   1   0   60.99    4.20
  -4   1   0   56.69    4.20
   3  -1   0   29.10    2.10
   3  -1   0   30.60    2.10
   3  -1   0   31.70    2.10
   3  -1   0   30.10    2.10
   3  -1   0   30.60    2.10
   3  -1   0   31.60    2.10
  -3   1   0   29.30    2.00
  -3   1   0   30.70    2.10
  -3   1   0   32.60    2.10
  -3   1   0   29.70    2.10
  -3   1   0   27.00    2.00
  -3   1   0   30.70    2.00
   2  -1   0   52.69    3.70
   2  -1   0   53.79    3.70
   2  -1   0   56.59    3.70
   2  -1   0   57.79    3.70
   2  -1   0   54.09    3.70
   2  -1   0   53.79    3.70
  -2   1   0   50.79    3.70
  -2   1   0   59.79    3.70
  -2   1   0   65.39    3.70
  -2   1   0   55.89    3.70
  -2   1   0   57.39    3.60
  -2   1   0   55.29    3.70
  -2   1   0   52.29    3.70
   1  -1   0  224.18   12.80
   1  -1   0  189.98   12.80
   1  -1   0  179.28   12.80
  -1   1   0  194.68   12.90
  -1   1   0  203.18   12.90
  -1  -1   0    0.00    0.10
  -1  -1   0    0.00    0.10
  -1  -1   0    0.00    0.10
  -1  -1   0    0.10    0.10
   1   1   0    0.00    0.10
   1   1   0    0.00    0.10
   1   1   0    0.00    0.10
   1   1   0    0.00    0.10
   1   1   0    0.00    0.10
  -2  -1   0   61.99    4.30
  -2  -1   0   61.19    4.40
  -2  -1   0   58.09    4.30
  -2  -1   0   72.29    4.40
  -2  -1   0   73.09    4.40
  -2  -1   0   70.79    4.30
  -2  -1   0   65.29    4.30
  -2  -1   0   70.19    4.30
   2   1   0   62.89    4.30
   2   1   0   68.29    4.40
   2   1   0   68.89    4.30
   2   1   0   67.59    4.30
   2   1   0   65.99    4.30
   2   1   0   65.29    4.30
   2   1   0   64.29    4.40
   2   1   0   68.09    4.30
  -3  -1   0    3.70    0.60
  -3  -1   0    2.30    0.30
  -3  -1   0    2.80    0.40
  -3  -1   0    2.30    0.40
  -3  -1   0    2.60    0.40
  -3  -1   0    2.10    0.30
  -3  -1   0    3.30    0.30
   3   1   0    2.90    0.50
   3   1   0    3.30    0.40
   3   1   0    2.60    0.30
   3   1   0    3.20    0.40
   3   1   0    2.40    0.30
   3   1   0    2.80    0.40
   3   1   0    2.80    0.50
   3   1   0    2.90    0.40
  -4  -1   0   47.20    3.30
  -4  -1   0   52.19    3.40
  -4  -1   0   54.49    3.40
  -4  -1   0   48.00    3.30
  -4  -1   0   49.50    3.30
  -4  -1   0   45.90    3.40
   4   1   0   51.69    3.40
   4   1   0   52.79    3.40
   4   1   0   51.39    3.40
   4   1   0   47.00    3.30
   4   1   0   52.19    3.30
   4   1   0   47.60    3.30
   4   1   0   47.30    3.30
   4   1   0   49.60    3.30
  -5  -1   0    5.10    0.50
  -5  -1   0    4.00    0.60
  -5  -1   0    4.90    0.70
  -5  -1   0    4.80    0.50
  -5  -1   0    6.00    0.70
  -5  -1   0    3.90    0.90
   5   1   0    4.40    0.50
   5   1   0    5.20    0.50
   5   1   0    5.80    0.50
   5   1   0    4.70    0.70
   5   1   0    5.00    0.70
   5   1   0    4.70    0.70
   5   1   0    4.80    0.80
   5   1   0    4.80    0.70
   5   1   0    5.30    0.70
  -6  -1   0    9.10    1.00
  -6  -1   0    9.10    0.70
  -6  -1   0    8.70    0.70
   6   1   0    9.20    1.00
   6   1   0    9.10    0.90
   6   1   0    6.60    0.90
   6   1   0    8.80    1.10
   6   1   0    8.20    0.90
   6   1   0    7.80    0.90
   6   1   0    7.70    0.70
  -7  -1   0  115.89    8.50
  -7  -1   0  130.09    8.60
  -7  -1   0  132.19    8.50
   7   1   0  131.89    8.60
   7   1   0  141.69    8.70
   7   1   0  134.09    8.70
   7   1   0  134.89    8.50
   7   1   0  117.19    8.60
  -8  -1   0    0.80    0.80
  -8  -1   0    0.40    0.30
  -8  -1   0    1.30    0.40
  -8  -1   0    1.60    0.60
  -8  -1   0    1.10    0.90
   8   1   0    0.40    0.70
   8   1   0    1.10    0.90
   8   1   0    1.20    0.70
  -9  -1   0    0.40    0.90
  -9  -1   0    2.30    0.80
  -9  -1   0    1.20    0.70
  -9  -1   0    0.90    0.80
   9   1   0    0.70    0.80
   9   1   0   -0.10    0.80
   9   1   0    1.30    1.00
 -10  -1   0    2.30    0.70
 -10  -1   0    2.00    1.10
 -10  -1   0    2.40    0.90
 -10  -1   0    2.70    1.00
  10   1   0    3.00    1.00
  10   1   0    2.70    1.10
  10   1   0    2.70    0.90
 -11  -1   0   -0.80    0.80
 -11  -1   0    1.70    1.30
 -11  -1   0    2.20    1.00
 -11  -1   0   -0.70    0.60
  11   1   0   -0.20    0.90
  11   1   0    0.40    0.90
  11   1   0    1.70    1.30
  10  -2   0   -0.40    1.00
  10  -2   0   -1.00    1.00
  10  -2   0   -0.70    0.90
 -10   2   0   -1.90    0.90
 -10   2   0   -1.30    0.70
 -10   2   0    0.40    0.80
 -10   2   0    0.00    0.90
 -10   2   0    1.00    0.70
   9  -2   0    1.00    1.10
   9  -2   0    2.80    1.30
   9  -2   0    1.60    0.90
  -9   2   0    1.80    1.00
  -9   2   0    2.20    0.30
  -9   2   0    2.50    0.80
  -9   2   0    1.60    0.90
  -9   2   0    4.10    0.90
   8  -2   0    0.30    0.90
   8  -2   0    1.90    1.00
   8  -2   0    0.40    0.90
   8  -2   0    3.80    0.90
  -8   2   0    2.80    0.90
  -8   2   0    2.40    0.70
  -8   2   0    4.30    1.00
  -8   2   0    3.20    0.40
  -8   2   0    2.40    0.30
  -8   2   0    3.00    0.80
   7  -2   0    7.10    1.00
   7  -2   0    8.20    1.10
   7  -2   0    7.30    1.10
  -7   2   0    8.30    0.90
  -7   2   0    6.40    0.90
  -7   2   0    7.30    1.00
  -7   2   0    6.80    0.60
  -7   2   0    7.90    1.00
  -7   2   0    8.00    0.70
   6  -2   0    8.10    1.00
   6  -2   0    9.10    1.10
   6  -2   0    9.00    1.00
  -6   2   0    9.20    0.70
  -6   2   0    7.50    0.90
  -6   2   0    8.50    0.90
  -6   2   0    8.60    0.90
  -6   2   0    7.20    1.00
   5  -2   0    1.80    0.70
   5  -2   0    2.40    0.70
   5  -2   0    2.70    0.60
   5  -2   0   -0.30    0.80
   5  -2   0    1.90    0.70
  -5   2   0    2.50    0.60
  -5   2   0    1.90    0.50
  -5   2   0    2.30    0.70
  -5   2   0    1.20    0.60
  -5   2   0    2.00    0.30
   4  -2   0    0.00    0.20
   4  -2   0    0.50    0.40
   4  -2   0    0.60    0.40
   4  -2   0   -0.70    0.60
   4  -2   0    0.20    0.60
   4  -2   0    0.00    0.60
   4  -2   0    0.30    0.50
   4  -2   0   -0.10    0.50
  -4   2   0    0.20    0.50
  -4   2   0   -0.40    0.40
  -4   2   0    0.00    0.20
  -4   2   0   -0.60    0.40
  -4   2   0    0.70    0.50
  -4   2   0   -0.10    0.60
  -4   2   0    0.10    0.30
   3  -2   0    6.00    0.60
   3  -2   0    5.10    0.60
   3  -2   0    5.20    0.40
   3  -2   0    5.20    0.50
   3  -2   0    5.10    0.60
   3  -2   0    4.60    0.60
   3  -2   0    4.80    0.60
  -3   2   0    5.30    0.50
  -3   2   0    5.20    0.70
  -3   2   0    4.80    0.50
  -3   2   0    5.70    0.50
  -3   2   0    5.50    0.40
  -3   2   0    4.90    0.60
  -3   2   0    4.20    0.50
  -3   2   0    4.70    0.60
   2  -2   0  112.39    7.00
   2  -2   0  112.99    7.00
   2  -2   0   97.79    7.00
   2  -2   0  115.09    7.00
   2  -2   0   97.89    7.00
   2  -2   0   99.99    7.00
   2  -2   0  108.79    7.00
   2  -2   0   99.09    7.00
  -2   2   0  117.29    7.00
  -2   2   0  118.89    7.10
  -2   2   0  117.59    7.00
  -2   2   0  105.79    7.00
  -2   2   0  105.79    7.00
  -2   2   0  117.19    7.00
  -2   2   0  101.39    7.00
  -2   2   0  102.49    7.00
  -2   2   0   98.29    7.00
   1  -2   0 1697.33  112.19
   1  -2   0 1659.33  115.79
  -1   2   0 1813.72  111.99
  -1   2   0 1721.13  116.19
   0  -2   0  120.59    7.70
   0  -2   0  109.19    7.80
   0  -2   0  110.89    7.70
   0  -2   0  125.19    7.70
   0  -2   0  112.89    7.80
   0  -2   0  130.39    7.70
   0  -2   0  131.09    7.80
   0  -2   0  116.49    7.70
   0  -2   0  115.39    7.80
   0  -2   0  124.19    7.80
   0   2   0  125.09    7.80
   0   2   0  121.29    7.80
   0   2   0  118.39    7.70
   0   2   0  111.59    7.70
   0   2   0  124.79    7.70
   0   2   0  110.29    7.80
  -1  -2   0   32.60    2.00
  -1  -2   0   29.60    1.90
  -1  -2   0   28.90    2.00
  -1  -2   0   28.30    1.90
  -1  -2   0   30.10    2.00
  -1  -2   0   30.70    1.90
  -1  -2   0   27.80    2.00
  -1  -2   0   26.90    2.00
  -1  -2   0   32.20    2.00
  -1  -2   0   31.50    2.00
   1   2   0   26.50    2.00
   1   2   0   33.60    2.00
   1   2   0   28.20    2.00
   1   2   0   28.50    2.00
   1   2   0   28.90    1.90
   1   2   0   31.40    1.90
  -2  -2   0  163.98   11.40
  -2  -2   0  183.88   11.40
  -2  -2   0  170.88   11.50
  -2  -2   0  189.28   11.50
  -2  -2   0  159.38   11.40
   2   2   0  159.18   11.50
   2   2   0  193.88   11.50
   2   2   0  182.08   11.40
   2   2   0  168.48   11.40
   2   2   0  190.58   11.40
  -3  -2   0  189.88   12.00
  -3  -2   0  170.88   12.00
  -3  -2   0  198.88   12.00
  -3  -2   0  187.28   12.00
  -3  -2   0  190.98   12.00
  -3  -2   0  186.28   12.10
  -3  -2   0  178.48   12.00
   3   2   0  193.08   12.00
   3   2   0  178.58   12.00
   3   2   0  169.18   12.00
   3   2   0  189.88   12.00
   3   2   0  191.88   12.00
   3   2   0  175.08   12.00
   3   2   0  187.08   12.00
  -4  -2   0   88.69    5.60
  -4  -2   0   81.99    5.60
  -4  -2   0   80.79    5.70
  -4  -2   0   87.69    5.60
  -4  -2   0   81.79    5.60
  -4  -2   0   94.39    5.60
   4   2   0   85.99    5.60
   4   2   0   83.09    5.60
   4   2   0   86.59    5.60
   4   2   0   80.39    5.60
   4   2   0   92.09    5.60
   4   2   0   81.69    5.60
   4   2   0   77.99    5.60
  -5  -2   0    0.50    0.40
  -5  -2   0    0.70    0.40
  -5  -2   0    0.50    0.70
  -5  -2   0    0.70    0.50
  -5  -2   0    0.60    0.60
   5   2   0    0.80    0.40
   5   2   0    0.10    0.60
   5   2   0    0.80    0.60
   5   2   0    0.60    0.40
   5   2   0    1.00    0.40
   5   2   0    0.30    0.50
  -6  -2   0    1.20    0.70
  -6  -2   0    0.40    1.00
  -6  -2   0    0.60    0.40
   6   2   0    1.00    0.80
   6   2   0    0.30    0.40
   6   2   0   -0.20    0.70
   6   2   0    0.30    0.50
   6   2   0    0.40    0.50
   6   2   0    0.10    0.70
  -7  -2   0   68.29    4.50
  -7  -2   0   61.79    4.40
  -7  -2   0   66.59    4.30
   7   2   0   58.49    4.40
   7   2   0   63.99    4.40
   7   2   0   69.69    4.50
   7   2   0   63.49    4.30
   7   2   0   63.49    4.30
  -8  -2   0    1.80    0.90
  -8  -2   0    3.00    0.50
  -8  -2   0    1.70    0.80
   8   2   0    1.50    0.70
   8   2   0    2.60    0.70
   8   2   0    1.60    0.70
   8   2   0    3.30    1.20
  -9  -2   0    5.20    0.90
  -9  -2   0    5.70    1.10
  -9  -2   0    4.90    0.90
  -9  -2   0    5.40    0.60
   9   2   0    5.40    0.90
   9   2   0    5.40    1.20
   9   2   0    4.70    0.90
 -10  -2   0    0.10    0.40
 -10  -2   0    0.80    1.10
 -10  -2   0    0.80    0.70
 -10  -2   0    0.10    0.80
 -10  -2   0   -1.00    1.00
  10   2   0   -0.20    0.90
  10   2   0    0.80    0.80
  10   2   0    0.50    1.00
 -11  -2   0    2.30    1.00
 -11  -2   0    1.30    1.10
 -11  -2   0    0.90    1.00
 -11  -2   0   -0.10    0.70
  11   2   0   -1.00    1.10
  11   2   0    1.30    0.80
  11   2   0   -0.10    0.90
  10  -3   0    0.70    1.20
  10  -3   0   -1.50    0.90
  10  -3   0    0.60    1.00
 -10   3   0    0.60    0.90
 -10   3   0   -0.20    0.70
 -10   3   0   -0.60    0.70
 -10   3   0    0.60    0.80
   9  -3   0    1.40    1.00
   9  -3   0   -0.10    0.90
   9  -3   0    0.70    1.00
  -9   3   0   -1.30    0.90
  -9   3   0   -0.60    0.70
  -9   3   0    0.20    1.00
  -9   3   0   -0.10    0.70
  -9   3   0    1.00    0.70
   8  -3   0    0.10    0.90
   8  -3   0    0.60    0.90
   8  -3   0    1.60    1.00
  -8   3   0    2.10    0.80
  -8   3   0   -0.40    0.80
  -8   3   0    0.00    0.60
  -8   3   0    0.70    0.70
   7  -3   0    5.20    1.00
   7  -3   0    6.80    1.00
   7  -3   0    5.30    1.00
  -7   3   0    5.10    0.80
  -7   3   0    5.40    0.90
  -7   3   0    6.10    0.90
  -7   3   0    6.10    0.80
  -7   3   0    4.10    0.90
   6  -3   0    6.50    0.90
   6  -3   0    5.20    0.80
   6  -3   0    5.90    0.90
  -6   3   0    5.70    0.70
  -6   3   0    5.70    0.90
  -6   3   0    5.40    0.40
  -6   3   0    6.30    0.40
  -6   3   0    6.10    1.00
  -6   3   0    6.10    0.80
  -6   3   0    7.80    0.90
  -6   3   0    6.80    0.80
   5  -3   0   -0.20    0.80
   5  -3   0    0.30    0.60
   5  -3   0    1.30    0.70
   5  -3   0    0.60    0.20
   5  -3   0    0.60    0.80
  -5   3   0   -0.20    0.60
  -5   3   0    0.40    0.50
  -5   3   0    0.10    0.20
  -5   3   0    0.00    0.50
  -5   3   0    0.50    0.40
  -5   3   0    0.00    0.70
   4  -3   0   36.30    2.50
   4  -3   0   42.40    2.70
   4  -3   0   33.50    2.70
   4  -3   0   38.10    2.60
   4  -3   0   39.10    2.60
   4  -3   0   38.00    2.70
  -4   3   0   40.10    2.70
  -4   3   0   38.10    2.70
  -4   3   0   36.80    2.60
  -4   3   0   40.30    2.60
  -4   3   0   40.80    2.70
  -4   3   0   37.10    2.60
  -4   3   0   36.50    2.50
   3  -3   0   52.89    3.60
   3  -3   0   52.79    3.60
   3  -3   0   57.09    3.60
   3  -3   0   52.19    3.60
   3  -3   0   54.49    3.60
   3  -3   0   54.09    3.60
   3  -3   0   53.09    3.60
  -3   3   0   53.99    3.50
  -3   3   0   50.69    3.60
  -3   3   0   56.09    3.50
  -3   3   0   53.49    3.60
  -3   3   0   54.69    3.50
  -3   3   0   59.59    3.70
  -3   3   0   46.30    3.60
  -3   3   0   52.39    3.60
   2  -3   0   26.80    1.80
   2  -3   0   22.20    1.80
   2  -3   0   25.00    1.80
   2  -3   0   28.30    1.90
   2  -3   0   27.70    1.80
   2  -3   0   25.30    1.80
   2  -3   0   25.00    1.90
   2  -3   0   29.90    1.90
   2  -3   0   26.90    1.80
  -2   3   0   27.40    1.80
  -2   3   0   27.90    1.80
  -2   3   0   23.50    1.90
  -2   3   0   27.30    1.80
  -2   3   0   26.70    1.80
  -2   3   0   27.90    1.90
  -2   3   0   26.10    1.90
  -2   3   0   29.20    1.80
   1  -3   0   63.39    4.10
   1  -3   0   60.79    4.10
   1  -3   0   65.79    4.20
   1  -3   0   70.39    4.20
   1  -3   0   66.59    4.20
   1  -3   0   62.09    4.10
   1  -3   0   62.99    4.10
   1  -3   0   63.69    4.20
   1  -3   0   63.39    4.20
   1  -3   0   57.79    4.10
   1  -3   0   61.09    4.10
   1  -3   0   61.09    4.10
  -1   3   0   65.69    4.10
  -1   3   0   69.09    4.10
  -1   3   0   52.49    4.20
  -1   3   0   62.29    4.20
  -1   3   0   60.69    4.10
  -1   3   0   62.99    4.20
  -1   3   0   59.49    4.10
  -1   3   0   66.19    4.10
   0  -3   0 1508.65   95.89
   0  -3   0 1519.45   97.89
   0   3   0 1432.06   95.89
   0   3   0 1470.85   97.79
  -1  -3   0  156.58   10.20
  -1  -3   0  166.78   10.30
  -1  -3   0  143.89   10.20
  -1  -3   0  163.48   10.20
  -1  -3   0  141.29   10.20
  -1  -3   0  153.88   10.20
  -1  -3   0  151.78   10.20
  -1  -3   0  161.28   10.20
  -1  -3   0  160.48   10.20
  -1  -3   0  162.28   10.20
  -1  -3   0  155.38   10.20
  -1  -3   0  155.08   10.20
   1   3   0  158.68   10.20
   1   3   0  160.78   10.20
   1   3   0  166.48   10.20
   1   3   0  151.88   10.20
   1   3   0  150.08   10.20
   1   3   0  167.88   10.20
  -2  -3   0  124.09    7.90
  -2  -3   0  121.69    7.90
  -2  -3   0  124.49    8.00
  -2  -3   0  125.09    7.90
  -2  -3   0  134.29    7.90
  -2  -3   0  116.29    7.90
  -2  -3   0  122.89    7.80
  -2  -3   0  113.79    7.90
  -2  -3   0  105.59    7.90
   2   3   0  121.79    7.90
   2   3   0  125.69    7.90
   2   3   0  109.79    7.90
   2   3   0  131.19    7.90
   2   3   0  123.09    7.90
   2   3   0  126.59    7.90
   2   3   0  121.29    8.00
   2   3   0  117.09    7.90
  -3  -3   0    3.90    0.40
  -3  -3   0    4.30    0.50
  -3  -3   0    3.80    0.50
  -3  -3   0    3.80    0.60
  -3  -3   0    3.50    0.50
  -3  -3   0    3.80    0.50
  -3  -3   0    3.80    0.40
   3   3   0    3.70    0.30
   3   3   0    3.60    0.40
   3   3   0    2.80    0.50
   3   3   0    3.60    0.40
   3   3   0    4.10    0.40
   3   3   0    3.80    0.30
   3   3   0    4.40    0.50
   3   3   0    3.70    0.50
  -4  -3   0   52.69    3.60
  -4  -3   0   53.39    3.60
  -4  -3   0   55.79    3.60
  -4  -3   0   53.89    3.60
  -4  -3   0   53.59    3.60
  -4  -3   0   59.49    3.60
   4   3   0   55.69    3.60
   4   3   0   54.59    3.60
   4   3   0   49.30    3.60
   4   3   0   54.29    3.60
   4   3   0   56.89    3.60
   4   3   0   45.90    3.60
   4   3   0   54.49    3.60
  -5  -3   0    0.60    0.40
  -5  -3   0    0.10    0.70
  -5  -3   0    0.20    0.40
  -5  -3   0    0.40    0.40
  -5  -3   0    0.30    0.50
  -5  -3   0    0.40    0.40
   5   3   0    0.40    0.40
   5   3   0    0.20    0.30
   5   3   0   -0.80    0.40
   5   3   0    0.30    0.30
   5   3   0   -0.10    0.50
   5   3   0   -0.40    0.70
   5   3   0   -0.20    0.50
  -6  -3   0    0.50    0.50
  -6  -3   0    0.30    0.70
  -6  -3   0    1.20    0.50
   6   3   0    0.50    0.70
   6   3   0    0.70    0.40
   6   3   0    0.80    0.50
   6   3   0    0.40    0.40
   6   3   0   -0.70    0.70
   6   3   0    1.00    0.60
   6   3   0    0.30    0.50
  -7  -3   0  329.37   20.90
  -7  -3   0  335.37   20.80
  -7  -3   0  303.67   20.80
   7   3   0  318.97   20.80
   7   3   0  308.77   20.80
   7   3   0  321.77   20.90
   7   3   0  325.17   20.80
   7   3   0  309.67   20.70
  -8  -3   0   10.90    1.20
  -8  -3   0   14.20    1.40
  -8  -3   0   10.20    1.30
   8   3   0   13.10    1.00
   8   3   0   17.10    1.50
   8   3   0   12.30    1.20
   8   3   0   10.90    1.20
  -9  -3   0    2.90    1.00
  -9  -3   0    1.40    0.50
  -9  -3   0    1.10    0.80
  -9  -3   0    1.00    0.80
   9   3   0    1.00    0.70
   9   3   0    2.90    1.00
   9   3   0    1.30    0.80
 -10  -3   0    0.40    0.90
 -10  -3   0    0.10    1.00
 -10  -3   0   -0.50    0.70
  10   3   0    0.10    0.70
  10   3   0   -0.30    0.80
  10   3   0   -1.00    1.00
 -11  -3   0    0.20    0.90
 -11  -3   0   -0.40    1.10
 -11  -3   0   -0.10    0.80
 -11  -3   0    0.60    0.90
  11   3   0    1.70    1.00
  11   3   0    0.60    1.10
  11   3   0    1.20    0.80
  12   3   0   -0.10    0.70
   9  -4   0   -0.70    0.80
   9  -4   0   -0.60    1.10
   9  -4   0   -0.20    1.00
  -9   4   0    0.60    0.80
  -9   4   0    0.00    0.60
  -9   4   0    0.10    1.10
  -9   4   0    0.30    0.90
   8  -4   0   14.20    1.50
  -8   4   0   13.80    1.30
  -8   4   0   11.60    1.20
  -8   4   0   13.90    1.50
  -8   4   0   16.40    1.70
  -8   4   0   13.40    1.40
   7  -4   0   21.80    1.80
   7  -4   0   18.20    1.80
   7  -4   0   24.00    2.00
  -7   4   0   22.70    1.80
  -7   4   0   20.90    1.70
  -7   4   0   21.50    1.70
  -7   4   0   17.50    1.70
  -7   4   0   22.50    1.60
   6  -4   0   -0.60    0.80
   6  -4   0   -0.50    0.70
   6  -4   0   -0.60    0.70
   6  -4   0    1.00    0.70
  -6   4   0   -0.30    0.70
  -6   4   0    0.00    0.50
  -6   4   0   -0.20    0.50
  -6   4   0   -0.10    0.60
  -6   4   0   -0.50    0.60
   5  -4   0    7.20    1.20
   5  -4   0    9.00    0.90
   5  -4   0    8.60    0.90
   5  -4   0    7.20    0.60
  -5   4   0    4.70    0.90
  -5   4   0    8.80    0.80
  -5   4   0    6.20    0.70
  -5   4   0    6.50    0.90
  -5   4   0    7.10    0.70
   4  -4   0   19.60    1.70
   4  -4   0   21.30    1.60
   4  -4   0   22.00    1.60
   4  -4   0   21.90    1.50
   4  -4   0   22.30    1.60
  -4   4   0   20.70    1.60
  -4   4   0   20.70    1.70
  -4   4   0   21.90    1.70
  -4   4   0   18.80    1.90
  -4   4   0   22.60    1.50
   3  -4   0    6.20    0.70
   3  -4   0    7.20    0.70
   3  -4   0    6.00    0.70
   3  -4   0    5.20    0.70
   3  -4   0    6.40    0.80
   3  -4   0    6.90    0.70
   3  -4   0    6.60    0.50
  -3   4   0    5.50    0.80
  -3   4   0    5.80    0.60
  -3   4   0    6.90    0.60
  -3   4   0    5.00    0.80
  -3   4   0    7.00    0.70
  -3   4   0    6.80    0.60
  -3   4   0    6.40    0.80
   2  -4   0    0.70    0.50
   2  -4   0   -0.50    0.40
   2  -4   0    0.70    0.40
   2  -4   0    0.20    0.30
   2  -4   0    0.30    0.20
   2  -4   0    0.80    0.40
   2  -4   0    1.20    0.50
   2  -4   0    0.80    0.30
   2  -4   0   -0.10    0.40
   2  -4   0    0.70    0.30
  -2   4   0    0.60    0.30
  -2   4   0    0.90    0.30
  -2   4   0    1.50    0.50
  -2   4   0   -0.10    0.50
  -2   4   0    0.50    0.50
   1  -4   0  621.94   39.50
   1  -4   0  625.14   39.40
   1  -4   0  593.54   39.50
   1  -4   0  598.34   39.50
   1  -4   0  563.84   39.40
   1  -4   0  601.94   39.50
   1  -4   0  648.24   39.50
   1  -4   0  574.84   39.50
   1  -4   0  642.84   39.50
  -1   4   0  652.33   39.50
  -1   4   0  634.24   39.40
  -1   4   0  570.74   39.50
  -1   4   0  604.24   39.50
   0  -4   0  619.14   38.40
   0  -4   0  579.84   38.40
   0  -4   0  572.64   38.40
   0  -4   0  625.74   38.40
   0  -4   0  597.14   38.40
   0  -4   0  555.14   38.30
   0  -4   0  608.74   38.40
   0   4   0  568.74   38.40
   0   4   0  618.74   38.40
   0   4   0  613.94   38.40
   0   4   0  563.24   38.40
  -1  -4   0   24.90    1.70
  -1  -4   0   29.30    1.90
  -1  -4   0   26.20    1.80
  -1  -4   0   26.80    1.70
  -1  -4   0   27.00    1.80
  -1  -4   0   27.20    1.80
  -1  -4   0   24.90    1.80
  -1  -4   0   28.60    1.80
  -1  -4   0   27.90    1.80
  -1  -4   0   27.00    1.80
  -1  -4   0   25.60    1.70
  -1  -4   0   24.80    1.70
   1   4   0   26.40    1.90
   1   4   0   24.80    1.80
   1   4   0   24.40    1.80
   1   4   0   22.30    1.80
   1   4   0   24.00    1.80
   1   4   0   25.80    1.80
   1   4   0   24.10    1.80
  -2  -4   0   85.09    5.50
  -2  -4   0   87.99    5.60
  -2  -4   0   92.29    5.60
  -2  -4   0   88.69    5.60
  -2  -4   0   74.79    5.50
  -2  -4   0   81.79    5.50
  -2  -4   0   91.29    5.50
  -2  -4   0   81.79    5.50
  -2  -4   0   74.79    5.50
  -2  -4   0   89.19    5.50
  -2  -4   0   90.09    5.60
  -2  -4   0   88.39    5.50
  -2  -4   0   81.59    5.60
   2   4   0   78.39    5.60
   2   4   0   85.29    5.70
   2   4   0   84.99    5.50
   2   4   0   77.29    5.50
   2   4   0   87.09    5.60
   2   4   0   84.59    5.50
  -3  -4   0  538.15   34.70
  -3  -4   0  529.55   34.70
  -3  -4   0  508.75   34.70
  -3  -4   0  558.24   34.80
  -3  -4   0  579.94   34.90
   3   4   0  510.35   34.80
   3   4   0  532.85   34.80
   3   4   0  535.55   34.80
   3   4   0  555.24   34.70
   3   4   0  527.35   34.90
   3   4   0  535.35   34.70
  -4  -4   0   39.90    2.80
  -4  -4   0   39.40    2.60
  -4  -4   0   38.70    2.70
  -4  -4   0   38.10    2.60
  -4  -4   0   34.30    2.70
  -4  -4   0   40.50    2.60
   4   4   0   39.80    2.60
   4   4   0   40.30    2.70
   4   4   0   39.40    2.50
   4   4   0   39.10    2.60
   4   4   0   41.00    2.60
   4   4   0   38.00    2.70
   4   4   0   39.50    2.60
   4   4   0   35.30    2.70
  -5  -4   0   63.89    4.40
  -5  -4   0   70.99    4.30
  -5  -4   0   60.89    4.20
  -5  -4   0   65.89    4.30
  -5  -4   0   67.29    4.20
  -5  -4   0   60.69    4.30
   5   4   0   61.09    4.30
   5   4   0   57.09    4.20
   5   4   0   66.99    4.20
   5   4   0   69.49    4.30
   5   4   0   59.19    4.20
   5   4   0   63.09    4.30
   5   4   0   62.79    4.20
  -6  -4   0    0.50    0.70
  -6  -4   0    0.70    0.60
  -6  -4   0    0.70    0.50
  -6  -4   0    0.40    0.60
   6   4   0    0.80    0.70
   6   4   0    0.40    0.50
   6   4   0    0.90    0.60
   6   4   0    1.50    0.40
   6   4   0    0.50    0.40
   6   4   0    1.30    0.60
  -7  -4   0   19.50    1.70
  -7  -4   0   18.70    1.60
  -7  -4   0   17.40    1.50
  -7  -4   0   19.00    1.60
   7   4   0   20.10    1.40
   7   4   0   20.20    1.60
   7   4   0   19.80    1.60
   7   4   0   18.40    1.60
   7   4   0   19.60    1.40
  -8  -4   0    1.00    0.80
  -8  -4   0    1.40    0.70
  -8  -4   0    1.20    0.80
  -8  -4   0    1.10    0.60
  -8  -4   0   -0.30    0.80
   8   4   0    1.10    0.50
   8   4   0    0.90    0.70
   8   4   0    0.70    0.60
   8   4   0    1.00    0.50
   8   4   0    0.70    0.80
  -9  -4   0    0.30    0.90
  -9  -4   0    0.80    0.80
  -9  -4   0    1.00    0.80
   9   4   0    0.50    0.60
   9   4   0    0.00    0.40
   9   4   0    0.60    0.70
   9   4   0   -1.00    0.80
 -10  -4   0    0.50    0.90
 -10  -4   0    0.30    1.00
 -10  -4   0    0.20    0.80
  10   4   0    0.30    1.10
  10   4   0   -0.20    0.60
  10   4   0    0.30    0.80
 -11  -4   0    1.20    0.90
 -11  -4   0    1.20    1.40
 -11  -4   0    0.20    0.80
  11   4   0    0.70    0.70
  11   4   0    0.40    1.10
  11   4   0    1.60    0.90
 -12  -4   0    0.00    0.90
 -12  -4   0   -2.30    1.10
  12   4   0   -0.50    1.00
  12   4   0    0.30    0.70
  12   4   0    0.50    1.10
   9  -5   0   -0.60    1.00
   9  -5   0    0.10    0.80
   9  -5   0    0.50    1.00
  -9   5   0    0.60    0.90
  -9   5   0    1.60    0.80
  -9   5   0   -0.50    0.50
  -9   5   0    1.00    0.70
   8  -5   0    0.20    0.90
   8  -5   0    1.40    1.10
   8  -5   0    3.40    1.00
  -8   5   0    3.20    0.80
  -8   5   0    1.50    1.00
  -8   5   0    4.30    1.00
  -8   5   0    3.20    0.60
   7  -5   0    4.20    1.10
   7  -5   0    3.60    0.90
   7  -5   0    1.20    1.00
   7  -5   0    1.70    0.90
  -7   5   0    3.30    0.60
  -7   5   0    3.00    0.90
  -7   5   0    4.20    0.70
  -7   5   0    3.50    0.90
   6  -5   0   -0.80    0.70
   6  -5   0   -0.90    1.10
   6  -5   0   -0.50    0.80
   6  -5   0   -0.70    0.60
  -6   5   0    0.10    0.30
  -6   5   0   -0.40    0.80
  -6   5   0    0.20    0.60
  -6   5   0    0.00    0.70
  -6   5   0   -0.80    0.60
  -6   5   0   -0.10    0.40
   5  -5   0   12.20    1.30
   5  -5   0   15.20    1.40
   5  -5   0   14.80    1.20
   5  -5   0   14.30    1.10
  -5   5   0   14.70    1.10
  -5   5   0   12.00    1.40
  -5   5   0   14.80    1.20
  -5   5   0   16.40    1.50
  -5   5   0   13.50    1.40
  -5   5   0   14.10    1.00
   4  -5   0   22.90    1.50
   4  -5   0   20.30    1.60
   4  -5   0   19.20    1.60
   4  -5   0   20.40    1.50
  -4   5   0   22.50    1.70
  -4   5   0   23.40    1.60
  -4   5   0   20.50    1.70
  -4   5   0   19.70    1.40
  -4   5   0   17.80    1.60
  -4   5   0   19.50    1.60
  -4   5   0   19.70    1.40
   3  -5   0    4.10    0.70
   3  -5   0    4.30    0.70
   3  -5   0    5.10    0.70
   3  -5   0    5.20    0.50
   3  -5   0    4.30    0.60
   3  -5   0    4.40    0.60
  -3   5   0    5.00    0.60
  -3   5   0    4.00    0.80
  -3   5   0    5.20    0.70
  -3   5   0    5.20    0.90
  -3   5   0    4.70    0.80
   2  -5   0   18.80    1.60
   2  -5   0   24.00    1.60
   2  -5   0   23.60    1.70
   2  -5   0   21.30    1.50
   2  -5   0   21.10    1.50
   2  -5   0   24.50    1.70
   2  -5   0   23.00    1.60
   2  -5   0   21.10    1.60
   2  -5   0   23.10    1.70
  -2   5   0   20.60    1.70
  -2   5   0   21.10    1.70
  -2   5   0   23.20    1.50
  -2   5   0   21.80    1.70
  -2   5   0   23.00    1.60
  -2   5   0   22.50    1.60
   1  -5   0  368.96   24.10
   1  -5   0  322.57   24.10
   1  -5   0  388.36   24.10
   1  -5   0  396.16   24.10
   1  -5   0  347.17   24.10
   1  -5   0  360.06   24.30
   1  -5   0  405.86   24.30
   1  -5   0  404.46   24.20
   1  -5   0  371.16   24.10
   1  -5   0  381.46   24.10
  -1   5   0  364.26   24.10
  -1   5   0  364.06   24.10
  -1   5   0  355.16   24.20
  -1   5   0  392.76   24.10
  -1   5   0  384.16   24.20
  -1   5   0  350.36   24.20
   0  -5   0  325.17   20.30
   0  -5   0  325.87   20.20
   0  -5   0  305.47   20.20
   0  -5   0  313.77   20.30
   0  -5   0  329.07   20.30
   0  -5   0  321.87   20.30
   0  -5   0  308.27   20.20
   0  -5   0  316.87   20.30
   0  -5   0  312.17   20.30
   0  -5   0  314.67   20.20
   0  -5   0  319.77   20.20
   0  -5   0  332.07   20.30
   0   5   0  321.47   20.30
   0   5   0  328.87   20.40
   0   5   0  273.17   20.20
   0   5   0  276.07   20.30
   0   5   0  307.57   20.30
   0   5   0  289.87   20.30
  -1  -5   0    0.30    0.30
  -1  -5   0    0.10    0.30
  -1  -5   0   -0.20    0.10
  -1  -5   0   -0.20    0.20
  -1  -5   0   -0.20    0.30
  -1  -5   0    0.20    0.40
  -1  -5   0    0.10    0.30
  -1  -5   0    0.20    0.20
  -1  -5   0   -0.10    0.50
  -1  -5   0   -0.40    0.10
  -1  -5   0   -0.10    0.40
  -1  -5   0    0.70    0.40
   1   5   0    0.40    0.40
   1   5   0   -0.60    0.30
   1   5   0   -0.10    0.40
   1   5   0    0.00    0.30
   1   5   0    0.20    0.40
   1   5   0    0.80    0.40
   1   5   0    0.10    0.30
  -2  -5   0    8.70    0.80
  -2  -5   0    8.60    0.70
  -2  -5   0    9.10    0.70
  -2  -5   0   11.00    0.90
  -2  -5   0    8.50    0.70
  -2  -5   0    8.90    0.70
  -2  -5   0    8.00    0.90
  -2  -5   0    9.30    0.70
  -2  -5   0   10.40    0.90
  -2  -5   0    9.50    0.70
  -2  -5   0    9.30    0.70
  -2  -5   0    9.70    0.80
   2   5   0    9.40    0.80
   2   5   0    7.30    0.80
   2   5   0    7.40    1.00
   2   5   0    9.90    0.70
   2   5   0    9.10    0.80
   2   5   0   10.00    0.70
  -3  -5   0   57.29    4.20
  -3  -5   0   58.09    4.30
  -3  -5   0   64.99    4.30
  -3  -5   0   65.09    4.20
  -3  -5   0   62.99    4.20
  -3  -5   0   65.89    4.20
  -3  -5   0   65.89    4.40
  -3  -5   0   60.09    4.20
  -3  -5   0   67.19    4.40
  -3  -5   0   66.69    4.30
  -3  -5   0   64.49    4.20
   3   5   0   64.99    4.30
   3   5   0   65.19    4.40
   3   5   0   61.19    4.20
   3   5   0   64.29    4.20
   3   5   0   68.29    4.20
   3   5   0   67.39    4.30
   3   5   0   72.59    4.30
   3   5   0   66.99    4.40
  -4  -5   0   72.39    4.50
  -4  -5   0   65.79    4.50
  -4  -5   0   66.69    4.60
  -4  -5   0   67.69    4.40
  -4  -5   0   65.49    4.40
  -4  -5   0   62.89    4.50
  -4  -5   0   65.69    4.40
   4   5   0   57.59    4.50
   4   5   0   68.19    4.50
   4   5   0   68.19    4.40
   4   5   0   67.79    4.40
   4   5   0   62.69    4.40
   4   5   0   68.89    4.40
   4   5   0   71.89    4.30
  -5  -5   0    0.40    0.50
  -5  -5   0   -0.10    0.60
  -5  -5   0    0.00    0.50
  -5  -5   0    0.60    0.50
  -5  -5   0   -0.10    0.50
   5   5   0    0.20    0.20
   5   5   0    1.20    0.60
   5   5   0    0.40    0.50
   5   5   0   -0.30    0.40
   5   5   0    0.20    0.40
   5   5   0    0.80    0.50
   5   5   0    0.60    0.70
   5   5   0    0.00    0.20
  -6  -5   0   89.99    6.40
  -6  -5   0   94.39    6.30
  -6  -5   0  101.29    6.40
  -6  -5   0  102.19    6.40
   6   5   0   82.79    6.40
   6   5   0   91.69    6.40
   6   5   0   95.09    6.20
   6   5   0   99.99    6.20
   6   5   0   95.39    6.30
   6   5   0  100.49    6.40
  -7  -5   0   12.00    1.30
  -7  -5   0    9.40    1.20
  -7  -5   0   13.20    1.20
  -7  -5   0   11.90    1.10
   7   5   0   12.20    1.00
   7   5   0   13.30    1.20
   7   5   0   12.60    1.00
   7   5   0   14.40    1.20
   7   5   0   11.40    1.20
  -8  -5   0    0.40    0.70
  -8  -5   0    1.30    0.80
  -8  -5   0    1.00    1.00
  -8  -5   0    0.90    0.90
   8   5   0    0.60    0.70
   8   5   0    1.50    0.80
   8   5   0    0.40    0.40
   8   5   0    1.10    0.70
  -9  -5   0    1.00    0.90
  -9  -5   0   -0.50    0.80
  -9  -5   0    1.10    0.80
   9   5   0   -1.10    0.70
   9   5   0   -0.60    0.80
   9   5   0    0.90    0.50
 -10  -5   0    5.10    1.10
 -10  -5   0    6.40    1.10
 -10  -5   0    8.20    1.40
  10   5   0    9.60    1.40
 -11  -5   0   -0.40    0.90
 -11  -5   0    3.20    1.20
 -11  -5   0   -0.30    0.80
  11   5   0    0.20    1.10
  11   5   0   -1.20    0.60
  11   5   0   -1.50    0.80
 -12  -5   0   -0.10    0.80
 -12  -5   0    1.10    1.20
 -12  -5   0    1.10    0.90
  12   5   0    1.30    1.10
  12   5   0    0.90    1.50
  12   5   0    0.60    0.80
  12   5   0   -0.60    0.60
   8  -6   0   -1.50    0.90
   8  -6   0    0.70    0.80
   8  -6   0    0.50    1.00
  -8   6   0    0.00    0.80
  -8   6   0    0.70    0.90
  -8   6   0    2.20    0.70
   7  -6   0    0.50    0.80
   7  -6   0    0.20    1.00
   7  -6   0   -0.60    0.80
  -7   6   0   -0.60    0.90
  -7   6   0   -0.10    0.30
  -7   6   0    0.30    0.90
  -7   6   0    0.30    0.60
   6  -6   0    3.90    1.00
   6  -6   0    6.80    0.90
   6  -6   0    7.80    1.00
  -6   6   0    7.60    1.10
  -6   6   0    5.10    1.10
  -6   6   0    6.60    0.90
  -6   6   0    6.00    1.10
   5  -6   0   -0.30    0.60
   5  -6   0   -0.10    0.60
   5  -6   0    0.50    0.40
   5  -6   0   -0.20    0.80
   5  -6   0   -0.60    0.70
  -5   6   0    1.90    0.80
  -5   6   0   -1.30    0.70
  -5   6   0    1.20    0.60
   4  -6   0    2.70    0.60
   4  -6   0    1.30    0.60
   4  -6   0    1.90    0.50
   4  -6   0   -0.40    0.60
   4  -6   0    1.00    0.60
  -4   6   0    0.50    0.70
  -4   6   0    2.50    0.70
  -4   6   0    2.60    0.60
  -4   6   0    1.40    0.50
  -4   6   0    2.20    0.60
   3  -6   0    0.50    0.40
   3  -6   0    0.40    0.50
   3  -6   0    0.90    0.60
   3  -6   0    0.50    0.50
   3  -6   0    1.30    0.20
   3  -6   0    0.60    0.40
   3  -6   0    1.40    0.40
  -3   6   0    1.10    0.40
  -3   6   0    0.40    0.70
  -3   6   0    1.30    0.70
  -3   6   0    1.30    0.50
  -3   6   0    0.70    0.70
   2  -6   0    6.50    0.70
   2  -6   0    5.80    0.60
   2  -6   0    6.50    0.70
   2  -6   0    6.30    0.70
   2  -6   0    6.00    0.60
   2  -6   0    6.50    0.90
   2  -6   0    6.20    0.70
  -2   6   0    6.00    0.90
  -2   6   0    7.30    0.60
  -2   6   0    7.10    0.60
  -2   6   0    7.70    0.80
  -2   6   0    6.10    0.90
  -2   6   0    5.20    0.90
   1  -6   0    0.20    0.60
   1  -6   0    0.30    0.40
   1  -6   0   -0.30    0.30
   1  -6   0    0.40    0.50
   1  -6   0    0.20    0.30
   1  -6   0    0.00    0.40
   1  -6   0    0.10    0.40
   1  -6   0    0.10    0.50
   1  -6   0    0.30    0.50
   1  -6   0   -0.30    0.70
   1  -6   0    0.20    0.40
  -1   6   0    0.10    0.60
  -1   6   0    0.80    0.60
  -1   6   0   -0.10    0.40
  -1   6   0   -0.10    0.60
   0  -6   0    7.60    0.60
   0  -6   0    7.80    0.80
   0  -6   0    7.30    0.60
   0  -6   0    8.50    0.80
   0  -6   0    9.30    0.80
   0  -6   0    7.50    0.60
   0  -6   0    7.80    0.80
   0  -6   0    8.00    0.80
   0  -6   0    8.20    0.70
   0  -6   0    8.30    0.60
   0   6   0    9.50    1.00
   0   6   0    7.80    0.90
   0   6   0    8.30    0.70
   0   6   0    8.60    0.80
   0   6   0    7.10    0.90
   0   6   0    7.20    0.90
  -1  -6   0   58.49    3.70
  -1  -6   0   57.19    3.80
  -1  -6   0   59.09    3.80
  -1  -6   0   55.99    3.60
  -1  -6   0   54.99    3.60
  -1  -6   0   47.90    3.80
  -1  -6   0   53.39    3.60
  -1  -6   0   55.79    3.60
  -1  -6   0   54.19    3.80
  -1  -6   0   57.49    3.70
   1   6   0   52.79    3.70
   1   6   0   57.69    3.70
   1   6   0   51.59    3.80
   1   6   0   61.19    3.90
   1   6   0   59.59    3.80
   1   6   0   54.39    3.80
  -2  -6   0  199.78   13.50
  -2  -6   0  183.38   13.60
  -2  -6   0  223.28   13.60
  -2  -6   0  214.08   13.50
  -2  -6   0  221.78   13.70
  -2  -6   0  213.48   13.60
  -2  -6   0  210.88   13.50
  -2  -6   0  220.08   13.50
  -2  -6   0  207.78   13.50
  -2  -6   0  211.58   13.60
  -2  -6   0  222.38   13.60
  -2  -6   0  212.48   13.60
   2   6   0  201.68   13.60
   2   6   0  178.08   13.70
   2   6   0  222.68   13.60
   2   6   0  207.28   13.60
   2   6   0  195.28   13.60
  -3  -6   0    0.20    0.40
  -3  -6   0    0.10    0.30
  -3  -6   0    0.20    0.40
  -3  -6   0    0.20    0.30
  -3  -6   0    0.10    0.50
  -3  -6   0    0.00    0.30
  -3  -6   0    0.10    0.30
  -3  -6   0    0.30    0.10
  -3  -6   0    0.10    0.70
  -3  -6   0    0.60    0.50
  -3  -6   0    0.10    0.40
   3   6   0    0.40    0.50
   3   6   0    0.80    0.40
   3   6   0    0.30    0.50
   3   6   0    0.30    0.40
   3   6   0   -0.40    0.70
   3   6   0    0.10    0.20
  -4  -6   0    6.30    0.70
  -4  -6   0    5.80    0.80
  -4  -6   0    5.10    0.70
  -4  -6   0    6.70    0.70
  -4  -6   0    5.50    0.50
  -4  -6   0    3.20    0.80
  -4  -6   0    6.00    0.70
  -4  -6   0    6.10    0.60
   4   6   0    5.30    0.90
   4   6   0    6.10    0.80
   4   6   0    6.00    0.70
   4   6   0    5.20    0.60
   4   6   0    5.60    0.50
   4   6   0    5.00    0.50
   4   6   0    5.40    0.50
   4   6   0    6.50    0.60
  -5  -6   0    0.40    0.50
  -5  -6   0    0.60    0.80
  -5  -6   0    0.00    0.60
  -5  -6   0    0.20    0.30
  -5  -6   0    0.30    0.60
  -5  -6   0    0.60    0.50
   5   6   0    0.90    0.80
   5   6   0   -0.30    0.40
   5   6   0    0.00    0.40
   5   6   0    0.50    0.60
   5   6   0    0.00    0.30
  -6  -6   0   32.00    2.20
  -6  -6   0   29.20    2.20
  -6  -6   0   30.20    2.20
  -6  -6   0   30.80    2.00
   6   6   0   31.90    1.90
   6   6   0   26.00    2.30
   6   6   0   22.50    2.20
   6   6   0   28.40    2.00
   6   6   0   31.20    2.00
   6   6   0   30.60    2.10
   6   6   0   26.10    2.00
   6   6   0   30.00    2.10
  -7  -6   0   22.40    1.90
  -7  -6   0   25.50    1.90
  -7  -6   0   23.80    1.80
   7   6   0   21.30    1.60
   7   6   0   25.10    1.70
   7   6   0   23.50    1.70
   7   6   0   23.10    1.90
   7   6   0   23.50    1.60
   7   6   0   26.60    2.00
  -8  -6   0    1.20    0.90
  -8  -6   0    2.40    0.90
  -8  -6   0    3.20    0.80
  -8  -6   0    3.10    0.80
   8   6   0    1.60    0.80
   8   6   0    1.40    0.80
   8   6   0    3.20    0.70
   8   6   0    2.40    0.40
   8   6   0    4.20    0.90
  -9  -6   0    6.10    1.00
  -9  -6   0    4.50    1.10
  -9  -6   0    5.20    1.10
  -9  -6   0    5.90    1.00
   9   6   0    2.50    0.90
   9   6   0    4.70    0.90
   9   6   0    6.50    1.10
   9   6   0    5.50    0.60
   9   6   0    5.90    0.60
 -10  -6   0    1.00    0.90
 -10  -6   0   -0.80    1.00
 -10  -6   0    0.90    0.90
  10   6   0   -0.10    0.80
  10   6   0   -0.30    0.80
  10   6   0    0.20    0.90
  10   6   0    0.20    0.50
 -11  -6   0    0.20    0.90
 -11  -6   0    1.90    1.10
 -11  -6   0    0.90    0.90
  11   6   0   -0.80    0.90
  11   6   0    1.20    1.10
  11   6   0    0.40    0.70
  11   6   0    0.10    0.80
 -12  -6   0   -0.50    1.10
   8  -7   0    0.90    1.10
   8  -7   0    0.80    1.30
   8  -7   0   -0.40    0.90
  -8   7   0   -0.20    0.60
  -8   7   0    0.10    1.00
  -8   7   0   -0.90    0.90
   7  -7   0    0.30    0.80
   7  -7   0    0.20    0.80
   7  -7   0    0.20    0.90
  -7   7   0    1.20    1.00
  -7   7   0    0.30    0.90
  -7   7   0    1.10    0.70
   6  -7   0    0.20    0.70
   6  -7   0   -1.10    1.00
   6  -7   0   -0.30    0.80
   6  -7   0    0.10    0.80
  -6   7   0    0.70    0.80
  -6   7   0    0.20    0.60
  -6   7   0    0.10    0.90
   5  -7   0   -0.10    0.80
   5  -7   0    0.80    0.70
   5  -7   0    1.80    0.80
   5  -7   0    2.30    0.60
   5  -7   0    0.90    0.50
  -5   7   0    0.90    0.90
  -5   7   0    2.10    0.60
  -5   7   0    1.30    0.90
  -5   7   0    1.40    0.60
   4  -7   0    0.40    0.60
   4  -7   0   -0.40    0.90
   4  -7   0    0.40    0.60
  -4   7   0   -1.70    0.70
  -4   7   0   -0.20    0.40
  -4   7   0   -0.30    0.50
  -4   7   0   -0.60    0.70
  -4   7   0   -0.20    0.70
   3  -7   0   -0.80    0.40
   3  -7   0    0.00    0.50
   3  -7   0    0.60    0.40
   3  -7   0    0.20    0.40
   3  -7   0   -0.50    0.50
  -3   7   0   -1.40    0.70
  -3   7   0   -0.40    0.50
  -3   7   0   -0.70    0.70
  -3   7   0   -0.20    0.30
  -3   7   0   -0.30    0.40
   2  -7   0    2.50    0.50
   2  -7   0    2.70    0.50
   2  -7   0    2.70    0.50
   2  -7   0    3.60    0.50
   2  -7   0    2.20    0.40
   2  -7   0    2.30    0.50
  -2   7   0    3.00    0.70
  -2   7   0    2.30    0.70
  -2   7   0    4.30    0.60
  -2   7   0    3.20    0.80
   1  -7   0  125.29    7.80
   1  -7   0  121.19    7.90
   1  -7   0  117.19    7.80
   1  -7   0  112.39    7.70
   1  -7   0  120.19    7.70
   1  -7   0  110.29    7.80
   1  -7   0  105.89    7.90
  -1   7   0  114.39    7.90
  -1   7   0  138.99    8.00
  -1   7   0  119.49    7.80
  -1   7   0  126.99    8.00
   0  -7   0   48.90    3.00
   0  -7   0   40.50    2.90
   0  -7   0   45.10    2.90
   0  -7   0   41.90    2.90
   0  -7   0   45.40    3.00
   0  -7   0   45.80    3.00
   0  -7   0   43.20    2.90
   0  -7   0   44.80    3.00
   0   7   0   41.90    3.20
   0   7   0   39.60    3.00
   0   7   0   46.60    3.00
   0   7   0   40.90    3.00
   0   7   0   43.60    3.10
  -1  -7   0   15.20    1.20
  -1  -7   0   14.90    1.00
  -1  -7   0   16.30    1.20
  -1  -7   0   14.30    1.20
  -1  -7   0   14.50    1.00
  -1  -7   0   14.00    1.00
  -1  -7   0   14.50    1.20
  -1  -7   0   14.90    1.00
  -1  -7   0   14.90    1.20
   1   7   0   15.00    1.20
   1   7   0   13.00    1.30
   1   7   0   13.20    1.20
   1   7   0   13.30    1.40
   1   7   0   13.60    1.30
  -2  -7   0   14.90    1.40
  -2  -7   0   16.70    1.20
  -2  -7   0   17.40    1.20
  -2  -7   0   16.50    1.20
  -2  -7   0   17.10    1.40
  -2  -7   0   15.80    1.20
  -2  -7   0   15.90    1.20
  -2  -7   0   17.70    1.30
  -2  -7   0   18.60    1.30
  -2  -7   0   17.80    1.30
   2   7   0   16.10    1.30
   2   7   0   17.40    1.40
   2   7   0   14.70    1.30
   2   7   0   15.40    1.60
   2   7   0   18.40    1.40
  -3  -7   0    1.50    0.70
  -3  -7   0    0.50    0.40
  -3  -7   0    0.60    0.30
  -3  -7   0    1.00    0.20
  -3  -7   0    2.00    0.40
  -3  -7   0    0.70    0.40
  -3  -7   0    1.30    0.40
  -3  -7   0    1.40    0.40
  -3  -7   0    0.50    0.40
  -3  -7   0    0.10    0.40
   3   7   0    1.40    0.50
   3   7   0    1.10    0.90
   3   7   0    1.00    0.20
   3   7   0    2.00    0.60
   3   7   0    1.00    0.60
  -4  -7   0    1.90    0.30
  -4  -7   0    1.80    0.50
  -4  -7   0    0.40    0.80
  -4  -7   0    2.40    0.60
  -4  -7   0    1.90    0.50
  -4  -7   0    2.50    0.50
  -4  -7   0    1.70    0.50
   4   7   0    2.00    0.90
   4   7   0    2.00    0.60
   4   7   0    1.80    0.60
   4   7   0    2.20    0.40
   4   7   0    2.00    0.40
  -5  -7   0    0.40    0.40
  -5  -7   0    1.00    0.80
  -5  -7   0    0.30    0.50
  -5  -7   0    1.10    0.50
  -5  -7   0   -0.30    0.50
  -5  -7   0    0.20    0.60
   5   7   0    0.70    0.50
   5   7   0    0.50    0.20
   5   7   0    0.50    0.20
   5   7   0    0.20    0.90
   5   7   0    0.90    0.50
   5   7   0    0.50    0.40
  -6  -7   0   15.10    1.20
  -6  -7   0   15.90    1.40
  -6  -7   0   15.10    1.20
  -6  -7   0   15.00    1.30
   6   7   0   14.20    1.20
   6   7   0   14.10    1.10
   6   7   0   15.30    1.50
   6   7   0   14.40    1.40
   6   7   0   16.00    1.10
   6   7   0   13.20    1.20
  -7  -7   0   15.90    1.50
  -7  -7   0   17.00    1.40
  -7  -7   0   16.80    1.50
   7   7   0   16.00    1.30
   7   7   0   16.80    1.10
   7   7   0   15.70    1.30
   7   7   0   14.10    1.30
   7   7   0   18.90    1.60
   7   7   0   15.30    1.40
  -8  -7   0    0.80    0.90
  -8  -7   0    3.40    0.80
  -8  -7   0    1.00    0.80
  -8  -7   0    2.40    0.70
   8   7   0    1.60    0.80
   8   7   0    2.20    0.90
   8   7   0    2.60    0.50
   8   7   0    1.60    0.30
   8   7   0    0.00    0.60
   8   7   0    2.00    0.60
   8   7   0    1.70    0.30
  -9  -7   0    2.60    0.90
  -9  -7   0    1.70    1.10
  -9  -7   0    1.80    0.90
  -9  -7   0    1.30    1.00
   9   7   0    1.30    0.60
   9   7   0    1.80    0.30
   9   7   0    1.20    0.30
   9   7   0    1.10    0.80
   9   7   0    0.50    0.70
   9   7   0    1.70    0.50
 -10  -7   0    0.00    0.90
 -10  -7   0    0.30    1.00
 -10  -7   0    1.10    0.90
  10   7   0   -0.50    0.40
  10   7   0    0.20    0.70
  10   7   0    0.10    0.30
  10   7   0    0.00    0.80
  10   7   0    0.50    0.90
 -11  -7   0   -1.70    1.00
 -11  -7   0    0.90    1.00
 -11  -7   0   -1.20    0.90
  11   7   0   -1.40    0.70
  11   7   0   -0.90    0.90
  11   7   0   -0.60    0.80
   7  -8   0    1.40    0.90
   7  -8   0    1.00    0.90
   7  -8   0    0.60    1.10
  -7   8   0    1.70    1.00
  -7   8   0    2.80    0.70
  -7   8   0    0.90    1.00
   6  -8   0    0.50    0.80
   6  -8   0   -0.40    0.80
   6  -8   0   -0.60    1.00
  -6   8   0   -0.50    0.90
  -6   8   0    0.10    0.60
  -6   8   0    2.40    1.00
   5  -8   0    0.10    0.90
   5  -8   0    1.00    0.80
   5  -8   0   -0.20    0.70
   5  -8   0    0.90    0.70
  -5   8   0    2.90    1.00
  -5   8   0    1.60    0.60
  -5   8   0    1.20    0.80
   4  -8   0    0.30    0.90
   4  -8   0    0.30    0.60
   4  -8   0    1.70    0.70
  -4   8   0    0.60    0.50
  -4   8   0    0.60    0.70
  -4   8   0    0.70    0.80
  -4   8   0    0.10    0.80
   3  -8   0   -0.50    0.90
   3  -8   0    1.60    0.50
   3  -8   0   -0.10    0.50
   3  -8   0    0.50    0.30
   3  -8   0    1.50    0.50
   3  -8   0    0.60    0.50
  -3   8   0    0.10    0.80
  -3   8   0    0.80    0.80
  -3   8   0    1.00    0.80
  -3   8   0    1.50    0.50
   2  -8   0   -0.20    0.30
   2  -8   0    0.30    0.50
   2  -8   0    0.40    0.40
   2  -8   0   -0.10    0.40
   2  -8   0   -0.80    0.50
   2  -8   0   -0.10    0.50
  -2   8   0    0.50    0.70
  -2   8   0    0.20    0.50
  -2   8   0   -0.50    0.70
  -2   8   0    0.20    0.80
   1  -8   0   26.90    2.10
   1  -8   0   29.10    2.00
   1  -8   0   31.00    2.10
   1  -8   0   30.60    2.20
   1  -8   0   31.40    2.00
   1  -8   0   29.00    2.10
   1  -8   0   33.00    2.10
  -1   8   0   31.20    2.30
  -1   8   0   27.10    2.30
  -1   8   0   33.10    2.20
  -1   8   0   29.40    2.20
   0  -8   0   39.20    2.80
   0  -8   0   41.00    2.70
   0  -8   0   41.60    2.70
   0  -8   0   39.90    2.70
   0  -8   0   43.90    2.90
   0   8   0   40.10    2.80
   0   8   0   40.40    2.90
   0   8   0   39.50    2.90
  -1  -8   0   -0.10    0.30
  -1  -8   0   -0.20    0.20
  -1  -8   0    0.20    0.30
  -1  -8   0   -0.60    0.50
  -1  -8   0   -0.10    0.40
  -1  -8   0   -0.70    0.50
   1   8   0   -0.10    0.70
   1   8   0   -1.00    0.80
   1   8   0    0.30    0.50
   1   8   0   -0.80    0.60
   1   8   0    0.50    0.60
  -2  -8   0    4.00    0.40
  -2  -8   0    3.70    0.60
  -2  -8   0    4.00    0.50
  -2  -8   0    4.40    0.70
  -2  -8   0    4.60    0.50
  -2  -8   0    4.60    0.60
  -2  -8   0    4.60    0.60
  -2  -8   0    3.10    0.80
   2   8   0    3.30    0.70
   2   8   0    4.40    0.60
   2   8   0    2.40    0.90
   2   8   0    4.20    0.80
   2   8   0    3.60    0.70
  -3  -8   0    1.00    0.30
  -3  -8   0    0.60    0.40
  -3  -8   0    0.50    0.20
  -3  -8   0    0.60    0.70
  -3  -8   0    0.90    0.40
  -3  -8   0    0.50    0.50
  -3  -8   0    1.10    0.40
  -3  -8   0    0.70    0.50
  -3  -8   0    0.20    0.40
   3   8   0   -0.70    0.60
   3   8   0    0.70    1.10
   3   8   0    0.40    0.60
   3   8   0    1.10    0.50
  -4  -8   0    0.10    0.40
  -4  -8   0   -0.70    0.40
  -4  -8   0   -0.10    0.40
  -4  -8   0   -1.00    0.70
  -4  -8   0    0.00    0.50
  -4  -8   0   -0.20    0.30
   4   8   0    1.20    0.60
   4   8   0   -0.10    0.20
   4   8   0    0.10    0.90
   4   8   0   -0.10    0.40
   4   8   0   -0.50    0.60
  -5  -8   0   -0.60    0.70
  -5  -8   0    0.50    0.50
  -5  -8   0    0.40    0.50
  -5  -8   0    0.10    0.40
  -5  -8   0   -0.10    0.30
  -5  -8   0   -0.90    0.50
  -5  -8   0   -2.30    0.70
   5   8   0    0.10    0.30
   5   8   0    0.30    0.30
   5   8   0   -0.20    0.50
   5   8   0   -0.90    0.60
   5   8   0   -1.60    0.80
  -6  -8   0   58.79    3.70
  -6  -8   0   56.79    3.70
  -6  -8   0   54.29    3.80
  -6  -8   0   62.29    4.00
  -6  -8   0   46.20    3.80
   6   8   0   52.99    3.60
   6   8   0   53.89    3.70
   6   8   0   59.29    3.90
   6   8   0   52.59    3.70
   6   8   0   53.69    4.00
  -7  -8   0   57.89    3.90
  -7  -8   0   52.99    3.90
  -7  -8   0   61.19    3.90
   7   8   0   53.29    3.90
   7   8   0   58.79    3.80
   7   8   0   48.70    3.80
   7   8   0   55.29    3.70
   7   8   0   62.69    4.10
   7   8   0   52.99    3.70
  -8  -8   0    1.80    0.70
  -8  -8   0    1.40    0.90
  -8  -8   0    0.00    0.90
  -8  -8   0    0.10    0.70
   8   8   0    0.10    0.50
   8   8   0   -0.10    0.50
   8   8   0    1.40    1.00
   8   8   0    1.30    0.50
   8   8   0   -0.20    0.70
  -9  -8   0    0.80    0.90
  -9  -8   0    1.30    1.40
  -9  -8   0    0.60    0.80
   9   8   0    0.00    0.60
   9   8   0   -0.20    0.50
   9   8   0   -0.60    0.80
   9   8   0    0.80    0.70
 -10  -8   0   -0.50    1.00
 -10  -8   0    0.00    0.90
 -10  -8   0   -0.40    1.10
  10   8   0   -1.20    0.80
  10   8   0    0.10    0.60
  10   8   0   -0.10    0.50
  10   8   0    0.80    0.90
 -11  -8   0   -0.60    1.10
 -11  -8   0    1.20    1.00
 -11  -8   0   -0.60    1.00
  11   8   0    0.40    0.70
  11   8   0    1.10    0.80
   6  -9   0   -0.20    1.00
   6  -9   0    0.60    0.80
   6  -9   0    0.00    0.70
  -6   9   0    0.10    0.90
  -6   9   0    0.90    1.00
  -6   9   0    0.70    0.60
   5  -9   0    0.80    0.70
   5  -9   0    0.30    0.70
   5  -9   0   -1.40    0.80
   5  -9   0    0.90    1.00
  -5   9   0    0.50    0.60
  -5   9   0   -0.50    0.90
  -5   9   0    0.60    0.90
   4  -9   0   -1.60    0.90
   4  -9   0   -0.40    0.60
   4  -9   0    0.00    0.60
   4  -9   0    0.20    0.70
  -4   9   0   -0.30    0.80
  -4   9   0    1.10    0.90
  -4   9   0   -0.10    0.50
  -4   9   0   -0.10    0.90
   3  -9   0    0.60    0.50
   3  -9   0    0.60    0.30
   3  -9   0    0.40    0.90
   3  -9   0    0.30    0.60
   3  -9   0    0.20    0.50
   3  -9   0    0.50    0.60
  -3   9   0    1.10    0.80
  -3   9   0    0.90    0.50
  -3   9   0   -1.10    0.80
  -3   9   0    0.60    0.90
   2  -9   0   27.00    1.90
   2  -9   0   24.30    1.90
   2  -9   0   24.10    1.90
   2  -9   0   24.90    1.90
   2  -9   0   27.70    1.80
  -2   9   0   31.50    2.20
  -2   9   0   24.70    2.20
  -2   9   0   30.40    2.00
  -2   9   0   23.30    2.10
   1  -9   0   16.00    1.20
   1  -9   0   16.50    1.30
   1  -9   0   15.60    1.20
   1  -9   0   16.80    1.20
   1  -9   0   17.20    1.30
  -1   9   0   17.30    1.40
  -1   9   0   16.90    1.50
  -1   9   0   14.20    1.50
  -1   9   0   18.10    1.50
   0  -9   0    9.90    0.80
   0  -9   0   11.70    1.00
   0  -9   0    8.50    0.70
   0  -9   0   10.00    0.80
   0  -9   0    9.60    0.70
   0   9   0    9.90    1.10
   0   9   0    8.70    1.10
   0   9   0    9.40    1.10
   0   9   0    9.50    1.00
  -1  -9   0   16.90    1.20
  -1  -9   0   16.00    1.20
  -1  -9   0   19.30    1.60
  -1  -9   0   17.60    1.50
   1   9   0   14.60    1.50
   1   9   0   18.80    1.40
   1   9   0   16.90    1.50
   1   9   0   18.40    1.50
  -2  -9   0   11.00    0.80
  -2  -9   0   11.40    1.10
  -2  -9   0   11.60    0.90
  -2  -9   0   10.20    0.80
  -2  -9   0   11.90    0.80
  -2  -9   0   12.00    0.90
  -2  -9   0   11.10    0.90
  -2  -9   0   10.90    1.00
   2   9   0   10.40    1.00
   2   9   0   10.50    1.40
   2   9   0   10.00    1.10
   2   9   0   10.60    1.20
   2   9   0    8.70    1.10
  -3  -9   0    0.00    0.30
  -3  -9   0    0.30    0.40
  -3  -9   0    0.30    0.40
  -3  -9   0   -0.10    0.40
  -3  -9   0    1.00    0.40
  -3  -9   0   -0.10    0.20
  -3  -9   0    0.00    0.70
  -3  -9   0   -0.10    0.30
  -3  -9   0    0.10    0.30
   3   9   0   -1.10    0.60
   3   9   0    0.20    0.60
   3   9   0   -0.60    0.50
   3   9   0    1.10    0.90
  -4  -9   0    0.10    0.70
  -4  -9   0    2.20    0.40
  -4  -9   0    1.70    0.50
  -4  -9   0    3.40    0.50
  -4  -9   0    1.30    0.40
  -4  -9   0    1.20    0.50
  -4  -9   0    1.10    0.50
   4   9   0    2.90    0.70
   4   9   0    1.20    0.60
   4   9   0    1.50    1.00
   4   9   0    1.20    0.70
  -5  -9   0    0.30    0.80
  -5  -9   0    0.50    0.50
  -5  -9   0    0.70    0.50
  -5  -9   0    0.60    0.30
  -5  -9   0    0.60    0.50
  -5  -9   0    0.40    0.50
   5   9   0   -0.10    0.70
   5   9   0    0.20    0.30
   5   9   0    0.70    0.40
   5   9   0    0.70    0.80
   5   9   0    1.20    0.70
  -6  -9   0    4.60    0.80
  -6  -9   0    5.10    0.80
  -6  -9   0    4.90    0.80
  -6  -9   0    5.30    1.20
  -6  -9   0    2.80    0.90
   6   9   0    5.30    0.90
   6   9   0    4.90    0.60
   6   9   0    4.60    1.20
   6   9   0    4.60    0.80
  -7  -9   0    0.00    0.70
  -7  -9   0    0.20    0.90
  -7  -9   0    0.70    0.70
  -7  -9   0    0.60    0.70
   7   9   0   -1.00    0.90
   7   9   0    0.60    0.60
   7   9   0    0.70    0.60
   7   9   0    0.20    0.70
  -8  -9   0    0.80    0.90
  -8  -9   0    1.00    0.70
  -8  -9   0    0.50    0.80
  -8  -9   0    0.30    0.70
   8   9   0    0.50    0.40
   8   9   0    0.70    1.00
   8   9   0    1.10    0.60
   8   9   0    0.10    0.80
   8   9   0    0.30    0.30
   8   9   0    0.70    0.60
  -9  -9   0   14.60    1.50
  -9  -9   0   11.20    1.40
  -9  -9   0    7.40    1.40
   9   9   0   13.60    1.50
   9   9   0   12.90    1.10
   9   9   0   12.40    1.10
 -10  -9   0    2.70    0.90
 -10  -9   0    1.00    1.10
 -10  -9   0    0.40    1.00
  10   9   0    1.90    0.90
  10   9   0    0.70    0.50
 -11  -9   0   -1.00    1.00
 -11  -9   0    0.30    1.00
 -11  -9   0   -1.40    0.90
  11   9   0   -0.40    0.90
  11   9   0    0.20    0.90
   5 -10   0    0.00    0.90
   5 -10   0   -0.20    0.70
   5 -10   0   -0.20    0.70
  -5  10   0   -0.20    1.00
  -5  10   0    0.80    0.60
  -5  10   0    0.60    1.00
   4 -10   0   -1.10    0.90
   4 -10   0    0.50    0.60
   4 -10   0   -0.90    0.60
   4 -10   0    0.30    0.70
  -4  10   0   -0.20    0.90
  -4  10   0   -0.20    0.90
  -4  10   0    0.50    0.60
  -4  10   0   -0.30    0.90
   3 -10   0    0.80    0.60
   3 -10   0    0.10    1.00
   3 -10   0   -0.10    0.50
   3 -10   0    0.60    0.50
  -3  10   0    1.50    0.90
  -3  10   0    0.20    0.90
  -3  10   0   -1.00    0.90
  -3  10   0   -0.30    0.50
   2 -10   0    0.20    0.40
   2 -10   0    1.50    0.50
   2 -10   0    0.00    0.40
   2 -10   0   -0.20    0.50
   2 -10   0    0.00    1.00
  -2  10   0   -0.70    0.80
  -2  10   0    0.60    0.90
  -2  10   0    0.70    1.10
  -2  10   0    0.60    0.60
   1 -10   0    0.90    0.40
   1 -10   0    0.70    0.40
   1 -10   0    0.70    0.40
   1 -10   0    0.70    0.50
   1 -10   0   -0.30    0.40
  -1  10   0    0.90    0.60
  -1  10   0    2.50    0.90
  -1  10   0   -0.30    0.90
  -1  10   0    1.10    0.80
   0 -10   0    0.40    0.30
   0 -10   0    0.00    0.30
   0 -10   0   -0.20    0.30
   0 -10   0    0.80    0.80
   0 -10   0    0.10    0.30
   0  10   0    1.80    0.80
   0  10   0    0.80    0.70
   0  10   0   -0.30    0.80
  -1 -10   0    0.30    0.30
  -1 -10   0    0.10    0.30
  -1 -10   0    0.30    0.30
  -1 -10   0    0.30    0.30
  -1 -10   0   -0.40    0.60
  -1 -10   0    0.00    0.50
   1  10   0    0.30    0.80
   1  10   0    0.40    0.70
   1  10   0    0.20    0.60
   1  10   0   -1.10    0.70
  -2 -10   0    1.30    0.30
  -2 -10   0    0.70    0.70
  -2 -10   0    1.30    0.30
  -2 -10   0    1.70    0.30
  -2 -10   0    0.70    0.40
  -2 -10   0    1.00    0.30
  -2 -10   0    0.50    0.40
   2  10   0    1.90    0.60
   2  10   0    1.60    0.80
   2  10   0    0.20    0.80
   2  10   0    1.90    0.80
  -3 -10   0    0.20    0.40
  -3 -10   0   -0.10    0.30
  -3 -10   0   -0.30    0.30
  -3 -10   0    0.00    0.40
  -3 -10   0    0.30    0.30
  -3 -10   0    0.40    0.40
  -3 -10   0   -0.20    0.20
  -3 -10   0   -0.60    0.70
   3  10   0   -0.30    0.70
   3  10   0    0.20    0.70
   3  10   0    0.30    0.80
   3  10   0    0.00    0.70
  -4 -10   0    1.10    0.40
  -4 -10   0    0.80    0.40
  -4 -10   0    0.10    0.80
  -4 -10   0    0.70    0.50
  -4 -10   0    0.90    0.40
  -4 -10   0    0.50    0.40
   4  10   0    0.20    1.00
   4  10   0    0.40    0.70
   4  10   0    1.10    0.80
   4  10   0   -0.30    0.70
  -5 -10   0    6.30    0.80
  -5 -10   0    7.40    0.80
  -5 -10   0    6.20    0.60
  -5 -10   0    4.10    1.00
  -5 -10   0    5.10    0.80
   5  10   0    6.10    1.30
   5  10   0    6.10    1.00
   5  10   0    6.50    0.80
   5  10   0    5.70    1.00
  -6 -10   0    0.20    0.80
  -6 -10   0   -0.20    0.60
  -6 -10   0    0.30    0.60
  -6 -10   0    0.20    0.60
  -6 -10   0   -0.10    0.50
   6  10   0    0.10    0.30
   6  10   0    0.30    0.80
   6  10   0    0.60    1.10
   6  10   0   -0.30    0.70
  -7 -10   0    1.30    0.60
  -7 -10   0    0.70    0.70
  -7 -10   0    0.00    0.90
  -7 -10   0    1.10    0.70
   7  10   0    1.50    1.10
   7  10   0    1.00    0.80
   7  10   0    0.90    0.40
   7  10   0    1.50    0.90
  -8 -10   0    1.20    0.80
  -8 -10   0   -1.20    0.70
  -8 -10   0   -0.20    0.70
  -8 -10   0    2.60    1.10
   8  10   0    0.20    0.70
   8  10   0    0.80    0.80
   8  10   0    0.00    0.70
  -9 -10   0   -0.20    0.90
  -9 -10   0    1.50    1.00
   9  10   0    0.00    0.60
   9  10   0    0.20    0.80
   9  10   0    0.00    0.30
 -10 -10   0   -1.40    0.90
 -10 -10   0   -0.10    1.00
 -10 -10   0    0.40    0.90
  10  10   0    0.90    0.40
  10  10   0    0.40    0.90
  10  10   0    1.00    0.60
   4 -11   0    0.20    0.60
   4 -11   0    0.70    0.70
   4 -11   0    0.00    1.00
  -4  11   0   -0.60    1.00
  -4  11   0    1.20    1.00
  -4  11   0   -0.90    0.90
  -4  11   0    0.30    0.60
   3 -11   0    1.40    0.60
   3 -11   0    1.90    0.60
   3 -11   0    0.40    1.00
  -3  11   0   -0.10    0.60
  -3  11   0    1.00    1.00
  -3  11   0    2.40    1.00
  -3  11   0   -0.20    1.00
   2 -11   0    1.50    0.50
   2 -11   0   -0.50    1.00
   2 -11   0    1.00    0.50
   2 -11   0    2.00    0.50
   2 -11   0    0.90    0.40
  -2  11   0    1.30    0.60
  -2  11   0   -0.20    1.20
  -2  11   0    1.70    0.90
  -2  11   0    0.00    1.00
   1 -11   0    3.50    0.50
   1 -11   0    4.10    0.60
   1 -11   0   -0.60    0.90
   1 -11   0    2.50    0.50
   1 -11   0    2.70    0.50
  -1  11   0    1.30    0.90
  -1  11   0    2.20    1.00
  -1  11   0    2.10    0.90
   0 -11   0   11.00    1.10
   0 -11   0    9.40    0.70
   0 -11   0    9.10    0.70
   0  11   0   10.70    1.20
   0  11   0    9.40    1.30
   0  11   0   10.50    1.30
  -1 -11   0    2.70    0.30
  -1 -11   0    2.40    0.70
  -1 -11   0    2.30    0.30
  -1 -11   0    1.30    0.40
  -1 -11   0    2.20    0.70
  -1 -11   0    1.90    0.30
   1  11   0    1.90    0.70
   1  11   0    2.50    0.90
   1  11   0    4.20    1.00
   1  11   0    1.20    0.90
  -2 -11   0    0.40    0.30
  -2 -11   0    0.30    0.30
  -2 -11   0    0.10    0.30
  -2 -11   0    0.20    0.80
  -2 -11   0    0.30    0.50
  -2 -11   0    0.30    0.30
   2  11   0    0.70    0.90
   2  11   0   -0.10    0.80
   2  11   0    0.70    0.80
  -3 -11   0   -1.00    0.70
  -3 -11   0    0.40    0.30
  -3 -11   0   -0.20    0.40
  -3 -11   0    0.00    0.30
  -3 -11   0   -0.50    0.30
  -3 -11   0    0.20    0.40
  -3 -11   0   -0.30    0.40
   3  11   0   -0.80    0.70
   3  11   0    0.00    0.80
   3  11   0    0.40    0.70
  -4 -11   0   -0.40    0.40
  -4 -11   0    0.10    0.70
  -4 -11   0   -0.80    0.40
  -4 -11   0    0.10    0.40
  -4 -11   0   -0.10    0.40
   4  11   0   -0.60    0.80
   4  11   0   -0.20    0.70
   4  11   0   -0.10    0.80
  -5 -11   0    3.80    0.60
  -5 -11   0    3.00    1.00
  -5 -11   0    5.40    0.70
  -5 -11   0    4.80    0.70
  -5 -11   0    5.60    0.80
   5  11   0    5.20    0.90
   5  11   0    5.10    1.00
   5  11   0    4.30    1.00
  -6 -11   0   11.60    1.10
  -6 -11   0   12.10    1.10
  -6 -11   0   10.90    1.20
  -6 -11   0    9.50    0.80
  -6 -11   0    7.80    1.40
   6  11   0   11.00    1.60
   6  11   0   10.60    1.20
  -7 -11   0    7.10    1.00
  -7 -11   0    5.90    1.20
  -7 -11   0    7.80    1.00
  -7 -11   0    5.50    0.90
   7  11   0    8.70    1.10
   7  11   0    6.50    1.10
  -8 -11   0    0.50    0.80
  -8 -11   0   -0.50    1.00
  -8 -11   0    0.00    0.80
   8  11   0    0.00    0.70
   8  11   0    0.70    0.90
  -9 -11   0   -0.70    0.90
  -9 -11   0   -0.30    1.00
  -9 -11   0   -0.70    0.80
   9  11   0   -0.40    0.60
   9  11   0    0.50    0.90
 -10 -11   0    0.20    1.00
 -10 -11   0    0.30    0.90
 -10 -11   0    0.40    1.00
  10  11   0   -0.30    0.80
  10  11   0    0.30    0.60
   3 -12   0    0.80    0.40
   3 -12   0   -0.30    0.50
   3 -12   0   -1.10    0.70
   3 -12   0    0.20    1.00
  -3  12   0   -1.90    0.80
  -3  12   0    0.10    0.60
  -3  12   0    0.00    1.20
  -3  12   0   -0.90    0.90
   2 -12   0    0.90    0.50
   2 -12   0    2.00    0.50
   2 -12   0    1.20    0.40
   2 -12   0    1.10    1.00
  -2  12   0    0.40    0.90
  -2  12   0    0.40    1.00
  -2  12   0    0.90    0.90
   1 -12   0    4.00    0.50
   1 -12   0    3.60    0.40
   1 -12   0    3.60    0.60
   1 -12   0    0.30    1.00
   1 -12   0    3.80    0.60
  -1  12   0    3.80    1.10
  -1  12   0    4.20    1.00
  -1  12   0    4.90    1.20
   0 -12   0   -1.30    0.90
   0 -12   0    0.80    0.40
   0 -12   0    1.20    0.60
   0  12   0    1.30    1.00
   0  12   0    1.60    0.80
  -1 -12   0    0.60    0.60
  -1 -12   0   -0.50    0.70
  -1 -12   0    0.00    0.30
   1  12   0   -0.20    0.70
   1  12   0    0.30    1.00
   1  12   0    0.20    1.00
  -2 -12   0    1.50    0.80
  -2 -12   0    0.90    0.50
  -2 -12   0    1.10    0.40
   2  12   0   -0.40    0.80
   2  12   0    1.60    0.90
   2  12   0    2.10    1.00
  -3 -12   0    0.90    0.40
  -3 -12   0   -0.30    0.80
  -3 -12   0    1.50    0.30
  -3 -12   0    1.20    0.30
  -3 -12   0    1.50    0.30
  -3 -12   0    1.20    0.30
   3  12   0    1.70    0.90
   3  12   0    1.30    0.90
   3  12   0    1.90    1.00
  -4 -12   0    0.60    0.40
  -4 -12   0    0.90    0.90
  -4 -12   0    0.70    0.40
   4  12   0    1.50    0.90
   4  12   0    0.40    0.90
   4  12   0    0.50    0.80
  -5 -12   0    2.70    1.10
  -5 -12   0    3.70    0.60
  -5 -12   0    3.60    0.80
  -5 -12   0    3.90    0.60
   5  12   0    3.60    0.80
   5  12   0    3.90    1.00
   5  12   0    4.60    1.00
  -6 -12   0    2.20    1.00
  -6 -12   0    3.00    0.50
  -6 -12   0    3.70    0.70
  -6 -12   0    3.80    0.70
  -6 -12   0    4.10    0.70
   6  12   0    4.50    1.10
   6  12   0    4.50    1.00
  -7 -12   0    0.90    0.70
  -7 -12   0   -0.30    0.90
  -7 -12   0   -0.10    0.70
  -7 -12   0    1.30    0.70
   7  12   0    0.30    0.80
   7  12   0    0.10    0.90
  -8 -12   0   -0.80    0.90
  -8 -12   0    0.50    0.80
  -8 -12   0   -0.40    0.70
   8  12   0   -0.30    0.80
   8  12   0    0.60    0.80
  -9 -12   0    0.80    0.80
  -9 -12   0   -0.20    1.00
  -9 -12   0    2.00    0.90
   9  12   0    3.60    1.00
   9  12   0    3.40    0.80
   1 -13   0    0.70    1.00
  -1  13   0    1.70    0.90
  -1  13   0    1.60    1.10
  -1  13   0    1.00    1.00
   0 -13   0    1.30    0.60
   0 -13   0    0.70    0.90
   0 -13   0    0.40    0.70
   0  13   0    1.20    0.80
   0  13   0   -0.90    1.00
   0  13   0    1.50    1.00
  -1 -13   0    5.50    0.90
  -1 -13   0    4.10    0.80
   1  13   0    6.90    1.30
   1  13   0    4.40    1.50
   1  13   0    5.40    1.20
  -2 -13   0    1.60    0.90
  -2 -13   0    4.40    1.00
   2  13   0    3.60    1.10
   2  13   0    4.40    1.20
   2  13   0    6.40    1.20
  -3 -13   0    0.30    0.80
  -3 -13   0    0.20    0.40
  -3 -13   0    0.40    0.20
   3  13   0    0.80    1.00
   3  13   0   -0.60    0.90
   3  13   0   -0.40    1.00
  -4 -13   0    0.10    0.40
  -4 -13   0    0.60    0.70
  -4 -13   0    0.30    0.30
  -4 -13   0    0.00    0.30
  -4 -13   0   -0.30    0.80
   4  13   0   -0.60    0.80
   4  13   0    1.90    1.00
   4  13   0    1.00    0.90
  -5 -13   0    0.10    0.40
  -5 -13   0   -0.40    0.50
  -5 -13   0    0.00    0.90
  -5 -13   0    0.40    0.60
   5  13   0   -0.10    0.80
   5  13   0   -0.20    1.00
   5  13   0    1.30    0.70
  -6 -13   0    0.90    0.90
  -6 -13   0    0.30    0.60
  -6 -13   0   -0.10    0.50
  -6 -13   0    1.10    1.00
   6  13   0    0.00    0.90
   6  13   0    0.50    0.90
  -7 -13   0   -0.40    0.60
  -7 -13   0    0.10    0.90
  -7 -13   0    0.90    0.70
   7  13   0   -0.70    0.80
   7  13   0    0.20    0.90
  -8 -13   0   -0.50    1.00
  -8 -13   0    0.60    0.70
   8  13   0   -0.90    0.80
   8  13   0   -0.90    0.90
  -1 -14   0    1.20    0.80
   1  14   0    1.20    1.10
   1  14   0    2.10    1.00
  -2 -14   0    0.40    0.80
  -2 -14   0    0.80    0.80
   2  14   0    0.60    1.00
   2  14   0   -0.20    1.00
  -3 -14   0   -0.30    0.90
  -3 -14   0    2.10    0.80
   3  14   0    0.40    0.90
   3  14   0    0.80    0.90
   3  14   0   -1.70    0.90
  -4 -14   0    0.40    0.90
  -4 -14   0    1.50    0.70
   4  14   0    1.60    1.00
   4  14   0    1.00    0.80
   4  14   0    0.20    1.00
  -5 -14   0    1.00    0.90
  -5 -14   0    0.30    0.40
  -5 -14   0    0.30    0.30
  -5 -14   0    0.20    0.70
   5  14   0    0.30    0.90
   5  14   0   -1.60    0.90
  -6 -14   0    0.00    0.50
  -6 -14   0    0.50    0.50
  -6 -14   0    0.90    0.50
  -6 -14   0   -1.20    0.90
   6  14   0    0.40    0.90
   6  14   0    0.60    0.90
   5  14  -1    0.30    0.90
   5  14  -1    1.20    1.00
  -5 -14   1    0.00    0.90
   4  14  -1   -0.30    0.90
   4  14  -1    0.20    1.00
  -4 -14   1    0.40    0.90
   3  14  -1    1.40    1.00
   3  14  -1    1.60    0.90
   3  14  -1    2.00    1.00
  -3 -14   1    0.70    0.70
  -3 -14   1   -0.20    0.80
   2  14  -1    0.90    0.90
   2  14  -1    0.50    1.00
  -2 -14   1    0.40    0.70
  -2 -14   1    0.40    0.80
   8  13  -1    0.00    0.80
  -8 -13   1    0.60    1.50
  -8 -13   1    0.10    0.90
   7  13  -1    0.60    0.80
   7  13  -1    0.10    0.90
  -7 -13   1    0.50    0.60
  -7 -13   1   -1.20    0.90
  -7 -13   1    0.20    0.60
   6  13  -1    3.00    1.10
   6  13  -1    3.80    1.00
  -6 -13   1    3.90    0.70
  -6 -13   1    3.40    0.70
  -6 -13   1    3.70    0.70
  -6 -13   1    2.90    1.00
   5  13  -1    7.40    1.30
   5  13  -1   11.00    1.20
  -5 -13   1    8.80    0.80
  -5 -13   1    7.60    0.80
  -5 -13   1    5.90    1.20
   4  13  -1   -0.60    0.80
   4  13  -1    1.30    1.00
  -4 -13   1    0.60    0.40
  -4 -13   1    0.50    0.80
  -4 -13   1   -0.10    0.80
   3  13  -1   -0.70    0.90
   3  13  -1    0.50    0.90
   3  13  -1    0.10    1.10
  -3 -13   1   -0.10    0.40
  -3 -13   1   -0.50    0.80
  -3 -13   1   -0.20    0.40
  -3 -13   1    0.10    0.70
   2  13  -1   -0.60    0.90
   2  13  -1   -1.40    0.90
   2  13  -1    0.90    0.90
  -2 -13   1    0.40    0.80
  -2 -13   1    1.00    0.80
   1  13  -1   -0.40    1.00
   1  13  -1    0.70    1.00
  -1 -13   1   -0.10    0.70
  -1 -13   1    0.80    0.80
  -1 -13   1   -0.40    0.60
   0  13  -1    1.40    0.80
   0  13  -1    2.10    1.00
   0  13  -1   -0.40    1.00
   0 -13   1    1.10    0.60
   0 -13   1   -0.40    0.90
   0 -13   1   -0.50    0.70
  -1  13  -1    0.80    1.10
  -1  13  -1    1.10    1.10
  -1  13  -1    2.00    0.90
   1 -13   1    0.10    0.70
   1 -13   1    0.20    0.90
   9  12  -1    1.40    0.70
   9  12  -1    0.70    0.90
  -9 -12   1   -0.90    0.70
  -9 -12   1    0.80    1.10
  -9 -12   1   -1.00    0.90
   8  12  -1    0.40    0.90
   8  12  -1   -0.10    0.70
  -8 -12   1    1.60    0.70
  -8 -12   1   -0.20    0.80
  -8 -12   1   -0.60    0.90
   7  12  -1    1.70    0.90
   7  12  -1    0.60    1.30
   7  12  -1    2.30    0.80
  -7 -12   1    0.80    1.00
  -7 -12   1    1.80    0.70
  -7 -12   1    1.10    0.70
  -7 -12   1    1.40    0.70
   6  12  -1    1.40    0.80
   6  12  -1    0.00    0.80
   6  12  -1    2.50    1.50
  -6 -12   1    1.30    0.60
  -6 -12   1    1.20    0.60
  -6 -12   1    0.70    0.90
  -6 -12   1    0.60    0.60
   5  12  -1   -0.10    1.20
   5  12  -1    0.80    0.90
   5  12  -1    1.30    0.90
  -5 -12   1    0.90    0.40
  -5 -12   1    0.50    0.50
  -5 -12   1    0.80    0.70
  -5 -12   1   -0.10    0.90
  -5 -12   1    0.70    0.50
   4  12  -1    4.20    0.80
   4  12  -1    2.90    1.00
   4  12  -1    0.80    1.10
   4  12  -1    3.20    1.00
  -4 -12   1    2.70    0.40
  -4 -12   1    2.90    0.70
  -4 -12   1    3.40    0.50
  -4 -12   1    1.80    0.90
  -4 -12   1    2.70    0.40
   3  12  -1    0.10    0.80
   3  12  -1   -0.60    0.70
   3  12  -1    0.80    0.90
  -3 -12   1    0.70    0.70
  -3 -12   1   -0.30    0.30
  -3 -12   1    0.10    0.30
  -3 -12   1    0.80    0.80
   2  12  -1    0.70    0.90
   2  12  -1    0.20    0.90
   2  12  -1    0.30    0.90
  -2 -12   1   -0.50    0.70
  -2 -12   1   -0.30    0.30
  -2 -12   1    0.30    0.40
  -2 -12   1   -0.10    0.70
   1  12  -1    1.90    1.00
   1  12  -1   -0.10    0.90
   1  12  -1    1.90    0.80
  -1 -12   1    0.60    0.70
  -1 -12   1    0.80    0.60
  -1 -12   1    0.60    0.80
  -1 -12   1    1.10    0.30
   0  12  -1    4.90    1.70
   0  12  -1    2.00    1.20
   0  12  -1   -1.00    0.90
   0 -12   1   -0.10    0.90
   0 -12   1   -0.10    0.70
   0 -12   1   -0.20    0.30
   0 -12   1    0.80    0.60
  -1  12  -1    0.40    1.00
  -1  12  -1    1.50    0.90
  -1  12  -1    0.40    1.00
   1 -12   1    0.00    0.80
   1 -12   1    0.80    0.40
   1 -12   1    0.70    0.60
   1 -12   1    1.00    1.00
  -2  12  -1    0.90    1.00
  -2  12  -1    1.60    0.70
  -2  12  -1    0.40    1.00
  -2  12  -1    0.80    0.90
   2 -12   1   -0.70    0.90
  -3  12  -1   -0.10    0.60
  -3  12  -1   -0.80    0.90
  -3  12  -1    1.30    1.00
  -3  12  -1    3.20    1.30
   3 -12   1    0.50    0.40
   3 -12   1    0.10    0.40
   9  11  -1   -0.20    0.60
   9  11  -1    0.00    0.90
  -9 -11   1   -0.40    0.80
  -9 -11   1   -0.20    0.80
  -9 -11   1   -1.50    1.00
   8  11  -1    3.70    1.00
   8  11  -1    2.80    0.80
   8  11  -1    1.60    1.40
  -8 -11   1    3.50    0.90
  -8 -11   1    3.70    0.90
  -8 -11   1    2.40    1.10
   7  11  -1    0.40    1.10
   7  11  -1   -0.40    0.70
   7  11  -1   -0.10    0.80
  -7 -11   1    0.60    0.90
  -7 -11   1    0.20    0.70
  -7 -11   1    0.00    0.60
  -7 -11   1    1.20    0.70
   6  11  -1    1.00    0.80
   6  11  -1   -0.60    1.10
   6  11  -1    0.20    0.80
  -6 -11   1    0.70    0.60
  -6 -11   1   -0.10    0.50
  -6 -11   1    0.20    0.90
  -6 -11   1   -0.20    0.60
   5  11  -1    2.30    0.90
   5  11  -1    2.50    0.90
   5  11  -1    1.80    1.20
  -5 -11   1    2.60    0.60
  -5 -11   1    1.80    0.40
  -5 -11   1    2.30    0.60
  -5 -11   1    3.10    1.00
  -5 -11   1    3.20    0.60
  -5 -11   1    2.60    0.40
   4  11  -1    0.20    1.10
   4  11  -1    0.90    0.60
   4  11  -1   -0.10    0.80
   4  11  -1    0.90    0.80
  -4 -11   1    0.20    0.40
  -4 -11   1    0.00    0.40
  -4 -11   1   -0.50    0.50
  -4 -11   1   -0.10    0.40
  -4 -11   1    0.30    0.40
  -4 -11   1    0.80    0.80
   3  11  -1   -0.50    1.00
   3  11  -1   -0.40    0.70
   3  11  -1   -0.20    0.80
   3  11  -1    1.70    0.90
  -3 -11   1    0.50    0.60
  -3 -11   1    0.20    0.30
  -3 -11   1    0.20    0.30
  -3 -11   1    0.60    0.60
  -3 -11   1    0.30    0.30
  -3 -11   1    0.10    0.30
  -3 -11   1    0.30    0.40
  -3 -11   1   -1.20    0.80
  -3 -11   1    0.60    0.30
   2  11  -1    5.90    1.00
   2  11  -1    5.00    1.10
   2  11  -1    5.30    1.00
  -2 -11   1    5.20    0.50
  -2 -11   1    7.20    0.70
  -2 -11   1    5.00    0.90
  -2 -11   1    5.60    0.70
  -2 -11   1    4.80    0.50
  -2 -11   1    3.70    0.90
   1  11  -1    1.10    0.90
   1  11  -1    2.10    1.00
   1  11  -1    1.30    0.80
   1  11  -1    0.80    0.90
  -1 -11   1    1.50    0.70
  -1 -11   1    0.60    0.60
  -1 -11   1    0.70    0.30
  -1 -11   1    1.30    0.30
  -1 -11   1    0.60    0.80
   0  11  -1    0.90    1.00
   0  11  -1    1.00    0.90
   0  11  -1    1.40    0.80
   0 -11   1    0.80    0.30
   0 -11   1    1.10    0.60
   0 -11   1   -1.00    0.80
   0 -11   1    1.50    0.70
  -1  11  -1    0.30    0.90
  -1  11  -1    0.80    1.00
  -1  11  -1   -0.30    0.70
  -1  11  -1    1.00    0.90
   1 -11   1    0.70    0.30
   1 -11   1    0.10    0.50
   1 -11   1   -0.50    0.90
  -2  11  -1    4.50    1.20
  -2  11  -1    3.90    1.20
  -2  11  -1    3.80    0.80
  -2  11  -1    3.40    1.00
   2 -11   1    2.80    0.70
   2 -11   1    3.50    0.50
   2 -11   1    3.60    0.50
   2 -11   1    1.40    1.10
   2 -11   1    2.80    0.40
  -3  11  -1    2.30    1.10
  -3  11  -1    0.80    1.00
  -3  11  -1    2.60    1.00
  -3  11  -1    1.50    0.70
   3 -11   1    1.80    0.50
   3 -11   1    0.30    1.00
   3 -11   1    1.40    0.50
   3 -11   1    1.50    0.70
  -4  11  -1    0.40    1.00
  -4  11  -1    1.00    1.00
  -4  11  -1    0.70    0.90
   4 -11   1    0.90    0.60
   4 -11   1   -1.10    0.90
   4 -11   1    3.50    0.70
   4 -11   1    0.60    0.50
  10  10  -1    1.00    1.00
 -10 -10   1   -0.30    1.00
 -10 -10   1    0.00    0.90
 -10 -10   1   -0.90    1.00
   9  10  -1    1.80    0.90
   9  10  -1    1.00    1.20
   9  10  -1   -0.30    0.50
  -9 -10   1   -1.50    0.80
  -9 -10   1   -0.70    0.80
  -9 -10   1    1.10    0.80
   8  10  -1    0.50    0.60
   8  10  -1   -1.50    1.10
   8  10  -1   -1.20    0.80
  -8 -10   1    1.80    1.10
  -8 -10   1   -0.40    0.70
  -8 -10   1    0.20    0.70
  -8 -10   1    0.20    0.80
   7  10  -1    1.30    1.20
   7  10  -1    0.30    0.90
   7  10  -1    0.10    0.60
   7  10  -1   -1.00    0.50
  -7 -10   1    0.40    0.80
  -7 -10   1    0.60    0.70
  -7 -10   1    0.60    0.60
  -7 -10   1   -0.20    0.70
   6  10  -1   20.10    1.80
   6  10  -1   19.20    2.00
   6  10  -1   20.30    1.70
  -6 -10   1   20.00    1.60
  -6 -10   1   20.70    1.60
  -6 -10   1   19.20    1.60
   5  10  -1   27.90    2.40
   5  10  -1   29.00    2.30
   5  10  -1   25.30    2.50
  -5 -10   1   32.10    2.10
  -5 -10   1   29.00    2.10
  -5 -10   1   26.80    2.00
  -5 -10   1   30.50    2.10
   4  10  -1    1.20    1.10
   4  10  -1    0.90    0.90
   4  10  -1    2.30    0.80
   4  10  -1    1.50    0.80
  -4 -10   1    1.80    0.50
  -4 -10   1    2.10    0.50
  -4 -10   1    1.30    0.50
  -4 -10   1    2.00    0.50
  -4 -10   1    1.70    0.50
  -4 -10   1    0.60    0.40
  -4 -10   1    0.50    0.80
   3  10  -1    0.00    0.70
   3  10  -1   -0.30    0.70
   3  10  -1   -0.50    0.70
   3  10  -1    1.10    1.00
  -3 -10   1    0.40    0.30
  -3 -10   1    0.10    0.30
  -3 -10   1   -0.10    0.30
  -3 -10   1    0.20    0.30
  -3 -10   1   -0.70    0.70
  -3 -10   1   -0.40    0.30
   2  10  -1   -0.40    0.70
   2  10  -1   -0.50    0.70
   2  10  -1   -0.30    0.70
   2  10  -1   -1.50    0.90
  -2 -10   1   -0.30    0.70
  -2 -10   1   -0.40    0.40
  -2 -10   1   -0.20    0.20
   1  10  -1    0.30    0.70
   1  10  -1    0.60    0.80
   1  10  -1    1.30    0.80
   1  10  -1    0.80    1.00
   1  10  -1    0.50    0.80
  -1 -10   1    0.00    0.50
  -1 -10   1    0.10    0.20
  -1 -10   1    0.20    0.20
  -1 -10   1    2.30    0.70
  -1 -10   1    0.20    0.70
   0  10  -1    1.90    0.70
   0  10  -1    1.50    0.90
   0  10  -1    1.70    0.80
   0  10  -1    0.70    0.60
   0 -10   1    1.00    0.30
   0 -10   1    2.00    0.90
   0 -10   1    0.90    0.20
   0 -10   1    0.80    0.80
  -1  10  -1    6.20    1.10
  -1  10  -1    8.10    1.20
  -1  10  -1    8.40    1.00
  -1  10  -1    9.80    1.10
   1 -10   1    6.50    0.70
   1 -10   1    6.60    0.70
   1 -10   1    8.60    0.90
   1 -10   1    7.80    0.60
   1 -10   1    7.90    0.60
  -2  10  -1    4.50    1.10
  -2  10  -1    3.00    0.90
  -2  10  -1    3.40    1.10
  -2  10  -1    3.60    0.70
   2 -10   1    3.00    0.50
   2 -10   1    0.90    0.90
   2 -10   1    3.60    0.60
   2 -10   1    4.20    0.50
   2 -10   1    3.40    0.50
  -3  10  -1   -0.10    0.90
  -3  10  -1   -0.80    0.90
  -3  10  -1   -0.90    0.60
  -3  10  -1   -0.40    0.90
   3 -10   1   -0.10    0.50
   3 -10   1    0.00    1.00
   3 -10   1   -0.40    0.50
   3 -10   1   -0.10    0.50
  -4  10  -1    0.60    0.90
  -4  10  -1    0.70    0.60
  -4  10  -1    0.00    1.00
   4 -10   1    0.50    0.60
   4 -10   1    0.30    1.00
   4 -10   1   -0.60    0.50
   4 -10   1   -0.80    0.60
  -5  10  -1    1.40    1.00
  -5  10  -1   -0.10    0.70
  -5  10  -1    0.90    1.00
   5 -10   1    1.10    0.70
   5 -10   1   -1.00    0.90
   5 -10   1    0.10    0.70
  11   9  -1   -1.10    0.80
 -11  -9   1    0.70    1.00
  10   9  -1    1.00    0.80
  10   9  -1   -0.70    0.50
 -10  -9   1   -0.50    0.90
 -10  -9   1   -1.30    1.00
 -10  -9   1    0.50    0.90
   9   9  -1   -0.60    0.80
   9   9  -1    1.10    0.50
   9   9  -1    0.60    1.10
   9   9  -1    0.10    0.50
  -9  -9   1    1.00    1.00
  -9  -9   1    0.30    1.00
   8   9  -1    2.10    1.10
   8   9  -1    1.50    0.60
   8   9  -1    1.50    0.30
   8   9  -1    2.90    0.80
   8   9  -1    1.90    0.70
  -8  -9   1    1.80    0.70
  -8  -9   1    1.20    1.00
  -8  -9   1    2.00    0.70
  -8  -9   1    2.70    0.80
   7   9  -1    8.40    0.90
   7   9  -1    7.00    1.10
   7   9  -1    8.40    0.90
   7   9  -1    6.90    1.30
  -7  -9   1    7.90    1.00
  -7  -9   1    7.90    1.00
  -7  -9   1    8.80    1.00
   6   9  -1   15.00    1.30
   6   9  -1   20.50    1.50
   6   9  -1   16.30    1.80
   6   9  -1   18.60    1.60
  -6  -9   1   18.50    1.50
  -6  -9   1   19.30    1.50
  -6  -9   1   17.90    1.50
   5   9  -1   21.50    1.70
   5   9  -1   20.10    1.60
   5   9  -1   18.60    1.90
   5   9  -1   17.30    1.30
  -5  -9   1   17.30    1.30
  -5  -9   1   19.40    1.50
  -5  -9   1   20.10    1.30
  -5  -9   1   19.80    1.50
  -5  -9   1   20.60    1.50
   4   9  -1    1.30    0.70
   4   9  -1    1.10    0.70
   4   9  -1    1.20    1.00
   4   9  -1    1.40    0.50
  -4  -9   1    1.50    0.50
  -4  -9   1    0.70    0.10
  -4  -9   1    0.70    0.80
  -4  -9   1    1.70    0.50
  -4  -9   1    1.00    0.40
  -4  -9   1    0.40    0.40
  -4  -9   1    0.20    0.40
  -4  -9   1    0.90    0.30
   3   9  -1   -1.10    0.80
   3   9  -1    1.20    0.70
   3   9  -1    1.00    0.70
   3   9  -1    0.70    0.60
  -3  -9   1   -0.20    0.70
  -3  -9   1    0.90    0.20
  -3  -9   1   -0.10    0.30
  -3  -9   1    0.30    0.30
  -3  -9   1    0.20    0.30
  -3  -9   1    0.60    0.30
  -3  -9   1    0.40    0.40
   2   9  -1   -1.10    0.60
   2   9  -1   -0.60    0.80
   2   9  -1   -0.50    0.70
   2   9  -1    0.60    0.90
  -2  -9   1   -0.20    0.20
  -2  -9   1    0.00    0.20
  -2  -9   1   -0.20    0.20
  -2  -9   1    0.60    0.40
  -2  -9   1   -0.10    0.70
  -2  -9   1    0.20    0.20
   1   9  -1    4.40    0.70
   1   9  -1    3.30    0.80
   1   9  -1    3.80    0.80
   1   9  -1    4.30    1.10
   1   9  -1    2.90    0.80
  -1  -9   1    3.70    0.30
  -1  -9   1    4.00    0.60
  -1  -9   1    3.90    0.40
   0   9  -1   -0.10    0.60
   0   9  -1    0.80    0.90
   0   9  -1    1.20    0.60
   0   9  -1    0.90    0.70
   0   9  -1   -0.10    0.70
   0   9  -1    0.50    0.70
   0  -9   1    1.00    0.20
   0  -9   1    0.70    0.20
   0  -9   1    0.80    0.20
   0  -9   1   -0.30    0.50
  -1   9  -1   23.10    2.10
  -1   9  -1   25.40    2.00
  -1   9  -1   27.30    2.10
  -1   9  -1   28.60    1.90
   1  -9   1   22.60    1.70
   1  -9   1   24.10    1.70
   1  -9   1   26.00    1.70
   1  -9   1   27.00    1.90
   1  -9   1   25.60    1.70
  -2   9  -1    8.40    1.10
  -2   9  -1    9.60    1.00
  -2   9  -1    7.60    1.10
  -2   9  -1    8.80    1.10
   2  -9   1    7.40    0.70
   2  -9   1    7.40    0.70
   2  -9   1    8.10    0.70
   2  -9   1    8.40    0.80
   2  -9   1    7.90    0.80
  -3   9  -1    2.10    0.90
  -3   9  -1    0.80    0.90
  -3   9  -1    2.20    0.70
  -3   9  -1    2.00    1.00
   3  -9   1    1.00    0.50
   3  -9   1    1.30    0.50
   3  -9   1    0.10    1.00
   3  -9   1    1.30    0.60
  -4   9  -1   -0.40    0.90
  -4   9  -1   -0.20    0.90
  -4   9  -1   -0.30    0.60
  -4   9  -1   -0.60    0.90
   4  -9   1   -0.30    0.60
   4  -9   1   -0.10    1.00
   4  -9   1    0.10    0.60
   4  -9   1    0.20    0.60
  -5   9  -1   -0.10    0.90
  -5   9  -1    0.40    1.00
  -5   9  -1    2.10    0.70
   5  -9   1   -0.50    0.60
   5  -9   1   -0.50    0.60
   5  -9   1    0.50    1.00
   5  -9   1    1.50    0.70
  -6   9  -1    0.40    1.00
  -6   9  -1   -0.90    0.80
  -6   9  -1   -0.40    0.90
   6  -9   1    0.60    0.80
   6  -9   1   -0.80    1.00
   6  -9   1   -0.20    0.70
  11   8  -1   -1.10    0.80
  11   8  -1   -0.30    0.70
 -11  -8   1   -0.10    1.10
 -11  -8   1   -1.30    0.90
 -11  -8   1   -0.40    0.90
  10   8  -1    0.60    0.90
  10   8  -1   -1.30    0.60
 -10  -8   1    0.70    1.00
 -10  -8   1   -1.00    0.90
 -10  -8   1    0.30    1.00
   9   8  -1    0.60    0.60
   9   8  -1    0.60    0.60
   9   8  -1    0.80    0.40
   9   8  -1   -0.30    0.80
   9   8  -1   -1.40    0.90
  -9  -8   1    0.70    0.90
  -9  -8   1    1.20    0.90
  -9  -8   1    0.40    0.90
   8   8  -1   -0.90    1.00
   8   8  -1    0.00    0.40
   8   8  -1   -0.30    0.70
   8   8  -1   -0.20    0.50
  -8  -8   1    0.50    0.80
  -8  -8   1   -1.70    0.70
  -8  -8   1    0.10    0.80
  -8  -8   1    0.90    0.70
   7   8  -1   -0.50    0.90
   7   8  -1    0.10    0.50
   7   8  -1    0.20    0.30
   7   8  -1    0.10    0.30
   7   8  -1    0.30    0.70
   7   8  -1    0.10    0.50
  -7  -8   1   -0.20    0.70
  -7  -8   1    1.90    1.00
  -7  -8   1    1.00    0.70
  -7  -8   1   -0.40    0.70
   6   8  -1   34.30    2.60
   6   8  -1   35.90    2.50
   6   8  -1   39.10    2.80
   6   8  -1   32.30    2.30
   6   8  -1   37.10    2.60
  -6  -8   1   39.20    2.50
  -6  -8   1   33.50    2.50
  -6  -8   1   33.30    2.50
   5   8  -1    2.80    0.70
   5   8  -1    2.20    0.40
   5   8  -1    2.40    0.60
   5   8  -1    2.40    1.00
  -5  -8   1    3.50    0.70
  -5  -8   1    2.20    0.60
  -5  -8   1    3.40    0.60
  -5  -8   1    2.90    0.80
   4   8  -1    1.00    0.60
   4   8  -1    1.50    0.30
   4   8  -1    0.20    0.60
   4   8  -1    1.60    1.00
  -4  -8   1    1.00    0.40
  -4  -8   1    1.00    0.50
  -4  -8   1    1.40    0.50
  -4  -8   1    1.50    0.20
  -4  -8   1    0.00    0.70
  -4  -8   1    1.00    0.50
  -4  -8   1    1.50    0.40
   3   8  -1   -0.40    0.60
   3   8  -1    0.10    1.00
   3   8  -1    0.20    0.50
   3   8  -1   -0.50    0.60
  -3  -8   1    0.40    0.20
  -3  -8   1    0.00    0.30
  -3  -8   1    0.70    0.40
  -3  -8   1   -0.40    0.30
  -3  -8   1    0.00    0.40
  -3  -8   1   -0.20    0.30
  -3  -8   1    0.20    0.40
  -3  -8   1   -0.90    0.70
  -3  -8   1    0.00    0.50
   2   8  -1    7.50    1.20
   2   8  -1    6.80    1.00
   2   8  -1    7.10    0.90
   2   8  -1    6.60    0.90
  -2  -8   1    8.60    0.60
  -2  -8   1    9.60    0.80
  -2  -8   1    7.60    0.70
  -2  -8   1    7.70    0.90
  -2  -8   1    7.10    1.00
  -2  -8   1    7.60    0.70
  -2  -8   1    8.60    0.60
  -2  -8   1    9.30    0.70
   1   8  -1   29.20    2.10
   1   8  -1   26.20    2.20
   1   8  -1   29.60    2.00
   1   8  -1   27.80    2.10
   1   8  -1   28.40    2.20
   1   8  -1   27.20    2.10
  -1  -8   1   28.60    1.80
  -1  -8   1   26.70    2.00
  -1  -8   1   25.80    1.80
  -1  -8   1   29.70    1.80
  -1  -8   1   26.60    2.10
   0   8  -1   11.50    1.10
   0   8  -1   13.10    1.70
   0   8  -1   12.00    1.20
   0   8  -1   14.10    1.30
   0   8  -1   12.40    1.20
   0  -8   1   11.20    0.80
   0  -8   1   10.60    0.80
   0  -8   1   11.90    0.80
   0  -8   1   11.70    0.80
   0  -8   1   10.40    1.00
  -1   8  -1    5.80    1.00
  -1   8  -1    7.60    0.90
  -1   8  -1    6.20    0.80
  -1   8  -1    6.90    1.00
   1  -8   1    7.00    0.70
   1  -8   1    6.30    0.60
   1  -8   1    4.40    0.60
   1  -8   1    6.10    0.50
   1  -8   1    5.60    0.50
  -2   8  -1    7.80    1.00
  -2   8  -1    6.00    1.00
  -2   8  -1    7.20    0.90
  -2   8  -1    7.30    0.80
   2  -8   1    5.80    0.60
   2  -8   1    4.50    0.60
   2  -8   1    6.20    0.80
   2  -8   1    5.40    0.60
   2  -8   1    2.00    1.00
   2  -8   1    6.60    0.60
   2  -8   1    5.80    0.70
  -3   8  -1    0.30    0.80
  -3   8  -1    2.60    0.90
  -3   8  -1    1.30    0.60
  -3   8  -1    1.10    0.80
   3  -8   1    0.20    0.90
   3  -8   1    1.40    0.50
   3  -8   1    1.00    0.50
   3  -8   1    1.40    0.50
   3  -8   1    1.60    0.60
  -4   8  -1    1.10    0.80
  -4   8  -1    1.50    0.90
  -4   8  -1    1.10    0.60
  -4   8  -1    0.00    0.80
   4  -8   1    0.60    0.70
   4  -8   1    1.30    0.60
   4  -8   1   -0.10    0.90
   4  -8   1    1.20    0.60
  -5   8  -1    0.40    1.00
  -5   8  -1   -0.10    0.90
  -5   8  -1    0.00    0.60
   5  -8   1   -0.60    0.70
   5  -8   1    0.90    0.70
   5  -8   1    1.80    0.70
   5  -8   1    0.40    1.00
  -6   8  -1   -0.20    0.60
  -6   8  -1   -0.10    0.90
  -6   8  -1   -0.20    0.90
   6  -8   1   -0.60    0.90
   6  -8   1   -0.70    0.70
   6  -8   1   -0.30    0.80
  -7   8  -1    1.40    1.00
  -7   8  -1    2.20    1.00
  -7   8  -1    0.20    0.70
   7  -8   1    1.30    0.80
   7  -8   1    1.50    0.90
   7  -8   1   -1.30    0.90
  11   7  -1   -0.60    0.80
  11   7  -1   -0.40    0.80
 -11  -7   1   -0.20    0.90
 -11  -7   1   -0.90    1.00
 -11  -7   1   -1.20    1.00
  10   7  -1   -0.50    0.90
  10   7  -1    0.40    0.80
  10   7  -1    0.80    0.70
 -10  -7   1    1.40    1.00
 -10  -7   1    0.80    1.00
 -10  -7   1   -0.40    0.80
   9   7  -1    7.90    0.70
   9   7  -1    8.60    0.80
   9   7  -1    9.20    1.20
   9   7  -1    9.70    1.00
   9   7  -1    4.70    1.10
   9   7  -1    9.20    1.30
  -9  -7   1   12.30    1.30
  -9  -7   1   10.60    1.40
  -9  -7   1    8.90    1.30
   8   7  -1    2.60    1.00
   8   7  -1    2.60    0.40
   8   7  -1    2.60    0.50
   8   7  -1    1.30    0.70
   8   7  -1    1.60    0.70
   8   7  -1    2.10    0.60
  -8  -7   1    1.70    0.80
  -8  -7   1    0.40    0.90
  -8  -7   1    2.20    0.80
  -8  -7   1    2.30    0.90
   7   7  -1    0.30    0.70
   7   7  -1   -0.20    0.40
   7   7  -1    0.30    0.40
   7   7  -1   -0.20    0.40
   7   7  -1   -0.50    0.90
   7   7  -1    0.30    0.40
   7   7  -1    0.00    0.20
  -7  -7   1   -0.40    0.60
  -7  -7   1   -1.30    0.70
  -7  -7   1   -0.20    0.60
  -7  -7   1   -0.50    0.90
   6   7  -1    2.00    0.70
   6   7  -1    2.70    1.30
   6   7  -1    2.70    0.30
   6   7  -1    2.40    0.50
   6   7  -1    3.00    0.40
   6   7  -1    2.00    0.40
   6   7  -1    3.40    0.60
  -6  -7   1    3.30    0.70
  -6  -7   1    3.00    0.70
  -6  -7   1    2.40    0.80
   5   7  -1   55.69    4.00
   5   7  -1   53.69    3.70
   5   7  -1   62.59    3.90
   5   7  -1   46.10    3.70
   5   7  -1   62.59    3.80
  -5  -7   1   55.59    3.70
  -5  -7   1   52.39    3.80
  -5  -7   1   47.60    3.80
  -5  -7   1   60.69    3.80
  -5  -7   1   64.69    4.00
   4   7  -1    4.00    0.80
   4   7  -1    4.80    0.50
   4   7  -1    5.80    0.80
   4   7  -1    4.20    1.10
  -4  -7   1    4.90    0.60
  -4  -7   1    4.80    0.60
  -4  -7   1    4.30    0.40
  -4  -7   1    4.40    0.40
  -4  -7   1    5.30    0.60
  -4  -7   1    4.10    0.70
  -4  -7   1    2.40    0.80
  -4  -7   1    5.70    0.50
  -4  -7   1    4.40    0.70
   3   7  -1   17.80    1.40
   3   7  -1   18.80    1.40
   3   7  -1   15.60    1.50
   3   7  -1   17.80    1.80
  -3  -7   1   17.80    1.30
  -3  -7   1   17.30    1.20
  -3  -7   1   17.10    1.30
  -3  -7   1   16.10    1.50
  -3  -7   1   12.30    1.50
  -3  -7   1   17.90    1.20
  -3  -7   1   17.50    1.30
  -3  -7   1   18.50    1.30
  -3  -7   1   19.80    1.30
   2   7  -1   28.70    2.40
   2   7  -1   30.60    2.20
   2   7  -1   33.20    2.40
   2   7  -1   27.00    2.20
   2   7  -1   30.70    2.20
  -2  -7   1   29.30    2.00
  -2  -7   1   31.60    2.20
  -2  -7   1   31.50    2.20
  -2  -7   1   30.80    2.10
  -2  -7   1   35.50    2.20
  -2  -7   1   28.20    2.10
  -2  -7   1   31.50    2.00
  -2  -7   1   32.00    2.10
   1   7  -1    2.00    0.60
   1   7  -1    1.50    0.50
   1   7  -1    1.70    0.70
   1   7  -1    1.40    0.60
   1   7  -1    2.60    0.70
   1   7  -1    2.80    0.60
   1   7  -1    0.60    0.80
  -1  -7   1    2.20    0.60
  -1  -7   1    2.60    0.50
  -1  -7   1    1.70    0.50
  -1  -7   1    2.20    0.70
  -1  -7   1    1.10    0.70
  -1  -7   1    1.50    0.20
  -1  -7   1    1.30    0.50
  -1  -7   1    1.70    0.20
   0   7  -1    6.50    1.00
   0   7  -1    5.10    0.90
   0   7  -1    6.70    1.10
   0   7  -1    5.00    0.70
   0   7  -1    5.50    0.90
   0   7  -1    6.20    0.90
   0   7  -1    5.50    0.80
   0  -7   1    5.50    0.40
   0  -7   1    5.20    0.40
   0  -7   1    5.00    0.70
   0  -7   1    6.10    0.70
   0  -7   1    6.30    0.70
   0  -7   1    5.20    0.40
   0  -7   1    5.80    0.40
   0  -7   1    6.10    0.70
  -1   7  -1   78.19    5.10
  -1   7  -1   74.09    5.00
  -1   7  -1   76.69    5.00
  -1   7  -1   73.49    4.90
  -1   7  -1   76.69    5.00
  -1   7  -1   84.39    5.10
   1  -7   1   72.29    4.80
   1  -7   1   75.19    4.90
   1  -7   1   68.99    4.80
   1  -7   1   69.59    4.90
   1  -7   1   69.99    4.80
   1  -7   1   81.09    5.00
   1  -7   1   64.49    4.80
  -2   7  -1   35.50    2.60
  -2   7  -1   34.20    2.60
  -2   7  -1   31.70    2.40
  -2   7  -1   37.00    2.50
   2  -7   1   36.70    2.50
   2  -7   1   34.50    2.30
   2  -7   1   34.80    2.40
   2  -7   1   33.40    2.30
   2  -7   1   32.50    2.30
  -3   7  -1    1.70    0.50
  -3   7  -1    1.60    0.80
  -3   7  -1    2.70    0.80
  -3   7  -1    2.60    0.80
   3  -7   1    0.90    0.40
   3  -7   1    1.20    0.50
   3  -7   1    1.10    0.50
   3  -7   1    1.40    0.50
   3  -7   1   -0.60    0.80
   3  -7   1    1.50    0.40
  -4   7  -1    4.30    0.90
  -4   7  -1    4.20    0.90
  -4   7  -1    3.70    0.70
  -4   7  -1    3.80    0.50
  -4   7  -1    3.30    0.90
   4  -7   1    3.50    0.60
   4  -7   1    2.50    0.70
  -5   7  -1    1.30    0.90
  -5   7  -1    1.90    0.70
  -5   7  -1    1.40    0.60
  -5   7  -1    0.20    0.90
   5  -7   1    1.40    0.70
   5  -7   1    1.30    0.70
   5  -7   1    0.70    0.50
   5  -7   1    0.10    0.60
   5  -7   1    0.00    0.90
  -6   7  -1    4.30    1.00
  -6   7  -1    3.30    1.00
  -6   7  -1    4.10    0.80
   6  -7   1    3.30    0.80
   6  -7   1    1.70    1.00
   6  -7   1    2.10    0.80
   6  -7   1    3.20    0.90
  -7   7  -1   -0.60    0.60
  -7   7  -1    1.60    1.00
  -7   7  -1    0.20    0.90
   7  -7   1    0.80    0.90
   7  -7   1   -0.60    0.80
   7  -7   1   -0.60    0.80
  -8   7  -1   -0.70    0.90
  -8   7  -1   -0.70    0.70
  -8   7  -1    1.70    0.90
   8  -7   1   -0.30    1.00
   8  -7   1   -0.40    0.80
   8  -7   1   -0.40    0.90
  11   6  -1   -0.70    1.00
  11   6  -1   -0.60    0.80
  11   6  -1   -0.20    0.80
 -11  -6   1   -0.60    1.00
 -11  -6   1   -0.80    0.80
 -11  -6   1   -0.70    1.10
  10   6  -1    0.40    0.80
  10   6  -1    2.10    0.40
  10   6  -1    1.30    0.90
 -10  -6   1    1.50    1.00
 -10  -6   1    2.40    0.90
 -10  -6   1    3.30    1.30
   9   6  -1   -0.20    0.40
   9   6  -1    0.00    0.30
   9   6  -1    0.30    1.10
   9   6  -1    0.00    0.30
   9   6  -1    0.90    0.80
   9   6  -1   -0.90    0.70
   9   6  -1   -0.70    0.70
  -9  -6   1    1.90    1.20
  -9  -6   1   -0.50    0.80
  -9  -6   1    1.60    1.00
  -9  -6   1   -0.10    0.90
   8   6  -1    0.80    0.80
   8   6  -1    0.60    0.30
   8   6  -1    0.50    0.70
   8   6  -1    0.00    0.60
   8   6  -1    1.60    0.70
   8   6  -1    1.00    0.30
   8   6  -1    1.10    0.30
  -8  -6   1    1.50    0.90
  -8  -6   1    0.30    0.70
  -8  -6   1    1.70    0.90
  -8  -6   1    0.80    0.80
   7   6  -1    4.20    0.60
   7   6  -1    2.90    0.90
   7   6  -1    5.00    0.70
   7   6  -1    2.80    0.80
   7   6  -1    3.40    0.70
   7   6  -1    5.10    0.50
   7   6  -1    4.80    0.50
  -7  -6   1    4.90    0.80
  -7  -6   1    4.00    0.80
   6   6  -1   62.09    4.00
   6   6  -1   52.59    4.10
   6   6  -1   61.29    4.00
   6   6  -1   53.19    4.00
   6   6  -1   55.79    4.20
   6   6  -1   62.39    3.90
   6   6  -1   63.09    4.00
  -6  -6   1   63.89    4.10
  -6  -6   1   61.59    4.10
   5   6  -1    1.20    0.50
   5   6  -1    2.00    0.40
   5   6  -1    0.60    0.90
   5   6  -1    1.20    0.30
   5   6  -1    0.50    0.50
   5   6  -1    1.50    0.40
   5   6  -1    1.50    0.50
  -5  -6   1    1.90    0.60
  -5  -6   1    1.50    0.60
  -5  -6   1    1.70    0.60
   4   6  -1   19.70    1.60
   4   6  -1   18.70    1.40
   4   6  -1   19.90    1.70
   4   6  -1   19.30    1.40
  -4  -6   1   20.20    1.40
  -4  -6   1   20.80    1.40
  -4  -6   1   20.40    1.30
  -4  -6   1   19.50    1.40
  -4  -6   1   19.10    1.50
  -4  -6   1   20.50    1.40
  -4  -6   1   17.80    1.30
   3   6  -1   16.50    1.30
   3   6  -1   17.50    1.50
   3   6  -1   15.10    1.30
   3   6  -1   15.60    1.10
   3   6  -1   17.20    1.20
  -3  -6   1   15.50    1.20
  -3  -6   1   16.80    1.20
  -3  -6   1   16.10    1.20
  -3  -6   1   16.30    1.20
  -3  -6   1   17.20    1.30
  -3  -6   1   18.60    1.20
  -3  -6   1   15.90    1.20
  -3  -6   1   17.20    1.30
  -3  -6   1   18.20    1.40
  -3  -6   1   17.70    1.30
   2   6  -1   81.59    5.70
   2   6  -1   92.29    5.90
   2   6  -1   82.79    5.70
   2   6  -1   83.99    5.80
   2   6  -1   82.49    5.70
  -2  -6   1   83.09    5.60
  -2  -6   1   82.49    5.80
  -2  -6   1   90.89    5.80
  -2  -6   1   88.99    5.70
  -2  -6   1   90.69    5.60
  -2  -6   1   77.69    5.60
  -2  -6   1   85.39    5.60
  -2  -6   1   89.79    5.70
  -2  -6   1   95.39    5.70
  -2  -6   1   89.39    5.70
   1   6  -1    2.20    0.50
   1   6  -1    3.10    0.80
   1   6  -1    1.60    0.50
   1   6  -1    2.30    0.60
   1   6  -1    4.00    0.70
   1   6  -1    2.30    0.50
   1   6  -1    2.80    0.60
  -1  -6   1    2.70    0.30
  -1  -6   1    3.10    0.60
  -1  -6   1    2.90    0.60
  -1  -6   1    3.30    0.50
  -1  -6   1    2.90    0.30
  -1  -6   1    2.10    0.40
  -1  -6   1    2.20    0.60
  -1  -6   1    3.10    0.50
  -1  -6   1    2.10    0.60
   0   6  -1    1.40    0.60
   0   6  -1    1.00    0.60
   0   6  -1    1.60    0.60
   0   6  -1    1.30    0.50
   0   6  -1    1.60    0.70
   0   6  -1    2.80    0.70
   0   6  -1    1.00    0.50
   0  -6   1    1.90    0.50
   0  -6   1    1.80    0.50
   0  -6   1    2.10    0.60
   0  -6   1    1.90    0.60
   0  -6   1    1.70    0.20
   0  -6   1    2.40    0.20
   0  -6   1    2.80    0.50
   0  -6   1    2.10    0.50
  -1   6  -1   72.79    4.60
  -1   6  -1   65.39    4.50
  -1   6  -1   62.59    4.50
  -1   6  -1   64.09    4.60
  -1   6  -1   75.19    4.60
  -1   6  -1   67.49    4.50
   1  -6   1   62.39    4.30
   1  -6   1   58.89    4.40
   1  -6   1   66.09    4.50
   1  -6   1   70.09    4.50
   1  -6   1   71.79    4.50
   1  -6   1   65.79    4.40
   1  -6   1   67.79    4.40
   1  -6   1   65.69    4.40
   1  -6   1   70.49    4.50
  -2   6  -1   47.70    3.50
  -2   6  -1   44.50    3.40
  -2   6  -1   49.60    3.30
  -2   6  -1   52.99    3.40
  -2   6  -1   47.20    3.50
   2  -6   1   44.80    3.30
   2  -6   1   48.20    3.20
   2  -6   1   55.09    3.40
   2  -6   1   48.00    3.30
   2  -6   1   53.99    3.40
   2  -6   1   46.60    3.30
   2  -6   1   54.99    3.40
   2  -6   1   45.90    3.20
  -3   6  -1   10.90    1.20
  -3   6  -1   10.90    1.00
  -3   6  -1   10.50    1.20
  -3   6  -1   10.10    1.50
  -3   6  -1   12.10    0.90
   3  -6   1   11.70    1.10
   3  -6   1   10.40    1.00
   3  -6   1   11.70    1.00
   3  -6   1   12.30    1.00
   3  -6   1   11.00    0.90
   3  -6   1    9.70    1.00
  -4   6  -1    4.10    0.60
  -4   6  -1    3.60    0.50
  -4   6  -1    1.80    0.80
  -4   6  -1    1.10    0.70
  -4   6  -1    2.20    0.80
   4  -6   1    0.50    0.80
   4  -6   1    2.20    0.60
   4  -6   1    3.10    0.60
   4  -6   1    2.40    0.60
   4  -6   1    2.50    0.50
  -5   6  -1    1.70    0.60
  -5   6  -1    1.90    0.50
  -5   6  -1    1.70    0.90
  -5   6  -1    1.90    0.80
   5  -6   1    1.30    0.70
   5  -6   1   -0.50    0.90
   5  -6   1    1.20    0.50
   5  -6   1    0.90    0.70
   5  -6   1    2.40    0.60
  -6   6  -1    0.30    0.80
  -6   6  -1   -0.40    0.60
  -6   6  -1    0.40    0.60
  -6   6  -1    0.00    0.80
   6  -6   1    0.00    0.60
   6  -6   1    0.40    0.70
   6  -6   1   -0.10    0.70
   6  -6   1   -0.50    1.00
  -7   6  -1   -0.90    0.80
  -7   6  -1    0.30    0.70
  -7   6  -1   -0.80    0.90
   7  -6   1    1.10    0.80
   7  -6   1   -0.10    0.90
   7  -6   1   -0.50    0.80
  -8   6  -1    0.70    1.00
  -8   6  -1    1.30    0.90
  -8   6  -1    4.30    1.10
   8  -6   1    1.40    0.90
   8  -6   1    0.30    0.90
   8  -6   1    2.60    1.00
  11   5  -1    0.80    1.10
  11   5  -1   -0.20    0.60
  11   5  -1   -1.00    0.90
 -11  -5   1   -1.30    0.90
 -11  -5   1   -0.10    0.90
 -11  -5   1   -1.10    1.10
  10   5  -1    0.90    1.10
  10   5  -1    0.00    0.20
  10   5  -1   -0.20    0.50
  10   5  -1   -0.30    0.80
 -10  -5   1    1.20    1.10
 -10  -5   1   -1.30    0.80
 -10  -5   1   -1.10    0.90
   9   5  -1    0.10    0.40
   9   5  -1    0.00    0.90
   9   5  -1   -0.10    0.70
   9   5  -1    0.30    0.30
   9   5  -1    0.20    0.80
  -9  -5   1    0.30    0.80
  -9  -5   1   -0.40    0.80
  -9  -5   1   -1.50    0.90
   8   5  -1    1.00    0.40
   8   5  -1    0.70    0.70
   8   5  -1    0.70    0.40
   8   5  -1    1.10    0.90
   8   5  -1    1.30    0.70
  -8  -5   1    1.80    0.70
  -8  -5   1    2.80    0.80
   7   5  -1    4.90    0.70
   7   5  -1    5.40    0.50
   7   5  -1    2.50    0.80
   7   5  -1    5.20    0.60
   7   5  -1    4.70    0.90
   7   5  -1    4.90    0.80
  -7  -5   1    5.10    0.90
  -7  -5   1    4.70    0.80
   6   5  -1  342.17   22.00
   6   5  -1  314.87   22.10
   6   5  -1  334.97   21.90
   6   5  -1  355.06   22.00
   6   5  -1  328.77   21.90
   6   5  -1  332.97   21.90
  -6  -5   1  337.77   22.00
  -6  -5   1  356.66   22.00
   5   5  -1   17.10    1.40
   5   5  -1   17.40    1.30
   5   5  -1   18.00    1.30
   5   5  -1   18.10    1.30
   5   5  -1   18.40    1.60
   5   5  -1   16.30    1.50
   5   5  -1   17.90    1.20
  -5  -5   1   16.70    1.40
  -5  -5   1   19.50    1.50
  -5  -5   1   17.00    1.40
  -5  -5   1   17.80    1.40
   4   5  -1   16.50    1.30
   4   5  -1   16.70    1.30
   4   5  -1   17.30    1.30
   4   5  -1   18.10    1.30
   4   5  -1   16.90    1.50
   4   5  -1   17.70    1.30
   4   5  -1   16.90    1.50
   4   5  -1   19.30    1.20
   4   5  -1   18.70    1.40
  -4  -5   1   17.60    1.20
  -4  -5   1   16.70    1.30
  -4  -5   1   19.90    1.30
  -4  -5   1   19.40    1.40
  -4  -5   1   18.20    1.30
  -4  -5   1   17.40    1.40
   3   5  -1   27.60    2.10
   3   5  -1   30.30    2.10
   3   5  -1   26.90    2.10
   3   5  -1   31.10    2.30
   3   5  -1   30.10    2.00
   3   5  -1   29.50    1.90
   3   5  -1   30.00    2.00
  -3  -5   1   31.20    2.00
  -3  -5   1   30.10    2.00
  -3  -5   1   30.00    2.00
  -3  -5   1   32.00    2.10
  -3  -5   1   28.80    2.30
  -3  -5   1   31.20    2.00
  -3  -5   1   30.40    2.00
  -3  -5   1   29.90    2.00
  -3  -5   1   29.40    2.10
   2   5  -1    1.00    0.60
   2   5  -1    0.90    0.60
   2   5  -1    1.50    0.40
   2   5  -1    1.10    0.20
   2   5  -1    1.10    0.20
   2   5  -1    0.50    0.30
   2   5  -1    1.00    0.40
  -2  -5   1    0.90    0.20
  -2  -5   1    1.00    0.30
  -2  -5   1    1.40    0.30
  -2  -5   1    1.00    0.40
  -2  -5   1    1.30    0.40
  -2  -5   1    0.90    0.50
  -2  -5   1    1.10    0.40
  -2  -5   1    1.20    0.40
  -2  -5   1    1.00    0.40
  -2  -5   1    1.00    0.20
  -2  -5   1    1.60    0.40
   1   5  -1    5.80    0.60
   1   5  -1    6.40    0.60
   1   5  -1    5.70    0.70
   1   5  -1    5.70    0.70
   1   5  -1    6.40    0.80
   1   5  -1    6.10    0.70
   1   5  -1    6.80    0.60
  -1  -5   1    6.70    0.60
  -1  -5   1    6.20    0.80
  -1  -5   1    7.10    0.70
  -1  -5   1    6.80    0.60
  -1  -5   1    5.90    0.50
  -1  -5   1    5.70    0.60
  -1  -5   1    6.80    0.60
  -1  -5   1    6.60    0.60
  -1  -5   1    7.20    0.60
  -1  -5   1    5.50    0.50
   0   5  -1   45.90    3.10
   0   5  -1   39.80    3.10
   0   5  -1   46.20    3.10
   0   5  -1   45.90    3.10
   0   5  -1   38.70    3.10
   0   5  -1   48.70    3.10
   0   5  -1   43.40    3.20
   0  -5   1   48.50    3.20
   0  -5   1   46.90    3.10
   0  -5   1   45.60    3.10
   0  -5   1   41.80    3.10
   0  -5   1   49.30    3.10
   0  -5   1   45.30    3.00
   0  -5   1   47.40    3.10
   0  -5   1   48.60    3.10
   0  -5   1   47.70    3.10
  -1   5  -1  351.36   23.00
  -1   5  -1  367.46   23.10
  -1   5  -1  365.66   23.00
  -1   5  -1  357.66   23.10
  -1   5  -1  326.37   23.00
   1  -5   1  353.56   23.00
   1  -5   1  368.76   23.00
   1  -5   1  371.06   23.00
   1  -5   1  368.66   23.00
   1  -5   1  367.06   23.00
   1  -5   1  350.36   22.90
   1  -5   1  378.16   23.10
   1  -5   1  351.36   22.90
   1  -5   1  334.77   22.90
   1  -5   1  341.87   22.90
   1  -5   1  319.67   23.00
  -2   5  -1   56.29    3.60
  -2   5  -1   61.09    3.80
  -2   5  -1   57.99    3.70
  -2   5  -1   54.39    3.70
  -2   5  -1   54.99    3.60
  -2   5  -1   60.49    3.80
  -2   5  -1   51.09    3.70
  -2   5  -1   53.69    3.70
   2  -5   1   52.79    3.70
   2  -5   1   57.99    3.70
   2  -5   1   50.49    3.70
   2  -5   1   52.99    3.60
   2  -5   1   54.19    3.60
   2  -5   1   58.39    3.80
   2  -5   1   55.59    3.70
   2  -5   1   52.39    3.60
   2  -5   1   47.50    3.60
   2  -5   1   55.89    3.70
  -3   5  -1    1.20    0.40
  -3   5  -1   -0.40    0.50
  -3   5  -1    0.40    0.40
  -3   5  -1    1.20    0.70
  -3   5  -1    1.00    0.70
  -3   5  -1    0.20    0.60
   3  -5   1    0.80    0.60
   3  -5   1    0.40    0.40
   3  -5   1    0.20    0.50
   3  -5   1    0.90    0.40
   3  -5   1    0.70    0.50
   3  -5   1    0.40    0.90
   3  -5   1    1.10    0.40
  -4   5  -1    0.80    0.60
  -4   5  -1    1.10    0.60
  -4   5  -1    0.10    0.70
  -4   5  -1   -0.60    0.50
  -4   5  -1    0.50    0.50
   4  -5   1    0.90    0.60
   4  -5   1    0.70    0.40
   4  -5   1   -0.60    0.70
   4  -5   1    0.60    0.50
   4  -5   1    0.80    0.50
   4  -5   1    1.40    0.50
  -5   5  -1    9.10    0.90
  -5   5  -1    5.90    0.60
  -5   5  -1    8.50    0.80
  -5   5  -1    7.10    0.60
  -5   5  -1    7.00    0.80
  -5   5  -1    7.40    1.00
   5  -5   1    7.80    0.90
   5  -5   1    6.70    0.80
  -6   5  -1    4.40    0.90
  -6   5  -1    5.20    0.80
  -6   5  -1    6.40    1.00
  -6   5  -1    5.10    0.80
  -6   5  -1    5.30    0.60
  -6   5  -1    4.80    0.50
   6  -5   1    4.30    0.80
   6  -5   1    1.60    1.10
   6  -5   1    4.10    0.90
   6  -5   1    6.00    0.80
  -7   5  -1    2.40    0.70
  -7   5  -1    1.70    1.20
  -7   5  -1    1.70    0.40
  -7   5  -1    2.60    0.40
  -7   5  -1    2.70    0.80
  -7   5  -1    3.90    0.90
   7  -5   1    1.20    1.40
   7  -5   1    2.10    0.80
   7  -5   1    2.30    0.80
  -8   5  -1    0.40    0.70
  -8   5  -1    0.70    0.70
  -8   5  -1    1.10    0.90
  -8   5  -1    0.90    0.80
   8  -5   1   -0.20    0.90
   8  -5   1   -1.50    0.90
   8  -5   1    1.40    0.90
  -9   5  -1    1.60    1.00
  -9   5  -1    1.00    0.70
  -9   5  -1    1.20    0.80
   9  -5   1    0.80    1.10
   9  -5   1    0.20    0.90
   9  -5   1   -0.70    0.90
  11   4  -1    0.60    1.00
  11   4  -1   -1.10    1.00
  11   4  -1   -0.10    0.60
 -11  -4   1   -1.60    1.10
 -11  -4   1   -0.40    0.90
 -11  -4   1   -1.20    0.90
  10   4  -1    0.30    0.80
  10   4  -1   -1.90    0.90
  10   4  -1    0.00    0.60
 -10  -4   1   -0.30    0.80
 -10  -4   1   -0.60    0.90
 -10  -4   1   -0.40    1.00
   9   4  -1   -0.20    0.30
   9   4  -1    0.20    0.50
   9   4  -1    0.30    0.70
   9   4  -1   -0.40    0.90
   9   4  -1   -0.50    0.60
  -9  -4   1    0.50    0.90
  -9  -4   1   -1.20    0.70
  -9  -4   1   -0.70    0.70
   8   4  -1    1.20    0.50
   8   4  -1    0.20    0.70
   8   4  -1    0.60    0.80
   8   4  -1    0.40    0.60
   8   4  -1    0.50    0.30
  -8  -4   1    1.10    0.80
  -8  -4   1    0.70    0.80
   7   4  -1   31.20    2.30
   7   4  -1   30.10    2.20
   7   4  -1   30.70    2.10
   7   4  -1   26.60    2.20
   7   4  -1   30.80    2.10
  -7  -4   1   32.80    2.30
  -7  -4   1   29.80    2.20
  -7  -4   1   27.50    2.20
   6   4  -1  225.18   14.50
   6   4  -1  213.98   14.50
   6   4  -1  228.98   14.60
   6   4  -1  213.18   14.50
   6   4  -1  223.68   14.60
   6   4  -1  217.68   14.50
  -6  -4   1  215.98   14.60
  -6  -4   1  233.88   14.60
  -6  -4   1  236.08   14.60
   5   4  -1    7.20    0.80
   5   4  -1    7.20    0.60
   5   4  -1    7.70    0.80
   5   4  -1    6.70    0.80
   5   4  -1    7.10    0.70
   5   4  -1    7.10    1.00
   5   4  -1    8.70    0.70
  -5  -4   1    8.10    1.00
  -5  -4   1    7.20    1.10
  -5  -4   1    6.80    0.80
  -5  -4   1    7.30    0.90
  -5  -4   1    8.00    0.80
  -5  -4   1    8.20    0.90
   4   4  -1   23.00    1.80
   4   4  -1   24.20    1.80
   4   4  -1   25.20    1.90
   4   4  -1   26.80    1.70
   4   4  -1   24.30    1.90
   4   4  -1   25.40    1.70
   4   4  -1   27.90    1.70
   4   4  -1   25.40    1.70
   4   4  -1   21.60    1.80
   4   4  -1   24.30    1.70
  -4  -4   1   26.60    1.80
  -4  -4   1   25.50    1.70
  -4  -4   1   24.70    1.80
  -4  -4   1   23.50    1.90
  -4  -4   1   23.80    1.80
  -4  -4   1   30.40    1.90
  -4  -4   1   25.40    1.80
   3   4  -1   14.70    1.00
   3   4  -1   15.00    1.00
   3   4  -1   13.50    1.10
   3   4  -1   12.70    1.20
   3   4  -1   14.60    1.10
   3   4  -1   15.80    1.00
   3   4  -1   15.20    1.10
   3   4  -1   13.90    1.10
   3   4  -1   15.00    1.00
  -3  -4   1   13.90    1.00
  -3  -4   1   14.70    1.10
  -3  -4   1   13.80    1.10
  -3  -4   1   13.90    1.00
  -3  -4   1   13.20    1.10
  -3  -4   1   14.40    1.10
  -3  -4   1   15.60    1.20
  -3  -4   1   14.00    0.90
  -3  -4   1   15.50    1.10
  -3  -4   1   15.00    1.20
   2   4  -1    0.00    0.30
   2   4  -1    0.10    0.40
   2   4  -1    0.00    0.20
   2   4  -1    0.00    0.20
   2   4  -1   -0.10    0.30
   2   4  -1    0.00    0.20
   2   4  -1    0.10    0.60
  -2  -4   1    0.00    0.30
  -2  -4   1    0.10    0.20
  -2  -4   1   -0.10    0.20
  -2  -4   1   -0.40    0.30
  -2  -4   1    0.20    0.30
  -2  -4   1    0.20    0.40
  -2  -4   1    0.10    0.20
  -2  -4   1   -0.10    0.30
  -2  -4   1   -0.20    0.30
  -2  -4   1    0.00    0.10
  -2  -4   1   -0.10    0.10
  -2  -4   1    0.20    0.60
   1   4  -1    9.40    0.80
   1   4  -1    8.70    0.80
   1   4  -1    8.70    0.70
   1   4  -1    8.60    0.70
   1   4  -1    9.40    0.80
   1   4  -1    8.70    0.80
   1   4  -1    7.90    0.70
  -1  -4   1    8.40    0.70
  -1  -4   1    9.70    0.80
  -1  -4   1    8.80    0.70
  -1  -4   1   10.20    0.70
  -1  -4   1    8.50    0.70
  -1  -4   1   11.00    0.80
  -1  -4   1    9.50    0.70
  -1  -4   1    9.10    0.70
  -1  -4   1    9.10    0.70
  -1  -4   1    7.90    0.60
   0   4  -1   11.00    0.90
   0   4  -1   11.90    1.00
   0   4  -1    9.20    0.90
   0   4  -1   11.00    1.00
   0   4  -1   11.60    0.90
   0   4  -1   10.50    1.00
   0   4  -1   13.30    1.00
   0  -4   1   13.10    1.00
   0  -4   1   11.80    0.90
   0  -4   1   13.30    1.00
   0  -4   1   13.90    1.00
   0  -4   1   12.70    0.90
   0  -4   1   12.90    0.90
   0  -4   1   12.50    0.90
  -1   4  -1    3.50    0.40
  -1   4  -1    3.50    0.50
  -1   4  -1    4.60    0.60
  -1   4  -1    5.20    0.50
   1  -4   1    3.40    0.50
   1  -4   1    3.30    0.50
   1  -4   1    2.70    0.40
   1  -4   1    3.60    0.50
   1  -4   1    2.40    0.40
   1  -4   1    3.90    0.40
   1  -4   1    3.00    0.30
   1  -4   1    2.90    0.50
   1  -4   1    2.80    0.30
   1  -4   1    3.10    0.50
   1  -4   1    3.00    0.30
   1  -4   1    3.30    0.40
  -2   4  -1  277.07   19.80
  -2   4  -1  307.57   19.80
  -2   4  -1  308.97   19.70
  -2   4  -1  278.57   19.80
  -2   4  -1  275.17   19.80
  -2   4  -1  315.97   19.80
  -2   4  -1  281.17   19.80
   2  -4   1  350.36   19.90
   2  -4   1  286.97   19.70
   2  -4   1  320.87   19.80
   2  -4   1  301.67   19.70
   2  -4   1  323.47   19.80
   2  -4   1  309.37   19.70
   2  -4   1  308.67   19.80
   2  -4   1  327.17   19.80
   2  -4   1  317.97   19.80
   2  -4   1  304.47   19.70
   2  -4   1  271.37   19.70
   2  -4   1  323.07   19.80
  -3   4  -1   42.40    3.20
  -3   4  -1   46.20    3.10
  -3   4  -1   43.00    3.20
  -3   4  -1   47.00    3.10
  -3   4  -1   43.10    3.10
  -3   4  -1   46.00    3.20
  -3   4  -1   47.00    3.00
   3  -4   1   37.90    3.10
   3  -4   1   52.49    3.10
   3  -4   1   41.10    3.10
   3  -4   1   46.90    3.00
   3  -4   1   46.10    3.00
   3  -4   1   46.90    3.20
   3  -4   1   47.30    3.20
   3  -4   1   47.50    3.10
  -4   4  -1   12.20    1.30
  -4   4  -1   12.30    1.00
  -4   4  -1   17.20    1.60
  -4   4  -1   13.90    1.00
  -4   4  -1   14.60    1.00
  -4   4  -1   14.80    1.20
  -4   4  -1   13.50    1.10
   4  -4   1   14.00    1.10
   4  -4   1   11.00    1.20
   4  -4   1   13.00    1.10
   4  -4   1   12.40    1.10
   4  -4   1   16.20    1.10
  -5   4  -1    0.40    0.50
  -5   4  -1    0.60    0.60
  -5   4  -1    0.90    0.70
  -5   4  -1    0.70    0.60
  -5   4  -1    0.70    0.30
  -5   4  -1    1.00    0.40
   5  -4   1   -0.20    0.80
   5  -4   1    1.70    0.70
   5  -4   1    1.30    0.50
   5  -4   1    0.90    0.60
  -6   4  -1   -0.20    0.70
  -6   4  -1    1.10    0.40
  -6   4  -1   -1.10    0.70
  -6   4  -1    0.70    0.60
  -6   4  -1    0.70    0.50
   6  -4   1   -1.00    0.60
   6  -4   1    0.60    0.90
   6  -4   1    0.70    0.70
   6  -4   1    1.10    0.70
  -7   4  -1    0.40    0.50
  -7   4  -1    0.00    0.70
  -7   4  -1    0.50    0.70
  -7   4  -1    0.80    0.70
  -7   4  -1    0.10    0.60
   7  -4   1    1.30    0.80
   7  -4   1    0.90    0.80
   7  -4   1    0.50    0.80
   7  -4   1    1.00    0.90
  -8   4  -1   -0.70    0.70
  -8   4  -1   -0.30    0.80
  -8   4  -1    1.30    0.70
  -8   4  -1   -0.60    0.90
  -8   4  -1    0.90    0.60
   8  -4   1    0.10    0.80
   8  -4   1    0.80    0.90
   8  -4   1   -0.10    0.90
  -9   4  -1    0.60    0.80
  -9   4  -1    1.10    0.80
  -9   4  -1   -1.00    0.90
  -9   4  -1    0.40    0.60
   9  -4   1    0.50    1.00
   9  -4   1   -0.70    1.00
   9  -4   1    1.00    0.90
 -10   4  -1    1.90    0.80
 -10   4  -1    1.40    1.10
  10  -4   1    1.00    1.00
  10  -4   1    0.10    1.00
  11   3  -1    0.00    0.70
  11   3  -1    0.10    1.10
  11   3  -1    0.60    1.00
 -11  -3   1    0.20    0.90
 -11  -3   1   -0.30    1.80
 -11  -3   1    0.50    0.80
  10   3  -1    3.90    1.00
  10   3  -1    1.00    1.10
  10   3  -1    2.00    0.70
 -10  -3   1    1.40    1.00
 -10  -3   1    1.40    0.90
 -10  -3   1    2.60    0.90
   9   3  -1   -1.10    0.70
   9   3  -1   -0.80    0.90
   9   3  -1   -0.40    0.50
   9   3  -1    0.00    0.60
  -9  -3   1   -0.30    0.90
  -9  -3   1   -0.50    0.70
   8   3  -1    7.40    1.10
   8   3  -1    5.40    0.80
   8   3  -1    3.80    0.50
   8   3  -1    5.60    0.80
   8   3  -1    3.70    0.80
  -8  -3   1    4.40    0.80
  -8  -3   1    5.50    0.70
   7   3  -1   10.60    0.90
   7   3  -1   12.60    1.00
   7   3  -1   11.10    1.00
   7   3  -1   10.80    1.10
   7   3  -1   11.20    1.10
   7   3  -1   11.50    1.20
  -7  -3   1   12.00    1.20
  -7  -3   1   10.30    1.00
  -7  -3   1   11.90    1.10
   6   3  -1  258.27   16.30
   6   3  -1  237.68   16.30
   6   3  -1  259.87   16.20
   6   3  -1  237.68   16.20
   6   3  -1  235.88   16.30
  -6  -3   1  266.17   16.30
  -6  -3   1  264.17   16.30
  -6  -3   1  236.38   16.30
   5   3  -1    2.50    0.70
   5   3  -1    1.90    0.60
   5   3  -1    2.00    0.40
   5   3  -1    2.00    0.40
   5   3  -1    1.40    0.60
   5   3  -1    1.50    0.50
   5   3  -1    1.90    0.50
  -5  -3   1    2.70    0.50
  -5  -3   1    1.10    0.60
  -5  -3   1    1.30    0.80
  -5  -3   1    1.50    0.60
  -5  -3   1    1.70    0.50
   4   3  -1    4.00    0.60
   4   3  -1    5.20    0.60
   4   3  -1    4.00    0.60
   4   3  -1    4.70    0.50
   4   3  -1    5.80    0.50
   4   3  -1    3.80    0.50
   4   3  -1    3.80    0.60
   4   3  -1    4.20    0.40
  -4  -3   1    4.50    0.60
  -4  -3   1    5.00    0.60
  -4  -3   1    4.20    0.60
  -4  -3   1    3.80    0.50
  -4  -3   1    4.60    0.70
  -4  -3   1    4.30    0.50
   3   3  -1    4.10    0.60
   3   3  -1    2.50    0.50
   3   3  -1    3.60    0.50
   3   3  -1    3.80    0.50
   3   3  -1    4.80    0.40
   3   3  -1    3.80    0.50
   3   3  -1    4.00    0.40
   3   3  -1    4.20    0.30
   3   3  -1    3.40    0.40
   3   3  -1    4.40    0.40
  -3  -3   1    3.40    0.50
  -3  -3   1    3.90    0.30
  -3  -3   1    3.90    0.40
  -3  -3   1    3.20    0.50
  -3  -3   1    4.50    0.50
  -3  -3   1    4.40    0.40
  -3  -3   1    3.20    0.40
  -3  -3   1    3.80    0.60
   2   3  -1   49.70    3.50
   2   3  -1   53.29    3.30
   2   3  -1   54.59    3.30
   2   3  -1   47.60    3.30
   2   3  -1   51.29    3.40
   2   3  -1   54.39    3.40
   2   3  -1   53.99    3.30
   2   3  -1   52.89    3.40
   2   3  -1   51.49    3.30
  -2  -3   1   54.19    3.30
  -2  -3   1   48.30    3.40
  -2  -3   1   49.90    3.40
  -2  -3   1   43.50    3.30
  -2  -3   1   54.79    3.40
  -2  -3   1   50.19    3.30
  -2  -3   1   44.70    3.30
  -2  -3   1   49.00    3.40
  -2  -3   1   50.89    3.30
   1   3  -1   97.09    6.20
   1   3  -1   83.49    6.20
   1   3  -1  103.29    6.10
   1   3  -1   88.99    6.20
   1   3  -1  102.69    6.10
   1   3  -1   98.49    6.20
   1   3  -1   85.99    6.20
   1   3  -1   88.69    6.20
  -1  -3   1   94.79    6.10
  -1  -3   1   90.09    6.20
  -1  -3   1   96.69    6.20
  -1  -3   1   92.69    6.20
  -1  -3   1   94.69    6.10
  -1  -3   1   91.39    6.10
  -1  -3   1   91.09    6.10
  -1  -3   1  104.39    6.10
  -1  -3   1  102.29    6.20
  -1  -3   1   96.69    6.10
  -1  -3   1   88.79    6.10
  -1  -3   1   90.89    6.20
   0   3  -1   50.39    3.40
   0   3  -1   55.29    3.50
   0   3  -1   46.60    3.40
   0   3  -1   48.60    3.50
   0   3  -1   48.20    3.40
   0   3  -1   51.19    3.40
   0   3  -1   46.10    3.40
   0  -3   1   56.19    3.40
   0  -3   1   53.99    3.40
   0  -3   1   53.39    3.50
   0  -3   1   52.49    3.40
   0  -3   1   53.09    3.40
   0  -3   1   54.19    3.40
   0  -3   1   53.79    3.40
  -1   3  -1   25.10    1.90
  -1   3  -1   27.70    1.90
  -1   3  -1   24.00    1.90
  -1   3  -1   26.80    1.90
  -1   3  -1   29.70    1.80
  -1   3  -1   29.70    1.80
  -1   3  -1   27.40    1.90
  -1   3  -1   26.10    1.90
   1  -3   1   26.90    1.90
   1  -3   1   30.20    1.90
   1  -3   1   30.00    1.90
   1  -3   1   29.20    1.90
   1  -3   1   29.80    1.90
   1  -3   1   28.80    1.90
   1  -3   1   28.10    1.80
   1  -3   1   27.50    1.90
   1  -3   1   26.80    1.80
   1  -3   1   25.30    1.80
  -2   3  -1   97.99    7.00
  -2   3  -1  109.79    7.00
  -2   3  -1  101.99    6.90
  -2   3  -1  103.59    7.00
  -2   3  -1  118.59    6.90
  -2   3  -1  107.39    6.90
  -2   3  -1   99.29    7.00
  -2   3  -1  104.59    7.00
   2  -3   1  119.29    7.00
   2  -3   1  109.29    7.00
   2  -3   1  108.29    7.00
   2  -3   1  100.39    6.90
   2  -3   1  116.59    7.00
   2  -3   1  100.29    6.90
   2  -3   1  105.19    6.90
   2  -3   1  107.29    7.00
   2  -3   1  114.29    7.00
   2  -3   1   96.89    6.90
   2  -3   1   96.09    6.90
  -3   3  -1  112.39    7.40
  -3   3  -1  107.29    7.40
  -3   3  -1  109.59    7.40
  -3   3  -1  109.89    7.30
  -3   3  -1  100.29    7.30
  -3   3  -1  110.39    7.30
  -3   3  -1  108.89    7.20
  -3   3  -1  110.69    7.20
  -3   3  -1  123.69    7.30
   3  -3   1  113.99    7.30
   3  -3   1  110.59    7.30
   3  -3   1  105.29    7.30
   3  -3   1  118.79    7.30
   3  -3   1  110.59    7.30
   3  -3   1  116.79    7.30
   3  -3   1  115.49    7.40
  -4   3  -1    0.70    0.40
  -4   3  -1    0.50    0.20
  -4   3  -1    0.70    0.30
  -4   3  -1    0.50    0.40
  -4   3  -1    0.20    0.50
  -4   3  -1    0.10    0.50
  -4   3  -1    0.90    0.50
   4  -3   1    1.00    0.60
   4  -3   1    0.10    0.50
   4  -3   1    1.00    0.50
   4  -3   1    0.60    0.60
   4  -3   1    0.70    0.30
   4  -3   1    1.00    0.60
   4  -3   1    0.90    0.60
  -5   3  -1   59.99    3.80
  -5   3  -1   49.80    3.80
  -5   3  -1   49.70    3.90
  -5   3  -1   56.29    3.70
  -5   3  -1   54.39    3.90
  -5   3  -1   61.69    3.80
   5  -3   1   58.69    3.90
   5  -3   1   60.49    3.80
   5  -3   1   54.99    3.90
  -6   3  -1    7.70    0.90
  -6   3  -1    8.90    1.00
  -6   3  -1    7.20    0.90
  -6   3  -1    7.90    0.90
  -6   3  -1    7.60    0.90
   6  -3   1    7.30    1.00
   6  -3   1    7.50    1.00
   6  -3   1    6.90    0.90
  -7   3  -1    0.00    0.70
  -7   3  -1   -0.40    0.60
  -7   3  -1    0.20    0.70
  -7   3  -1    0.50    0.60
  -7   3  -1    0.80    0.80
   7  -3   1    0.10    0.90
   7  -3   1   -0.10    0.70
   7  -3   1   -0.30    0.70
   7  -3   1   -0.10    0.80
  -8   3  -1    3.20    0.90
  -8   3  -1    2.20    0.80
  -8   3  -1    2.70    0.70
  -8   3  -1    1.60    0.70
  -8   3  -1    3.60    0.80
   8  -3   1    3.70    0.90
   8  -3   1    0.80    1.00
   8  -3   1    4.90    1.00
   8  -3   1    3.70    1.00
  -9   3  -1   12.50    1.30
  -9   3  -1   14.80    1.40
  -9   3  -1   13.90    1.40
  -9   3  -1   12.50    1.50
  -9   3  -1   11.30    1.50
   9  -3   1   13.80    1.60
   9  -3   1   13.80    1.60
 -10   3  -1    1.30    1.00
 -10   3  -1    1.70    0.80
  10  -3   1    0.60    1.00
  10  -3   1    2.60    1.00
  10  -3   1    1.60    1.00
  11   2  -1   -0.20    1.50
  11   2  -1   -1.00    1.00
  11   2  -1   -0.30    0.70
 -11  -2   1    1.50    0.90
 -11  -2   1    0.00    0.70
 -11  -2   1    0.30    1.10
 -11  -2   1    0.00    0.90
  10   2  -1    2.00    1.10
  10   2  -1    1.50    1.00
  10   2  -1    1.40    0.80
 -10  -2   1    0.00    0.70
 -10  -2   1    0.50    1.00
 -10  -2   1    1.30    0.90
   9   2  -1    0.00    0.90
   9   2  -1   -0.10    0.70
   9   2  -1    0.70    0.40
   9   2  -1   -0.20    1.00
  -9  -2   1   -0.30    0.70
  -9  -2   1    0.00    0.30
   8   2  -1   -0.30    0.90
   8   2  -1    0.30    0.40
   8   2  -1    0.10    0.70
  -8  -2   1    0.10    0.40
  -8  -2   1    0.90    0.70
   7   2  -1   35.80    2.40
   7   2  -1   37.00    2.50
   7   2  -1   32.60    2.40
   7   2  -1   34.30    2.30
   7   2  -1   34.80    2.30
  -7  -2   1   33.00    2.30
  -7  -2   1   30.10    2.70
  -7  -2   1   31.80    2.40
  -7  -2   1   27.60    2.20
   6   2  -1   30.80    2.30
   6   2  -1   36.20    2.40
   6   2  -1   31.30    2.20
   6   2  -1   32.10    2.30
   6   2  -1   31.30    2.30
   6   2  -1   33.10    2.40
   6   2  -1   33.60    2.30
  -6  -2   1   30.00    2.10
  -6  -2   1   29.70    2.30
  -6  -2   1   33.60    2.40
  -6  -2   1   24.10    2.40
  -6  -2   1   34.60    2.20
   5   2  -1   10.20    0.70
   5   2  -1   10.60    0.90
   5   2  -1    9.80    0.90
   5   2  -1   10.20    1.20
   5   2  -1   10.50    0.90
   5   2  -1    9.90    0.80
   5   2  -1    8.60    1.00
   5   2  -1    9.20    0.90
  -5  -2   1    8.00    0.70
  -5  -2   1    8.40    0.90
  -5  -2   1   11.10    1.00
  -5  -2   1   11.00    0.80
  -5  -2   1    7.70    1.10
  -5  -2   1    9.40    0.90
   4   2  -1   14.60    1.20
   4   2  -1   16.20    1.20
   4   2  -1   18.50    1.30
   4   2  -1   16.10    1.20
   4   2  -1   18.20    1.20
   4   2  -1   16.80    1.30
   4   2  -1   15.00    1.20
  -4  -2   1   15.00    1.10
  -4  -2   1   16.30    1.30
  -4  -2   1   16.80    1.20
  -4  -2   1   16.30    1.20
  -4  -2   1   15.50    1.30
  -4  -2   1   15.00    1.20
   3   2  -1   52.69    3.80
   3   2  -1   61.79    3.80
   3   2  -1   58.29    3.80
   3   2  -1   55.79    3.80
   3   2  -1   54.29    3.80
   3   2  -1   51.79    3.80
   3   2  -1   59.19    3.80
   3   2  -1   56.99    3.80
  -3  -2   1   54.09    3.80
  -3  -2   1   65.39    3.90
  -3  -2   1   61.29    3.80
  -3  -2   1   60.09    3.80
  -3  -2   1   53.89    3.80
  -3  -2   1   57.39    3.80
  -3  -2   1   58.69    3.80
   2   2  -1   94.39    6.10
   2   2  -1   96.79    6.10
   2   2  -1   91.39    6.10
   2   2  -1  100.49    6.10
   2   2  -1   94.99    6.10
   2   2  -1   89.09    6.10
  -2  -2   1   87.49    6.10
  -2  -2   1   91.99    6.10
  -2  -2   1   88.69    6.10
  -2  -2   1   91.99    6.10
  -2  -2   1  103.19    6.10
  -2  -2   1   92.59    6.10
  -2  -2   1   89.39    6.10
   1   2  -1   68.39    4.20
   1   2  -1   61.59    4.30
   1   2  -1   61.89    4.20
   1   2  -1   64.29    4.20
   1   2  -1   64.09    4.20
   1   2  -1   63.69    4.20
   1   2  -1   62.09    4.20
  -1  -2   1   67.79    4.30
  -1  -2   1   64.59    4.20
  -1  -2   1   65.29    4.20
  -1  -2   1   65.19    4.20
  -1  -2   1   63.99    4.30
  -1  -2   1   64.29    4.20
  -1  -2   1   65.59    4.20
  -1  -2   1   66.99    4.20
  -1  -2   1   62.19    4.20
  -1  -2   1   53.49    4.20
  -1  -2   1   69.19    4.20
  -1  -2   1   63.89    4.20
   0   2  -1 1162.48   74.79
   0   2  -1 1125.69   75.59
   0  -2   1 1140.09   75.59
   0  -2   1 1200.58   74.79
  -1   2  -1 9999.00  646.54
  -1   2  -1 9928.61  646.84
  -2   2  -1   36.60    2.80
  -2   2  -1   40.60    2.90
  -2   2  -1   41.50    2.80
  -2   2  -1   43.60    2.80
  -2   2  -1   42.20    2.80
  -2   2  -1   44.70    2.80
  -2   2  -1   44.50    2.80
  -2   2  -1   46.40    2.80
  -2   2  -1   45.40    2.90
  -2   2  -1   36.30    2.80
   2  -2   1   43.50    2.80
   2  -2   1   40.90    2.80
   2  -2   1   45.10    2.80
   2  -2   1   43.40    2.80
   2  -2   1   43.70    2.80
   2  -2   1   41.60    2.80
   2  -2   1   38.40    2.80
   2  -2   1   43.00    2.80
  -3   2  -1   38.20    2.50
  -3   2  -1   39.10    2.70
  -3   2  -1   36.70    2.60
  -3   2  -1   33.70    2.60
  -3   2  -1   38.60    2.50
  -3   2  -1   42.00    2.60
  -3   2  -1   35.20    2.50
   3  -2   1   37.60    2.60
   3  -2   1   34.60    2.60
   3  -2   1   41.20    2.70
   3  -2   1   42.70    2.60
   3  -2   1   40.20    2.60
   3  -2   1   37.90    2.60
   3  -2   1   38.60    2.60
  -4   2  -1   27.80    1.80
  -4   2  -1   27.60    1.90
  -4   2  -1   24.30    1.80
  -4   2  -1   26.40    1.90
  -4   2  -1   23.40    1.90
  -4   2  -1   20.90    1.90
  -4   2  -1   28.80    1.80
   4  -2   1   27.70    1.90
   4  -2   1   28.00    1.90
   4  -2   1   28.20    1.90
   4  -2   1   26.40    1.90
   4  -2   1   26.70    1.90
  -5   2  -1    2.10    0.20
  -5   2  -1    2.10    0.50
  -5   2  -1    2.60    0.20
  -5   2  -1    1.10    0.60
  -5   2  -1    2.50    0.70
  -5   2  -1    2.30    0.20
  -5   2  -1    3.30    0.60
  -5   2  -1    2.10    0.60
   5  -2   1    2.90    0.70
   5  -2   1    3.30    0.60
   5  -2   1    1.90    0.80
   5  -2   1    1.70    0.70
   5  -2   1    3.10    1.00
  -6   2  -1    0.00    0.10
  -6   2  -1    0.10    0.60
  -6   2  -1    0.00    0.20
  -6   2  -1   -0.50    0.40
  -6   2  -1   -0.80    0.50
  -6   2  -1    0.40    0.60
  -6   2  -1    0.20    0.50
   6  -2   1    0.80    0.70
   6  -2   1   -0.30    0.80
   6  -2   1   -1.60    0.70
   6  -2   1   -0.10    0.60
  -7   2  -1    0.10    0.10
  -7   2  -1    0.70    0.80
  -7   2  -1    0.30    0.70
  -7   2  -1   -0.20    0.50
  -7   2  -1    0.10    0.10
  -7   2  -1   -0.30    0.60
   7  -2   1    0.20    0.80
   7  -2   1    0.10    0.70
   7  -2   1    0.60    0.80
   7  -2   1    0.60    0.80
  -8   2  -1    2.60    0.80
  -8   2  -1    1.90    0.90
  -8   2  -1    3.20    0.90
  -8   2  -1    3.00    0.80
   8  -2   1    3.40    0.90
   8  -2   1    1.30    1.30
   8  -2   1    3.60    1.00
   8  -2   1    1.20    1.00
  -9   2  -1    2.50    0.80
  -9   2  -1    2.10    1.00
  -9   2  -1    3.00    0.80
  -9   2  -1    2.50    1.00
  -9   2  -1    2.60    0.80
   9  -2   1    0.70    0.90
 -10   2  -1   -0.20    1.00
 -10   2  -1    0.60    0.90
 -10   2  -1    0.20    0.80
 -10   2  -1   -1.00    0.70
  10  -2   1    1.30    1.00
  10  -2   1    0.30    0.90
  10  -2   1    0.90    1.00
  11   1  -1    1.40    1.20
  11   1  -1   -0.60    0.80
  11   1  -1   -0.10    0.90
 -11  -1   1    0.30    1.00
 -11  -1   1    1.00    0.70
 -11  -1   1   -0.60    1.00
 -11  -1   1    0.40    0.90
  10   1  -1   -1.90    0.90
  10   1  -1   -0.30    0.80
  10   1  -1    0.90    1.10
 -10  -1   1    1.30    1.00
 -10  -1   1   -0.30    0.70
 -10  -1   1    0.30    1.00
 -10  -1   1    1.10    0.90
   9   1  -1    0.10    0.90
   9   1  -1   -1.90    1.20
   9   1  -1   -0.10    0.70
  -9  -1   1    0.30    0.80
  -9  -1   1   -0.30    0.90
  -9  -1   1    0.30    0.40
   8   1  -1   12.40    1.00
   8   1  -1   10.40    1.30
   8   1  -1   13.40    1.40
   8   1  -1   11.80    1.30
  -8  -1   1   12.60    1.20
  -8  -1   1   12.40    1.00
   7   1  -1  175.88   12.00
   7   1  -1  182.48   11.90
   7   1  -1  154.08   12.00
   7   1  -1  207.88   12.00
   7   1  -1  182.88   11.80
  -7  -1   1  187.78   11.80
  -7  -1   1  184.98   11.80
  -7  -1   1  177.88   11.90
   6   1  -1  109.69    7.60
   6   1  -1  108.39    7.60
   6   1  -1  116.89    7.70
   6   1  -1  120.39    7.60
   6   1  -1  114.69    7.70
   6   1  -1  126.59    7.70
  -6  -1   1  104.99    7.50
  -6  -1   1  126.49    7.70
  -6  -1   1  120.39    7.50
  -6  -1   1  107.19    7.60
   5   1  -1   12.00    0.90
   5   1  -1   11.00    1.10
   5   1  -1   11.80    1.00
   5   1  -1   10.80    1.00
   5   1  -1    9.80    1.00
   5   1  -1   11.30    0.90
   5   1  -1   10.70    1.00
   5   1  -1   12.20    1.10
  -5  -1   1   10.10    1.00
  -5  -1   1   10.10    1.00
  -5  -1   1   12.10    0.90
  -5  -1   1   11.60    0.90
  -5  -1   1   10.10    1.20
  -5  -1   1   12.00    1.00
   4   1  -1  113.69    7.30
   4   1  -1  109.39    7.40
   4   1  -1  112.69    7.30
   4   1  -1  114.89    7.30
   4   1  -1  107.19    7.30
   4   1  -1  116.29    7.30
   4   1  -1  112.19    7.40
   4   1  -1  102.19    7.30
  -4  -1   1  111.39    7.30
  -4  -1   1  126.39    7.40
  -4  -1   1  115.69    7.40
  -4  -1   1  112.99    7.30
  -4  -1   1  100.39    7.30
  -4  -1   1  107.89    7.30
   3   1  -1  208.98   13.30
   3   1  -1  206.78   13.30
   3   1  -1  206.68   13.30
   3   1  -1  193.58   13.20
   3   1  -1  195.98   13.30
   3   1  -1  199.78   13.30
   3   1  -1  217.68   13.20
   3   1  -1  199.18   13.30
  -3  -1   1  208.08   13.30
  -3  -1   1  204.28   13.20
  -3  -1   1  216.18   13.30
  -3  -1   1  180.08   13.30
  -3  -1   1  197.18   13.20
  -3  -1   1  212.48   13.30
  -3  -1   1  215.78   13.30
   2   1  -1  408.26   27.50
   2   1  -1  447.96   27.60
  -2  -1   1  448.56   27.50
  -2  -1   1  398.86   27.60
   1   1  -1  192.48   11.10
   1   1  -1  187.48   11.20
   1   1  -1  169.58   11.10
   1   1  -1  170.48   11.10
   1   1  -1  175.28   11.10
  -1  -1   1  163.48   11.10
  -1  -1   1  176.98   11.10
  -1  -1   1  155.48   11.10
  -1  -1   1  154.28   11.10
   0   1  -1   26.00    1.70
  -1   1  -1  365.26   24.10
  -1   1  -1  382.66   27.50
   1  -1   1  358.16   24.10
   1  -1   1  376.96   27.40
  -2   1  -1    0.20    0.20
  -2   1  -1   -0.70    0.30
  -2   1  -1   -0.10    0.20
  -2   1  -1    0.00    0.20
  -2   1  -1   -0.10    0.30
  -2   1  -1    0.00    0.10
  -2   1  -1    0.40    0.20
  -2   1  -1   -0.20    0.30
  -2   1  -1    0.00    0.10
   2  -1   1   -0.70    0.30
   2  -1   1   -0.40    0.30
   2  -1   1   -0.20    0.30
   2  -1   1   -0.10    0.20
   2  -1   1   -1.10    0.40
   2  -1   1   -0.30    0.30
   2  -1   1   -0.20    0.40
  -3   1  -1    2.30    0.40
  -3   1  -1    1.80    0.40
  -3   1  -1    2.50    0.30
  -3   1  -1    2.40    0.20
  -3   1  -1    2.30    0.30
  -3   1  -1    2.90    0.40
  -3   1  -1    1.90    0.40
   3  -1   1    2.20    0.40
   3  -1   1    3.00    0.40
   3  -1   1    2.40    0.40
   3  -1   1    2.10    0.40
   3  -1   1    1.90    0.40
   3  -1   1    2.40    0.50
   3  -1   1    2.30    0.50
  -4   1  -1    6.20    0.70
  -4   1  -1    7.10    0.60
  -4   1  -1    6.00    0.70
  -4   1  -1    7.30    0.70
  -4   1  -1    7.20    0.60
  -4   1  -1    7.50    0.70
  -4   1  -1    6.80    0.70
   4  -1   1    8.30    0.80
   4  -1   1    7.60    0.80
   4  -1   1    7.30    0.70
   4  -1   1    6.70    0.80
   4  -1   1    8.50    0.70
   4  -1   1    7.00    0.80
   4  -1   1    7.60    0.70
  -5   1  -1    7.20    0.70
  -5   1  -1    7.50    0.70
  -5   1  -1    8.10    0.80
  -5   1  -1    6.80    0.80
  -5   1  -1    7.80    0.60
  -5   1  -1    7.20    0.80
  -5   1  -1    6.90    0.80
  -5   1  -1    7.20    0.50
   5  -1   1    5.30    1.00
   5  -1   1    7.90    0.80
   5  -1   1    6.70    0.90
   5  -1   1    7.30    0.80
   5  -1   1    6.80    0.80
   5  -1   1    6.70    0.70
   5  -1   1    6.70    0.90
  -6   1  -1    1.40    0.30
  -6   1  -1    2.10    0.80
  -6   1  -1    1.50    0.50
  -6   1  -1    0.60    0.70
  -6   1  -1    1.80    0.20
  -6   1  -1    0.60    0.60
  -6   1  -1    2.20    0.60
  -6   1  -1    1.60    0.20
  -6   1  -1    2.30    0.40
   6  -1   1    1.60    0.80
   6  -1   1    2.20    0.60
   6  -1   1    2.00    0.70
   6  -1   1    2.20    0.70
   6  -1   1    2.60    1.10
  -7   1  -1   -0.40    0.60
  -7   1  -1    0.00    0.30
  -7   1  -1   -0.80    0.70
  -7   1  -1   -0.10    0.30
  -7   1  -1    0.70    0.70
  -7   1  -1    0.30    0.60
   7  -1   1    0.50    0.50
   7  -1   1   -0.30    0.80
   7  -1   1   -0.30    0.80
   7  -1   1    0.20    0.70
   7  -1   1    0.50    0.70
  -8   1  -1   53.99    4.00
  -8   1  -1   58.49    3.70
  -8   1  -1   53.99    3.70
  -8   1  -1   56.49    3.80
  -8   1  -1   53.59    3.90
  -8   1  -1   51.29    3.90
   8  -1   1   57.09    3.90
   8  -1   1   55.39    4.00
   8  -1   1   63.09    4.10
  -9   1  -1    8.30    1.10
  -9   1  -1    6.50    1.10
  -9   1  -1    7.40    0.70
  -9   1  -1    7.40    0.60
  -9   1  -1    8.90    1.20
   9  -1   1    8.30    1.30
   9  -1   1    9.40    1.20
   9  -1   1    4.70    1.20
 -10   1  -1    1.50    1.00
 -10   1  -1    1.50    0.90
 -10   1  -1    2.20    1.00
  10  -1   1    1.10    1.00
  10  -1   1    1.10    0.90
  10  -1   1    1.60    1.10
 -11   1  -1    1.70    0.90
 -11   1  -1    1.70    1.00
  11  -1   1    0.60    1.10
  11  -1   1    0.40    1.10
  11  -1   1    1.50    1.00
  11   0  -1   -0.10    1.20
  11   0  -1    0.30    0.90
  11   0  -1    1.20    1.20
 -11   0   1    0.00    1.10
 -11   0   1    0.50    0.90
 -11   0   1    0.10    0.90
  10   0  -1    0.50    0.90
  10   0  -1   -1.10    0.90
 -10   0   1   -0.80    1.10
 -10   0   1   -0.90    0.90
 -10   0   1   -0.10    0.60
 -10   0   1    0.00    0.90
   9   0  -1    3.50    1.00
   9   0  -1    1.90    0.90
   9   0  -1    3.30    1.10
  -9   0   1    2.20    1.00
  -9   0   1    3.90    0.80
  -9   0   1    4.50    0.80
  -9   0   1    2.30    1.50
  -9   0   1    3.50    1.10
   8   0  -1   14.00    1.30
   8   0  -1   14.00    1.40
   8   0  -1   10.10    1.40
  -8   0   1   10.50    1.00
  -8   0   1   13.10    1.10
  -8   0   1   12.80    1.20
   7   0  -1   49.10    3.20
   7   0  -1   54.69    3.50
   7   0  -1   43.80    3.10
   7   0  -1   45.80    3.30
  -7   0   1   46.40    3.20
  -7   0   1   43.70    3.30
  -7   0   1   47.40    3.20
   6   0  -1   14.00    1.20
   6   0  -1   13.60    1.30
   6   0  -1   12.80    1.00
   6   0  -1   11.90    1.20
  -6   0   1   13.80    1.10
  -6   0   1   14.30    0.90
  -6   0   1   13.90    1.10
  -6   0   1   13.00    1.20
  -6   0   1   11.70    1.40
   5   0  -1    2.80    0.40
   5   0  -1    2.80    0.60
   5   0  -1    3.60    0.60
   5   0  -1    1.90    0.70
   5   0  -1    2.90    0.60
   5   0  -1    3.60    0.70
   5   0  -1    2.50    0.70
   5   0  -1    2.30    0.40
  -5   0   1    2.70    0.30
  -5   0   1    2.50    0.80
  -5   0   1    2.80    0.60
  -5   0   1    3.00    0.90
  -5   0   1    3.00    0.50
  -5   0   1    2.60    0.50
   4   0  -1   31.60    2.20
   4   0  -1   35.50    2.20
   4   0  -1   33.10    2.30
   4   0  -1   34.60    2.30
   4   0  -1   34.90    2.30
   4   0  -1   28.40    2.20
   4   0  -1   32.20    2.20
  -4   0   1   27.60    2.20
  -4   0   1   33.50    2.30
  -4   0   1   30.80    2.20
  -4   0   1   36.00    2.30
  -4   0   1   34.70    2.20
  -4   0   1   31.00    2.20
   3   0  -1   36.90    2.50
   3   0  -1   38.20    2.50
   3   0  -1   38.80    2.40
   3   0  -1   33.60    2.50
   3   0  -1   33.00    2.50
   3   0  -1   35.00    2.50
  -3   0   1   32.40    2.40
  -3   0   1   37.10    2.50
  -3   0   1   42.10    2.50
  -3   0   1   36.40    2.50
  -3   0   1   36.30    2.40
  -3   0   1   37.60    2.40
   2   0  -1   -0.40    0.20
   2   0  -1   -0.30    0.30
   2   0  -1    0.00    0.40
   2   0  -1    0.30    0.30
   2   0  -1   -0.10    0.30
   2   0  -1    0.10    0.20
   2   0  -1    0.10    0.30
  -2   0   1    1.00    0.30
  -2   0   1    1.30    0.30
   1   0  -1    0.70    0.20
   1   0  -1    0.70    0.20
   1   0  -1    0.50    0.10
   1   0  -1    1.00    0.30
   1   0  -1    0.70    0.20
   1   0  -1    1.10    0.20
   1   0  -1    0.70    0.20
  -1   0   1    0.60    0.20
  -1   0   1    0.50    0.20
  -1   0   1    0.50    0.20
  -1   0   1    0.30    0.10
  -1   0   1    0.60    0.20
  -1   0   1    0.80    0.10
  -1   0   1    0.70    0.20
  -1   0  -1    0.00    0.10
  -1   0  -1    0.30    0.10
  -1   0  -1    0.10    0.10
  -1   0  -1    0.70    0.20
   1   0   1    0.00    0.10
   1   0   1    0.00    0.10
   1   0   1    0.00    0.10
   1   0   1    0.10    0.10
   1   0   1    0.30    0.10
   1   0   1    0.10    0.10
   1   0   1    0.00    0.10
  -2   0  -1   36.30    2.30
  -2   0  -1   35.30    2.20
  -2   0  -1   35.10    2.30
  -2   0  -1   29.80    2.30
  -2   0  -1   31.20    2.30
  -2   0  -1   35.70    2.20
  -2   0  -1   34.80    2.20
  -2   0  -1   33.30    2.30
   2   0   1   29.10    2.30
   2   0   1   33.00    2.20
   2   0   1   36.30    2.30
   2   0   1   37.90    2.30
   2   0   1   32.70    2.20
  -3   0  -1  127.49    8.70
  -3   0  -1  138.09    8.70
  -3   0  -1  135.99    8.70
  -3   0  -1  125.99    8.70
  -3   0  -1  128.69    8.70
  -3   0  -1  151.98    8.80
  -3   0  -1  121.09    8.70
  -3   0  -1  121.59    8.70
   3   0   1  145.59    8.70
   3   0   1  143.19    8.70
   3   0   1  119.69    8.70
   3   0   1  144.69    8.70
   3   0   1  131.29    8.70
  -4   0  -1   69.09    4.50
  -4   0  -1   76.59    4.60
  -4   0  -1   61.99    4.50
  -4   0  -1   76.29    4.50
  -4   0  -1   66.19    4.50
  -4   0  -1   73.09    4.50
  -4   0  -1   69.09    4.50
   4   0   1   56.49    4.60
   4   0   1   66.09    4.60
   4   0   1   69.69    4.50
   4   0   1   62.99    4.50
   4   0   1   67.29    4.50
   4   0   1   70.19    4.50
   4   0   1   67.69    4.50
  -5   0  -1    9.70    1.10
  -5   0  -1   14.80    1.00
  -5   0  -1   10.80    1.10
  -5   0  -1   12.30    1.00
  -5   0  -1   14.50    1.20
  -5   0  -1   13.10    1.20
  -5   0  -1   13.80    1.00
   5   0   1   13.80    1.20
   5   0   1   14.60    1.00
   5   0   1   13.10    1.20
   5   0   1   12.30    1.10
   5   0   1   14.40    1.00
   5   0   1    9.90    1.20
   5   0   1   14.70    1.10
  -6   0  -1   -0.40    0.40
  -6   0  -1    0.40    0.40
  -6   0  -1    1.30    0.70
  -6   0  -1   -0.50    0.60
  -6   0  -1    0.00    0.30
  -6   0  -1    0.50    0.70
  -6   0  -1    0.00    0.50
   6   0   1    1.30    0.80
   6   0   1    0.60    0.50
   6   0   1   -0.10    0.60
   6   0   1   -0.40    0.70
  -7   0  -1    1.10    0.50
  -7   0  -1    1.20    0.50
  -7   0  -1    1.00    0.70
  -7   0  -1    0.80    0.60
  -7   0  -1    0.60    0.30
  -7   0  -1    0.90    0.80
   7   0   1    0.70    0.70
   7   0   1    0.90    0.70
   7   0   1    1.20    0.50
   7   0   1    1.00    0.80
   7   0   1    1.40    0.70
  -8   0  -1    2.20    0.80
  -8   0  -1    1.60    0.50
  -8   0  -1    1.70    0.60
  -8   0  -1    2.00    0.80
  -8   0  -1    3.20    0.90
   8   0   1    1.10    0.60
   8   0   1    0.70    1.00
   8   0   1    2.00    0.90
   8   0   1    2.40    1.00
   8   0   1    0.80    0.80
  -9   0  -1    3.00    1.00
  -9   0  -1    0.40    0.80
  -9   0  -1    2.50    0.80
  -9   0  -1    2.60    0.40
  -9   0  -1    2.20    0.50
   9   0   1    4.40    1.00
   9   0   1    2.00    0.90
   9   0   1    3.10    1.00
 -10   0  -1    3.00    0.60
 -10   0  -1    2.60    0.90
 -10   0  -1    2.80    1.10
 -10   0  -1    1.90    1.00
  10   0   1    2.10    1.00
  10   0   1    3.90    1.20
  10   0   1    1.80    1.00
 -11   0  -1   -0.30    0.90
 -11   0  -1   -1.20    0.90
  11   0   1    0.70    1.10
  11   0   1    0.60    1.00
  11   0   1   -0.10    1.10
  10  -1  -1    0.90    0.90
  10  -1  -1    3.00    1.30
  10  -1  -1   -0.20    0.90
 -10   1   1    1.70    0.60
 -10   1   1    2.50    1.10
 -10   1   1    2.50    0.60
 -10   1   1    0.50    0.90
 -10   1   1    0.00    0.90
   9  -1  -1    1.90    1.10
   9  -1  -1    0.40    0.90
   9  -1  -1    0.20    0.90
  -9   1   1    0.40    0.90
  -9   1   1   -0.70    0.80
  -9   1   1   -1.60    1.40
  -9   1   1    0.60    0.60
  -9   1   1    0.20    0.60
   8  -1  -1    0.40    0.90
   8  -1  -1    1.10    0.80
   8  -1  -1    1.10    0.90
  -8   1   1    2.80    0.90
  -8   1   1    0.50    0.40
  -8   1   1    0.00    0.60
  -8   1   1    1.00    0.80
   7  -1  -1   -0.80    0.90
   7  -1  -1    1.10    0.90
   7  -1  -1    0.20    0.80
   7  -1  -1   -0.20    0.70
  -7   1   1    0.60    0.70
  -7   1   1    2.90    1.00
  -7   1   1    0.20    0.40
  -7   1   1    1.20    0.50
   6  -1  -1    1.50    0.80
   6  -1  -1    1.40    0.70
   6  -1  -1    1.90    0.80
   6  -1  -1    1.50    0.20
   6  -1  -1    3.40    0.80
   6  -1  -1    2.00    0.60
  -6   1   1    2.30    0.50
  -6   1   1    0.30    0.90
  -6   1   1    1.40    0.60
  -6   1   1    1.80    0.40
   5  -1  -1   16.20    1.40
   5  -1  -1   15.50    1.20
   5  -1  -1   15.70    1.10
   5  -1  -1   13.00    1.30
   5  -1  -1   14.60    1.30
  -5   1   1   14.30    1.20
  -5   1   1   15.90    1.10
  -5   1   1   14.70    1.30
  -5   1   1   13.00    1.20
  -5   1   1   15.50    1.20
  -5   1   1   16.50    1.40
   4  -1  -1   12.90    1.20
   4  -1  -1   13.40    1.10
   4  -1  -1   14.20    1.10
   4  -1  -1   14.50    1.10
   4  -1  -1   13.20    1.30
   4  -1  -1   13.10    1.20
   4  -1  -1   16.20    1.10
  -4   1   1   13.80    1.10
  -4   1   1   13.30    1.10
  -4   1   1   12.50    1.10
  -4   1   1   14.30    1.20
  -4   1   1   14.00    1.00
  -4   1   1   12.10    1.00
   3  -1  -1  195.38   13.00
   3  -1  -1  191.88   13.00
   3  -1  -1  204.68   13.00
   3  -1  -1  210.08   13.00
   3  -1  -1  199.08   13.00
   3  -1  -1  203.68   13.00
  -3   1   1  200.88   13.00
  -3   1   1  216.88   13.00
  -3   1   1  179.58   13.00
  -3   1   1  178.68   13.00
  -3   1   1  204.18   13.00
  -3   1   1  199.88   13.00
  -3   1   1  216.58   13.10
   2  -1  -1  134.29    8.80
   2  -1  -1  114.89    8.70
   2  -1  -1  145.79    8.80
   2  -1  -1  141.49    8.80
   2  -1  -1  141.79    8.80
   2  -1  -1  128.19    8.80
   2  -1  -1  136.29    8.80
   2  -1  -1  136.29    8.80
  -2   1   1  146.19    8.80
  -2   1   1  141.19    8.80
  -2   1   1  130.59    8.80
  -2   1   1  122.89    8.80
  -2   1   1  139.69    8.80
  -2   1   1  134.49    8.70
  -2   1   1  127.19    8.70
   1  -1  -1    0.70    0.30
   1  -1  -1    0.10    0.40
   1  -1  -1    0.20    0.20
   1  -1  -1    0.60    0.20
   1  -1  -1    0.60    0.20
   1  -1  -1   -0.30    0.30
   1  -1  -1   -0.10    0.30
  -1   1   1    0.00    0.20
  -1   1   1    0.50    0.20
  -1   1   1    0.10    0.20
  -1   1   1    0.00    0.30
  -1   1   1   -0.30    0.20
  -1   1   1    0.50    0.40
  -1   1   1    0.10    0.30
   0  -1  -1    0.20    0.10
   0   1   1    0.10    0.10
   0   1   1    0.00    0.10
   0   1   1   -0.20    0.10
   0   1   1   -0.10    0.10
   0   1   1    0.00    0.10
   1   1   1    0.00    0.10
   1   1   1    0.00    0.10
   1   1   1    0.10    0.10
   1   1   1    0.00    0.10
  -2  -1  -1  106.99    7.10
  -2  -1  -1  100.19    7.10
  -2  -1  -1  119.09    7.10
  -2  -1  -1  122.09    7.10
  -2  -1  -1  105.59    7.10
  -2  -1  -1  121.69    7.10
  -2  -1  -1  109.59    7.10
   2   1   1  101.99    7.10
   2   1   1  104.99    7.10
   2   1   1  113.39    7.10
   2   1   1  104.09    7.10
   2   1   1  107.49    7.10
   2   1   1   99.69    7.10
  -3  -1  -1  460.05   31.70
  -3  -1  -1  449.16   31.70
  -3  -1  -1  497.55   31.70
  -3  -1  -1  492.05   31.70
  -3  -1  -1  529.15   31.70
  -3  -1  -1  479.25   31.70
   3   1   1  467.25   31.70
   3   1   1  512.15   31.90
   3   1   1  510.05   31.70
   3   1   1  503.65   31.70
  -4  -1  -1   38.80    2.40
  -4  -1  -1   38.70    2.50
  -4  -1  -1   37.80    2.50
  -4  -1  -1   33.90    2.40
  -4  -1  -1   31.90    2.40
  -4  -1  -1   37.30    2.40
  -4  -1  -1   35.40    2.50
   4   1   1   37.20    2.50
   4   1   1   37.10    2.40
   4   1   1   33.20    2.50
   4   1   1   36.10    2.40
   4   1   1   38.10    2.40
   4   1   1   31.80    2.50
  -5  -1  -1    8.00    0.60
  -5  -1  -1    8.20    0.80
  -5  -1  -1    7.30    0.80
  -5  -1  -1    6.60    0.70
  -5  -1  -1    7.70    0.90
  -5  -1  -1    6.00    0.70
   5   1   1    8.40    0.60
   5   1   1    7.50    0.70
   5   1   1    8.00    0.90
   5   1   1    7.20    0.80
   5   1   1    6.10    0.80
   5   1   1    7.40    0.80
  -6  -1  -1    0.30    0.70
  -6  -1  -1    0.30    0.50
  -6  -1  -1    0.30    0.60
  -6  -1  -1   -0.50    0.50
  -6  -1  -1    0.30    0.60
  -6  -1  -1    0.10    0.40
   6   1   1    0.10    0.60
   6   1   1    0.50    0.40
   6   1   1    0.90    0.40
   6   1   1    1.20    0.70
   6   1   1    0.70    0.60
   6   1   1    0.50    0.80
  -7  -1  -1    0.90    0.50
  -7  -1  -1    0.50    0.80
  -7  -1  -1   -0.50    0.30
  -7  -1  -1   -1.00    0.60
  -7  -1  -1   -0.50    0.60
   7   1   1    0.90    0.80
   7   1   1    0.30    0.60
   7   1   1    1.40    0.70
   7   1   1   -0.30    0.40
   7   1   1   -0.40    0.70
  -8  -1  -1  171.28   11.80
  -8  -1  -1  177.78   11.70
  -8  -1  -1  184.48   11.80
  -8  -1  -1  193.28   11.90
  -8  -1  -1  171.28   11.80
   8   1   1  180.68   11.90
   8   1   1  148.89   11.80
   8   1   1  206.38   11.70
   8   1   1  177.18   11.80
  -9  -1  -1   -1.00    0.60
  -9  -1  -1    0.40    0.80
  -9  -1  -1   -0.10    0.30
  -9  -1  -1   -0.20    0.90
  -9  -1  -1   -0.80    0.70
   9   1   1    0.50    0.80
   9   1   1    0.80    0.80
   9   1   1   -1.10    0.90
 -10  -1  -1    1.10    1.10
 -10  -1  -1    1.30    1.00
 -10  -1  -1    2.20    0.90
  10   1   1    2.10    1.10
  10   1   1    2.00    0.90
  10   1   1    0.60    0.80
 -11  -1  -1    1.90    0.90
 -11  -1  -1    1.50    0.60
 -11  -1  -1    0.50    1.10
 -11  -1  -1    2.00    1.00
  11   1   1    0.80    0.90
  11   1   1    0.40    0.90
  11   1   1    0.20    1.10
  10  -2  -1    0.40    0.90
  10  -2  -1    1.40    1.00
  10  -2  -1   -0.30    1.00
 -10   2   1   -1.00    0.80
 -10   2   1    0.30    0.70
 -10   2   1    1.40    1.00
   9  -2  -1    1.10    0.90
   9  -2  -1    2.40    1.10
   9  -2  -1    1.80    1.00
  -9   2   1    0.20    0.70
  -9   2   1    1.00    0.90
  -9   2   1   -0.60    0.90
  -9   2   1    1.40    0.40
   8  -2  -1   -0.90    0.80
   8  -2  -1    0.00    0.90
   8  -2  -1   -0.20    0.90
  -8   2   1    0.10    0.70
  -8   2   1    0.10    0.40
  -8   2   1    0.20    0.30
  -8   2   1   -0.70    0.80
  -8   2   1    0.50    0.60
   7  -2  -1   63.39    4.10
   7  -2  -1   57.69    4.20
   7  -2  -1   57.19    4.20
  -7   2   1   63.89    4.10
  -7   2   1   60.59    4.10
  -7   2   1   51.49    4.20
  -7   2   1   61.19    4.00
   6  -2  -1   20.20    1.60
   6  -2  -1   19.50    1.70
   6  -2  -1   21.00    1.70
  -6   2   1   18.50    1.50
  -6   2   1   18.30    1.70
  -6   2   1   20.40    1.60
  -6   2   1   21.30    1.40
   5  -2  -1    1.20    0.80
   5  -2  -1    1.30    0.60
   5  -2  -1   -0.50    0.80
   5  -2  -1    1.60    0.80
  -5   2   1    1.80    0.40
  -5   2   1    1.20    0.90
  -5   2   1    2.80    0.60
  -5   2   1    2.20    0.60
  -5   2   1    1.80    0.50
  -5   2   1    1.90    0.60
   4  -2  -1  200.88   14.10
   4  -2  -1  206.68   14.10
   4  -2  -1  227.58   14.10
   4  -2  -1  234.38   14.20
   4  -2  -1  229.58   14.10
   4  -2  -1  220.18   14.10
   4  -2  -1  207.88   14.10
  -4   2   1  211.48   14.10
  -4   2   1  214.28   14.00
  -4   2   1  236.88   14.20
  -4   2   1  226.68   14.10
  -4   2   1  205.98   14.10
  -4   2   1  205.38   14.10
  -4   2   1  202.78   14.10
   3  -2  -1   30.00    2.10
   3  -2  -1   33.50    2.10
   3  -2  -1   30.80    2.10
   3  -2  -1   29.00    2.10
   3  -2  -1   28.90    2.10
   3  -2  -1   32.00    2.10
   3  -2  -1   32.00    2.10
  -3   2   1   28.80    2.10
  -3   2   1   28.50    2.10
  -3   2   1   31.30    2.10
  -3   2   1   32.10    2.00
  -3   2   1   29.70    2.10
  -3   2   1   26.40    2.10
  -3   2   1   28.70    2.10
   2  -2  -1    1.10    0.30
   2  -2  -1    1.00    0.30
   2  -2  -1    0.90    0.40
   2  -2  -1    1.60    0.30
   2  -2  -1    0.90    0.30
   2  -2  -1    0.90    0.30
   2  -2  -1    0.90    0.30
   2  -2  -1    1.00    0.10
   2  -2  -1    0.50    0.40
  -2   2   1    0.90    0.30
  -2   2   1    1.00    0.40
  -2   2   1    0.60    0.30
  -2   2   1    1.00    0.30
  -2   2   1    1.10    0.20
  -2   2   1    1.10    0.30
  -2   2   1    1.10    0.30
   1  -2  -1  243.08   17.50
   1  -2  -1  240.98   17.40
   1  -2  -1  306.07   17.50
   1  -2  -1  275.67   17.40
   1  -2  -1  290.37   17.40
   1  -2  -1  280.77   17.50
   1  -2  -1  274.67   17.40
   1  -2  -1  247.68   17.40
  -1   2   1  291.37   17.40
  -1   2   1  239.68   17.40
  -1   2   1  269.27   17.40
  -1   2   1  276.77   17.40
  -1   2   1  268.27   17.40
  -1   2   1  263.77   17.40
   0  -2  -1 1884.21  132.69
   0  -2  -1 2107.39  129.19
   0   2   1 1878.11  132.79
   0   2   1 2066.49  129.19
  -1  -2  -1 1723.03  107.19
  -1  -2  -1 1543.65  111.09
   1   2   1 1669.03  107.19
  -2  -2  -1  309.47   19.40
  -2  -2  -1  293.47   19.50
  -2  -2  -1  292.77   19.40
  -2  -2  -1  300.77   19.40
  -2  -2  -1  272.17   19.40
   2   2   1  322.07   19.40
   2   2   1  310.67   19.50
  -3  -2  -1   14.10    1.00
  -3  -2  -1   13.30    1.10
  -3  -2  -1   13.30    1.00
  -3  -2  -1   15.10    1.00
  -3  -2  -1   14.30    1.00
  -3  -2  -1   12.90    1.00
   3   2   1   13.10    1.00
   3   2   1   13.40    1.10
   3   2   1   14.30    1.00
   3   2   1   14.40    1.00
   3   2   1   13.90    1.00
   3   2   1   14.90    1.00
  -4  -2  -1  131.79    8.50
  -4  -2  -1  125.39    8.50
  -4  -2  -1  128.79    8.50
  -4  -2  -1  118.79    8.50
  -4  -2  -1  132.19    8.50
  -4  -2  -1  136.59    8.50
  -4  -2  -1  119.19    8.50
   4   2   1  142.99    8.50
   4   2   1  143.39    8.50
   4   2   1  137.79    8.60
   4   2   1  120.39    8.40
   4   2   1  131.49    8.50
   4   2   1  122.69    8.50
  -5  -2  -1    5.40    0.70
  -5  -2  -1    6.00    0.60
  -5  -2  -1    6.40    0.70
  -5  -2  -1    5.70    0.60
  -5  -2  -1    4.60    0.70
  -5  -2  -1    5.00    0.60
  -5  -2  -1    5.60    0.70
   5   2   1    5.30    0.80
   5   2   1    5.40    0.60
   5   2   1    5.20    0.60
   5   2   1    4.80    0.40
   5   2   1    5.80    0.70
  -6  -2  -1    8.00    1.00
  -6  -2  -1    9.80    1.00
  -6  -2  -1    6.50    0.90
  -6  -2  -1    8.90    0.80
  -6  -2  -1    6.50    0.90
   6   2   1    6.90    0.80
   6   2   1    7.50    1.10
   6   2   1    7.70    1.00
   6   2   1    7.90    0.90
   6   2   1    7.70    0.80
   6   2   1    8.40    1.00
  -7  -2  -1   51.39    3.50
  -7  -2  -1   44.20    3.60
  -7  -2  -1   49.20    3.60
  -7  -2  -1   57.59    3.70
  -7  -2  -1   57.89    3.70
   7   2   1   54.09    3.60
   7   2   1   52.39    3.40
   7   2   1   52.39    3.60
   7   2   1   56.59    3.70
   7   2   1   50.59    3.70
   7   2   1   46.90    3.60
  -8  -2  -1    2.00    0.70
  -8  -2  -1    1.00    0.40
  -8  -2  -1    0.30    0.60
  -8  -2  -1   -0.20    0.80
   8   2   1    0.50    0.70
   8   2   1    0.40    1.30
   8   2   1    1.30    0.70
  -9  -2  -1    1.70    0.80
  -9  -2  -1    1.00    0.80
  -9  -2  -1    3.40    1.00
  -9  -2  -1    2.20    0.70
  -9  -2  -1    2.40    0.50
   9   2   1    2.30    0.80
   9   2   1    1.20    0.90
   9   2   1    2.60    0.80
 -10  -2  -1   -0.70    0.80
 -10  -2  -1    0.30    0.30
 -10  -2  -1   -1.40    0.80
 -10  -2  -1   -0.50    1.00
 -10  -2  -1    0.50    0.70
  10   2   1    0.10    0.80
  10   2   1    0.30    0.80
  10   2   1    0.00    1.00
 -11  -2  -1    0.40    0.90
 -11  -2  -1    1.60    1.20
 -11  -2  -1    0.90    0.90
 -11  -2  -1   -0.50    0.60
  11   2   1   -0.40    0.80
  11   2   1    0.00    1.10
  11   2   1    0.60    0.90
 -12  -2  -1    1.40    0.70
 -12  -2  -1    0.50    0.90
 -12  -2  -1   -0.40    1.10
 -12  -2  -1    0.00    1.00
  12   2   1    0.30    1.10
  12   2   1    2.90    1.60
  12   2   1    0.20    0.80
  10  -3  -1    0.80    1.20
  10  -3  -1   -0.10    1.00
  10  -3  -1   -0.60    0.90
 -10   3   1    1.70    1.00
 -10   3   1    0.30    0.70
 -10   3   1   -0.50    0.80
 -10   3   1   -0.50    0.70
   9  -3  -1   -0.40    1.00
   9  -3  -1    0.30    1.00
   9  -3  -1   -0.30    0.90
  -9   3   1   -1.70    1.00
  -9   3   1   -0.30    0.70
  -9   3   1    0.80    1.00
  -9   3   1   -0.40    0.90
  -9   3   1    0.50    0.70
   8  -3  -1    0.00    0.90
   8  -3  -1    0.20    1.00
  -8   3   1    0.00    0.70
  -8   3   1    0.00    0.80
  -8   3   1    0.50    0.70
  -8   3   1    0.00    0.50
  -8   3   1   -0.10    0.30
  -8   3   1    0.40    0.90
  -8   3   1    0.80    0.70
   7  -3  -1   19.80    1.80
   7  -3  -1   18.50    1.60
   7  -3  -1   18.40    1.70
  -7   3   1   17.20    1.70
  -7   3   1   20.40    1.60
  -7   3   1   21.50    1.60
  -7   3   1   18.10    1.30
   6  -3  -1   12.60    1.20
   6  -3  -1   11.20    1.20
   6  -3  -1   10.50    1.30
  -6   3   1   12.90    1.10
  -6   3   1   11.70    0.90
  -6   3   1   11.50    1.20
  -6   3   1   12.00    1.10
   5  -3  -1   -0.50    0.70
   5  -3  -1   -0.50    0.30
   5  -3  -1   -0.30    0.80
   5  -3  -1    0.00    0.70
   5  -3  -1   -0.50    0.60
  -5   3   1   -0.20    0.30
  -5   3   1    0.40    0.70
  -5   3   1    0.40    0.70
  -5   3   1    0.50    0.60
  -5   3   1   -0.40    0.60
  -5   3   1   -0.20    0.40
   4  -3  -1   62.79    4.00
   4  -3  -1   63.99    4.10
   4  -3  -1   61.79    4.00
   4  -3  -1   57.69    4.00
   4  -3  -1   56.09    4.00
   4  -3  -1   61.89    3.90
  -4   3   1   57.99    3.90
  -4   3   1   56.39    3.90
  -4   3   1   57.19    4.00
  -4   3   1   57.49    4.00
  -4   3   1   61.79    4.10
  -4   3   1   59.79    3.90
  -4   3   1   55.89    4.10
   3  -3  -1   32.70    2.30
   3  -3  -1   33.60    2.30
   3  -3  -1   34.90    2.30
   3  -3  -1   33.10    2.20
   3  -3  -1   31.90    2.20
   3  -3  -1   27.50    2.30
   3  -3  -1   29.60    2.30
   3  -3  -1   32.70    2.20
  -3   3   1   32.50    2.20
  -3   3   1   31.70    2.30
  -3   3   1   30.10    2.20
  -3   3   1   32.90    2.20
  -3   3   1   29.40    2.30
  -3   3   1   35.00    2.20
  -3   3   1   32.90    2.30
  -3   3   1   39.20    2.30
  -3   3   1   28.70    2.30
   2  -3  -1   35.70    2.20
   2  -3  -1   31.40    2.10
   2  -3  -1   30.60    2.20
   2  -3  -1   34.30    2.20
   2  -3  -1   32.60    2.20
   2  -3  -1   32.50    2.20
   2  -3  -1   32.80    2.20
   2  -3  -1   31.10    2.20
   2  -3  -1   30.60    2.10
  -2   3   1   33.60    2.20
  -2   3   1   33.10    2.20
  -2   3   1   32.70    2.20
  -2   3   1   30.10    2.20
  -2   3   1   26.80    2.20
  -2   3   1   34.80    2.20
  -2   3   1   31.00    2.20
  -2   3   1   34.30    2.20
   1  -3  -1   82.19    5.20
   1  -3  -1   76.49    5.20
   1  -3  -1   80.19    5.10
   1  -3  -1   67.59    5.20
   1  -3  -1   86.09    5.20
   1  -3  -1   84.99    5.20
   1  -3  -1   77.69    5.20
   1  -3  -1   79.39    5.10
   1  -3  -1   81.29    5.20
   1  -3  -1   77.49    5.20
   1  -3  -1   77.49    5.10
  -1   3   1   79.79    5.20
  -1   3   1   73.99    5.10
  -1   3   1   73.89    5.20
  -1   3   1   77.29    5.20
  -1   3   1   82.69    5.20
  -1   3   1   77.99    5.20
  -1   3   1   81.79    5.10
  -1   3   1   80.09    5.20
   0  -3  -1  485.75   32.10
   0  -3  -1  506.55   32.10
   0  -3  -1  489.15   32.20
   0  -3  -1  503.15   32.20
   0  -3  -1  425.36   32.10
   0   3   1  495.85   32.10
   0   3   1  554.04   32.20
   0   3   1  514.75   32.10
  -1  -3  -1  979.00   58.79
  -1  -3  -1  900.21   62.99
   1   3   1  782.02   62.79
   1   3   1  906.11   58.79
  -2  -3  -1   10.60    0.80
  -2  -3  -1   11.20    0.70
  -2  -3  -1    9.00    0.80
  -2  -3  -1    9.60    0.70
  -2  -3  -1    8.40    0.70
  -2  -3  -1    9.90    0.70
  -2  -3  -1    9.40    0.80
  -2  -3  -1    9.20    0.80
   2   3   1   11.00    0.80
   2   3   1   10.70    0.80
   2   3   1   11.00    0.80
   2   3   1    7.50    0.80
   2   3   1   10.90    0.80
   2   3   1   10.40    0.80
   2   3   1   10.10    0.70
   2   3   1    9.80    0.70
  -3  -3  -1   10.60    0.80
  -3  -3  -1   11.30    0.90
  -3  -3  -1   11.50    0.90
  -3  -3  -1   10.40    0.80
  -3  -3  -1    7.60    0.80
  -3  -3  -1    9.90    0.80
  -3  -3  -1   10.30    0.80
   3   3   1   10.90    0.80
   3   3   1    8.00    0.80
   3   3   1    9.80    0.90
   3   3   1   12.20    0.80
   3   3   1   11.90    0.80
   3   3   1    9.90    0.80
   3   3   1   11.20    0.80
   3   3   1    9.20    0.70
  -4  -3  -1   40.20    2.70
  -4  -3  -1   37.90    2.80
  -4  -3  -1   40.30    2.70
  -4  -3  -1   41.30    2.80
  -4  -3  -1   44.50    2.80
  -4  -3  -1   39.40    2.80
  -4  -3  -1   40.50    2.70
  -4  -3  -1   38.00    2.80
   4   3   1   40.30    2.70
   4   3   1   39.70    2.60
   4   3   1   38.80    2.80
   4   3   1   42.20    2.70
   4   3   1   40.40    2.80
   4   3   1   44.90    2.80
   4   3   1   40.90    2.70
   4   3   1   41.10    2.70
  -5  -3  -1   18.60    1.40
  -5  -3  -1   19.30    1.40
  -5  -3  -1   16.80    1.40
  -5  -3  -1   15.50    1.40
  -5  -3  -1   17.60    1.40
  -5  -3  -1   18.20    1.40
  -5  -3  -1   15.60    1.40
  -5  -3  -1   22.00    1.40
   5   3   1   17.80    1.30
   5   3   1   16.50    1.40
   5   3   1   19.60    1.50
   5   3   1   17.10    1.40
   5   3   1   18.00    1.40
   5   3   1   19.90    1.30
   5   3   1   19.40    1.30
  -6  -3  -1    0.20    0.60
  -6  -3  -1    0.60    0.50
  -6  -3  -1    0.80    0.60
  -6  -3  -1   -0.50    0.50
  -6  -3  -1    0.20    0.40
  -6  -3  -1   -1.30    0.60
  -6  -3  -1    1.30    0.70
   6   3   1   -0.20    0.50
   6   3   1    0.80    0.40
   6   3   1   -0.30    0.70
   6   3   1    0.30    0.60
   6   3   1    0.40    0.60
   6   3   1    0.20    0.40
  -7  -3  -1   78.79    5.50
  -7  -3  -1   85.49    5.50
  -7  -3  -1   74.69    5.40
  -7  -3  -1   76.29    5.50
  -7  -3  -1   85.09    5.40
   7   3   1   84.09    5.50
   7   3   1   80.99    5.40
   7   3   1   78.49    5.40
   7   3   1   84.39    5.50
  -8  -3  -1    8.90    1.10
  -8  -3  -1    9.50    1.20
  -8  -3  -1    7.60    1.00
  -8  -3  -1    8.60    1.20
   8   3   1    7.30    0.90
   8   3   1    9.40    1.00
   8   3   1    7.40    1.10
  -9  -3  -1    0.40    0.40
  -9  -3  -1   -0.80    0.70
  -9  -3  -1   -1.30    0.90
  -9  -3  -1   -0.80    0.70
   9   3   1    0.30    0.60
   9   3   1    0.30    0.70
   9   3   1    0.40    0.90
 -10  -3  -1    0.00    1.00
 -10  -3  -1    1.40    0.80
 -10  -3  -1    0.30    0.80
 -10  -3  -1    0.50    0.50
 -10  -3  -1    0.80    0.70
  10   3   1   -0.30    0.60
  10   3   1   -0.70    1.00
  10   3   1    0.40    0.80
 -11  -3  -1    7.60    1.20
 -11  -3  -1   10.10    1.50
 -11  -3  -1    8.20    1.10
 -11  -3  -1   10.10    1.20
  11   3   1    8.90    1.20
  11   3   1    8.80    1.50
  11   3   1   10.30    1.30
 -12  -3  -1    0.50    0.90
 -12  -3  -1    0.40    1.30
 -12  -3  -1   -0.40    0.80
 -12  -3  -1   -1.10    0.70
  12   3   1    0.40    0.80
  12   3   1   -0.10    0.90
  12   3   1    2.90    1.20
   9  -4  -1    0.00    1.00
   9  -4  -1    0.30    0.90
   9  -4  -1   -0.30    0.90
  -9   4   1   -0.20    0.70
  -9   4   1    0.10    0.80
  -9   4   1    0.90    0.80
  -9   4   1    0.20    0.90
   8  -4  -1    3.90    1.00
   8  -4  -1    6.10    1.30
  -8   4   1    5.20    1.10
  -8   4   1    6.20    1.10
  -8   4   1    5.90    0.90
  -8   4   1    3.70    0.80
  -8   4   1    5.60    1.00
   7  -4  -1    0.70    0.90
   7  -4  -1    0.50    0.90
   7  -4  -1    1.30    1.00
   7  -4  -1    0.30    0.90
  -7   4   1    0.60    0.60
  -7   4   1    1.20    0.70
  -7   4   1   -0.60    0.80
  -7   4   1    0.70    0.70
  -7   4   1    1.10    0.60
   6  -4  -1    8.20    1.00
   6  -4  -1    7.80    1.20
   6  -4  -1    7.20    1.10
  -6   4   1    6.90    0.60
  -6   4   1    6.80    0.90
  -6   4   1    6.90    0.80
  -6   4   1    9.50    1.00
  -6   4   1    6.50    1.00
  -6   4   1    7.90    0.90
   5  -4  -1   44.30    3.10
   5  -4  -1   40.80    3.20
   5  -4  -1   41.60    3.20
   5  -4  -1   47.90    3.00
  -5   4   1   47.30    3.20
  -5   4   1   44.10    3.00
  -5   4   1   42.50    3.10
  -5   4   1   47.30    3.20
  -5   4   1   46.20    3.10
   4  -4  -1   11.40    1.10
   4  -4  -1   11.70    1.20
   4  -4  -1   14.20    1.00
   4  -4  -1   11.80    1.20
  -4   4   1   12.90    1.00
  -4   4   1   11.50    1.20
  -4   4   1   12.50    1.10
  -4   4   1   11.50    1.20
  -4   4   1   12.20    1.00
  -4   4   1   12.10    1.00
   3  -4  -1    0.30    0.20
   3  -4  -1    0.50    0.40
   3  -4  -1   -0.20    0.60
   3  -4  -1    0.80    0.50
   3  -4  -1    0.20    0.50
   3  -4  -1    0.10    0.50
   3  -4  -1   -0.40    0.50
  -3   4   1    0.30    0.30
  -3   4   1   -0.30    0.60
  -3   4   1   -0.10    0.50
  -3   4   1    0.20    0.50
  -3   4   1    0.70    0.50
  -3   4   1    0.10    0.40
  -3   4   1   -0.60    0.30
   2  -4  -1    5.40    0.50
   2  -4  -1    4.50    0.60
   2  -4  -1    5.30    0.70
   2  -4  -1    6.10    0.80
   2  -4  -1    4.90    0.60
   2  -4  -1    5.30    0.50
   2  -4  -1    5.10    0.70
   2  -4  -1    5.50    0.50
   2  -4  -1    5.80    0.90
   2  -4  -1    6.10    0.70
   2  -4  -1    5.80    0.50
  -2   4   1    6.10    0.60
  -2   4   1    5.30    0.70
  -2   4   1    5.60    0.50
  -2   4   1    5.40    0.70
  -2   4   1    6.20    0.50
  -2   4   1    6.20    0.50
  -2   4   1    6.10    0.70
  -2   4   1    6.00    0.70
   1  -4  -1    1.20    0.40
   1  -4  -1    1.50    0.40
   1  -4  -1    0.60    0.30
   1  -4  -1    0.60    0.30
   1  -4  -1    0.60    0.40
   1  -4  -1    0.60    0.20
   1  -4  -1    0.70    0.40
   1  -4  -1    1.60    0.40
   1  -4  -1    0.80    0.30
   1  -4  -1    1.20    0.40
   1  -4  -1    1.20    0.30
   1  -4  -1    1.20    0.30
  -1   4   1    0.90    0.30
  -1   4   1    1.20    0.20
  -1   4   1    1.00    0.30
  -1   4   1   -0.10    0.40
  -1   4   1    0.90    0.30
  -1   4   1    1.00    0.20
  -1   4   1    1.50    0.40
  -1   4   1    1.10    0.20
  -1   4   1    0.60    0.40
   0  -4  -1   68.49    4.60
   0  -4  -1   65.89    4.60
   0  -4  -1   67.09    4.50
   0  -4  -1   67.09    4.60
   0  -4  -1   70.29    4.60
   0  -4  -1   77.19    4.70
   0  -4  -1   72.09    4.60
   0  -4  -1   70.69    4.70
   0  -4  -1   71.19    4.50
   0  -4  -1   72.99    4.60
   0  -4  -1   66.69    4.60
   0  -4  -1   64.39    4.60
   0  -4  -1   69.29    4.60
   0   4   1   74.79    4.70
   0   4   1   69.59    4.60
   0   4   1   70.99    4.60
   0   4   1   67.39    4.60
   0   4   1   73.79    4.60
   0   4   1   74.39    4.60
   0   4   1   64.99    4.60
   0   4   1   67.99    4.60
  -1  -4  -1    0.00    0.30
  -1  -4  -1    0.70    0.40
  -1  -4  -1   -0.30    0.30
  -1  -4  -1   -0.40    0.30
  -1  -4  -1    0.20    0.20
  -1  -4  -1   -0.10    0.20
  -1  -4  -1   -0.10    0.20
  -1  -4  -1    0.00    0.20
  -1  -4  -1   -0.10    0.20
  -1  -4  -1    0.00    0.20
  -1  -4  -1    0.50    0.30
   1   4   1    0.10    0.20
   1   4   1   -0.40    0.30
   1   4   1   -0.20    0.30
   1   4   1    0.00    0.30
   1   4   1    0.00    0.20
   1   4   1    0.10    0.40
   1   4   1   -0.10    0.20
  -2  -4  -1   20.70    1.70
  -2  -4  -1   23.90    1.60
  -2  -4  -1   23.50    1.70
  -2  -4  -1   23.90    1.50
  -2  -4  -1   25.10    1.70
  -2  -4  -1   25.10    1.60
  -2  -4  -1   23.90    1.60
  -2  -4  -1   23.50    1.60
  -2  -4  -1   23.10    1.60
  -2  -4  -1   23.20    1.60
  -2  -4  -1   24.30    1.60
   2   4   1   23.30    1.60
   2   4   1   21.40    1.60
   2   4   1   23.20    1.60
   2   4   1   25.10    1.60
   2   4   1   24.90    1.70
   2   4   1   21.90    1.70
  -3  -4  -1  357.16   24.10
  -3  -4  -1  375.76   24.20
  -3  -4  -1  353.16   24.20
  -3  -4  -1  374.06   24.10
  -3  -4  -1  363.26   24.20
  -3  -4  -1  381.06   24.10
  -3  -4  -1  378.26   24.20
  -3  -4  -1  368.96   24.10
  -3  -4  -1  371.26   24.10
   3   4   1  350.76   24.10
   3   4   1  352.26   24.20
   3   4   1  416.16   24.20
   3   4   1  383.56   24.10
   3   4   1  386.56   24.20
   3   4   1  373.06   24.10
  -4  -4  -1   27.60    1.90
  -4  -4  -1   29.50    2.00
  -4  -4  -1   27.80    2.00
  -4  -4  -1   28.20    1.90
  -4  -4  -1   27.40    1.90
  -4  -4  -1   25.50    2.00
  -4  -4  -1   27.60    2.00
  -4  -4  -1   29.20    2.00
   4   4   1   28.20    2.00
   4   4   1   26.50    1.80
   4   4   1   29.10    1.90
   4   4   1   25.90    1.80
   4   4   1   25.60    1.90
   4   4   1   27.40    2.00
   4   4   1   27.90    1.90
   4   4   1   27.40    2.00
   4   4   1   31.00    1.90
  -5  -4  -1  158.18   10.50
  -5  -4  -1  164.08   10.50
  -5  -4  -1  163.48   10.50
  -5  -4  -1  169.58   10.50
  -5  -4  -1  144.89   10.50
  -5  -4  -1  167.58   10.50
  -5  -4  -1  144.39   10.50
   5   4   1  142.69   10.40
   5   4   1  175.98   10.50
   5   4   1  167.88   10.50
   5   4   1  167.78   10.50
   5   4   1  156.38   10.50
  -6  -4  -1   35.40    2.30
  -6  -4  -1   33.70    2.40
  -6  -4  -1   32.70    2.20
  -6  -4  -1   27.60    2.30
  -6  -4  -1   34.60    2.30
  -6  -4  -1   31.40    2.30
  -6  -4  -1   30.70    2.20
   6   4   1   27.90    2.20
   6   4   1   30.60    2.10
   6   4   1   26.10    2.20
   6   4   1   30.50    2.20
   6   4   1   32.50    2.30
   6   4   1   30.60    2.20
   6   4   1   30.80    2.30
  -7  -4  -1    2.90    0.60
  -7  -4  -1    2.90    1.10
  -7  -4  -1    1.50    0.60
  -7  -4  -1    1.50    0.70
  -7  -4  -1    2.30    0.80
   7   4   1    1.60    0.80
   7   4   1    0.70    0.50
   7   4   1    1.50    0.70
   7   4   1    1.20    0.50
  -8  -4  -1   20.50    1.70
  -8  -4  -1   17.40    1.70
  -8  -4  -1   22.40    1.80
  -8  -4  -1   22.50    1.80
  -8  -4  -1   20.40    1.60
   8   4   1   22.10    1.50
   8   4   1   19.10    1.60
   8   4   1   20.50    1.70
   8   4   1   19.80    1.60
  -9  -4  -1    0.60    0.80
  -9  -4  -1    0.80    0.80
  -9  -4  -1    2.70    1.00
   9   4   1    1.20    0.90
   9   4   1    0.20    0.60
   9   4   1   -0.50    0.70
 -10  -4  -1    4.80    1.20
 -10  -4  -1    5.00    1.00
 -10  -4  -1    4.90    1.00
  10   4   1    5.10    0.80
  10   4   1    6.90    1.20
 -11  -4  -1   -0.10    0.80
 -11  -4  -1    0.50    1.10
 -11  -4  -1    2.70    1.10
 -11  -4  -1    2.40    1.00
  11   4   1    0.20    0.70
  11   4   1    1.40    1.00
  11   4   1    2.20    1.10
 -12  -4  -1   -0.60    1.20
 -12  -4  -1    1.80    1.20
 -12  -4  -1   -0.60    0.80
 -12  -4  -1   -0.90    1.00
  12   4   1   -0.50    0.70
  12   4   1   -0.20    0.80
  12   4   1   -0.50    1.10
   9  -5  -1   -0.80    0.90
   9  -5  -1    0.10    1.00
   9  -5  -1    0.80    0.90
  -9   5   1    0.10    0.90
  -9   5   1    0.10    0.60
  -9   5   1   -0.90    0.70
   8  -5  -1    0.40    0.80
   8  -5  -1    0.50    1.00
   8  -5  -1    1.50    1.10
  -8   5   1    1.30    0.70
  -8   5   1    0.20    0.80
  -8   5   1    2.90    1.00
  -8   5   1    0.80    0.60
   7  -5  -1    0.10    0.90
   7  -5  -1   -0.80    0.90
   7  -5  -1   -0.30    0.90
   7  -5  -1    0.20    0.80
  -7   5   1   -0.80    0.70
  -7   5   1   -0.80    0.80
  -7   5   1   -0.80    0.70
  -7   5   1    0.50    0.60
   6  -5  -1    1.40    0.80
   6  -5  -1    0.10    0.90
   6  -5  -1    1.50    0.30
   6  -5  -1    1.40    0.80
   6  -5  -1    1.00    0.80
  -6   5   1    1.70    0.60
  -6   5   1    0.40    0.80
  -6   5   1    0.00    0.50
  -6   5   1    1.40    0.80
   5  -5  -1   -0.30    0.60
   5  -5  -1    0.70    0.90
   5  -5  -1    0.20    0.70
   5  -5  -1   -1.20    0.70
   5  -5  -1   -0.20    0.40
  -5   5   1    0.10    0.20
  -5   5   1    0.10    0.40
  -5   5   1   -0.60    0.60
  -5   5   1    0.10    0.50
  -5   5   1    0.00    0.70
  -5   5   1    0.60    0.40
  -5   5   1    0.50    0.60
   4  -5  -1   10.50    1.10
   4  -5  -1    8.20    1.00
   4  -5  -1    9.70    0.90
   4  -5  -1   10.70    0.90
  -4   5   1    8.70    0.80
  -4   5   1    8.70    1.00
  -4   5   1   10.00    1.00
  -4   5   1   10.00    0.70
  -4   5   1   11.10    0.90
  -4   5   1    6.20    0.90
  -4   5   1    8.90    0.80
  -4   5   1    9.80    1.00
   3  -5  -1    3.70    0.70
   3  -5  -1    4.60    0.60
   3  -5  -1    3.40    0.70
   3  -5  -1    2.70    0.70
   3  -5  -1    4.30    0.40
   3  -5  -1    4.70    0.60
   3  -5  -1    4.00    0.40
  -3   5   1    3.80    0.50
  -3   5   1    2.50    0.70
  -3   5   1    4.10    0.50
  -3   5   1    5.00    0.50
  -3   5   1    2.80    0.70
  -3   5   1    3.00    0.80
  -3   5   1    2.80    0.70
   2  -5  -1    4.60    0.60
   2  -5  -1    4.40    0.60
   2  -5  -1    5.30    0.70
   2  -5  -1    5.60    0.60
   2  -5  -1    5.80    0.50
   2  -5  -1    5.80    0.50
   2  -5  -1    5.50    0.80
   2  -5  -1    5.30    0.90
   2  -5  -1    5.30    0.70
   2  -5  -1    6.00    0.70
  -2   5   1    6.30    0.70
  -2   5   1    6.00    0.60
  -2   5   1    5.80    0.80
  -2   5   1    6.20    0.60
  -2   5   1    4.00    0.80
  -2   5   1    5.70    0.80
  -2   5   1    4.30    0.40
  -2   5   1    5.50    0.60
   1  -5  -1   18.30    1.20
   1  -5  -1   15.20    1.30
   1  -5  -1   16.50    1.20
   1  -5  -1   17.10    1.30
   1  -5  -1   17.10    1.40
   1  -5  -1   17.60    1.30
   1  -5  -1   15.80    1.30
   1  -5  -1   19.00    1.20
   1  -5  -1   15.90    1.20
   1  -5  -1   17.80    1.30
   1  -5  -1   17.70    1.40
  -1   5   1   16.40    1.20
  -1   5   1   18.30    1.20
  -1   5   1   19.40    1.20
  -1   5   1   14.70    1.30
  -1   5   1   16.90    1.30
  -1   5   1   15.60    1.30
  -1   5   1   18.00    1.30
   0  -5  -1  385.76   24.10
   0  -5  -1  395.46   24.20
   0  -5  -1  356.46   24.20
   0  -5  -1  388.06   24.20
   0  -5  -1  391.76   24.20
   0  -5  -1  353.06   24.10
   0  -5  -1  371.66   24.10
   0  -5  -1  375.56   24.20
   0  -5  -1  357.36   24.10
   0  -5  -1  354.36   24.10
   0  -5  -1  377.46   24.10
   0  -5  -1  373.56   24.10
   0   5   1  403.66   24.20
   0   5   1  395.16   24.20
   0   5   1  344.77   24.20
   0   5   1  367.16   24.10
   0   5   1  341.87   24.10
   0   5   1  344.97   24.20
   0   5   1  398.26   24.10
  -1  -5  -1   32.60    2.30
  -1  -5  -1   36.40    2.40
  -1  -5  -1   36.80    2.30
  -1  -5  -1   32.00    2.30
  -1  -5  -1   35.70    2.30
  -1  -5  -1   34.90    2.30
  -1  -5  -1   32.60    2.30
  -1  -5  -1   32.40    2.30
  -1  -5  -1   36.40    2.30
  -1  -5  -1   34.10    2.30
  -1  -5  -1   33.20    2.20
  -1  -5  -1   35.90    2.40
   1   5   1   27.90    2.30
   1   5   1   37.00    2.40
   1   5   1   35.00    2.20
   1   5   1   33.60    2.30
   1   5   1   31.90    2.40
   1   5   1   33.70    2.40
  -2  -5  -1    6.40    0.50
  -2  -5  -1    6.50    0.60
  -2  -5  -1    6.60    0.50
  -2  -5  -1    6.10    0.70
  -2  -5  -1    6.20    0.70
  -2  -5  -1    5.60    0.70
  -2  -5  -1    6.10    0.60
  -2  -5  -1    6.30    0.50
  -2  -5  -1    6.20    0.60
  -2  -5  -1    5.90    0.50
  -2  -5  -1    4.80    0.50
  -2  -5  -1    5.90    0.60
  -2  -5  -1    6.00    0.50
   2   5   1    6.10    0.50
   2   5   1    4.80    0.60
   2   5   1    6.40    0.50
   2   5   1    5.80    0.80
   2   5   1    6.20    0.60
   2   5   1    5.80    0.60
  -3  -5  -1  255.47   16.60
  -3  -5  -1  268.97   16.60
  -3  -5  -1  253.77   16.60
  -3  -5  -1  220.28   16.60
  -3  -5  -1  250.17   16.70
  -3  -5  -1  256.67   16.60
  -3  -5  -1  227.68   16.70
  -3  -5  -1  272.07   16.70
  -3  -5  -1  254.37   16.60
  -3  -5  -1  261.27   16.70
   3   5   1  267.57   16.60
   3   5   1  264.47   16.70
   3   5   1  250.87   16.60
   3   5   1  272.97   16.60
   3   5   1  277.67   16.70
   3   5   1  267.37   16.60
   3   5   1  230.88   16.70
   3   5   1  256.67   16.60
  -4  -5  -1   87.29    6.50
  -4  -5  -1  102.59    6.50
  -4  -5  -1   94.99    6.50
  -4  -5  -1   98.09    6.50
  -4  -5  -1  109.29    6.60
  -4  -5  -1  104.19    6.50
  -4  -5  -1  100.29    6.50
  -4  -5  -1  105.39    6.60
   4   5   1   99.49    6.60
   4   5   1   95.79    6.40
   4   5   1  107.69    6.40
   4   5   1   90.19    6.40
   4   5   1   94.39    6.40
   4   5   1   98.39    6.50
   4   5   1   89.59    6.60
  -5  -5  -1    4.30    0.50
  -5  -5  -1    3.30    0.70
  -5  -5  -1    2.90    0.60
  -5  -5  -1    4.90    0.70
  -5  -5  -1    2.90    0.70
  -5  -5  -1    4.80    0.70
  -5  -5  -1    3.40    0.60
  -5  -5  -1    2.20    0.50
   5   5   1    4.40    0.60
   5   5   1    3.80    0.70
   5   5   1    3.80    0.60
   5   5   1    3.80    0.80
   5   5   1    3.80    0.50
   5   5   1    4.50    0.30
   5   5   1    4.30    0.60
   5   5   1    2.90    0.60
  -6  -5  -1    0.70    0.60
  -6  -5  -1    1.30    0.70
  -6  -5  -1    1.50    0.80
  -6  -5  -1    1.60    0.60
  -6  -5  -1    0.90    0.70
  -6  -5  -1    1.50    0.50
   6   5   1    1.30    0.70
   6   5   1    1.10    0.50
   6   5   1    1.40    0.70
   6   5   1    1.20    0.30
   6   5   1    1.30    0.80
   6   5   1    2.00    0.40
   6   5   1    0.90    0.50
  -7  -5  -1   -0.20    0.60
  -7  -5  -1    0.50    0.70
  -7  -5  -1    0.50    0.70
  -7  -5  -1    0.80    0.50
  -7  -5  -1    0.40    0.80
   7   5   1   -0.20    0.70
   7   5   1    0.40    0.70
   7   5   1   -0.10    0.30
   7   5   1    0.60    0.40
   7   5   1   -0.30    0.50
  -8  -5  -1    0.10    0.80
  -8  -5  -1    1.60    0.90
  -8  -5  -1    0.60    0.70
  -8  -5  -1    1.10    0.70
   8   5   1   -0.60    0.40
   8   5   1   -0.10    0.40
   8   5   1   -0.40    0.70
   8   5   1    0.60    0.60
   8   5   1   -0.40    0.70
  -9  -5  -1    0.60    0.90
  -9  -5  -1    0.20    0.80
  -9  -5  -1    0.40    0.80
   9   5   1    0.10    0.40
   9   5   1    0.20    0.50
   9   5   1    0.10    0.80
   9   5   1    2.00    0.90
 -10  -5  -1    6.40    1.20
 -10  -5  -1    5.60    1.00
 -10  -5  -1    6.80    1.10
  10   5   1    7.00    1.40
  10   5   1    5.20    0.80
  10   5   1    5.70    1.00
 -11  -5  -1    1.10    1.40
 -11  -5  -1    0.80    0.90
 -11  -5  -1    1.10    0.80
 -11  -5  -1    1.10    0.80
  11   5   1   -0.10    0.60
  11   5   1    1.30    1.20
  11   5   1    0.70    0.80
 -12  -5  -1   -0.50    1.10
 -12  -5  -1   -0.70    0.80
 -12  -5  -1   -0.40    0.80
 -12  -5  -1   -0.70    0.90
  12   5   1   -1.30    1.10
  12   5   1   -0.60    0.80
  12   5   1   -0.80    0.90
  12   5   1   -0.50    0.70
   8  -6  -1    2.90    0.90
   8  -6  -1    4.60    1.10
   8  -6  -1    2.40    1.10
  -8   6   1    4.70    1.10
  -8   6   1    4.20    0.80
  -8   6   1    3.50    1.00
   7  -6  -1    5.10    1.20
   7  -6  -1    3.80    1.00
  -7   6   1    3.00    0.60
  -7   6   1    3.60    1.00
  -7   6   1    3.60    0.70
  -7   6   1    4.10    1.00
   6  -6  -1    5.60    1.10
   6  -6  -1    9.10    1.80
   6  -6  -1    8.80    1.10
   6  -6  -1    7.70    0.70
  -6   6   1   10.30    1.20
  -6   6   1    8.50    0.70
  -6   6   1    9.20    0.90
  -6   6   1    7.20    0.70
  -6   6   1    7.10    1.00
   5  -6  -1    6.10    1.00
   5  -6  -1    4.90    0.80
   5  -6  -1    5.40    0.90
  -5   6   1    5.60    0.90
  -5   6   1    5.70    1.00
  -5   6   1    4.50    0.90
  -5   6   1    5.60    0.60
  -5   6   1    4.50    0.50
  -5   6   1    5.80    0.90
  -5   6   1    5.30    0.80
   4  -6  -1    2.70    0.60
   4  -6  -1    2.00    0.70
   4  -6  -1    2.30    0.60
   4  -6  -1    2.00    0.70
  -4   6   1    2.10    0.30
  -4   6   1    2.20    0.30
  -4   6   1    1.70    0.80
  -4   6   1    2.60    0.80
  -4   6   1    2.90    0.50
  -4   6   1    1.80    0.70
   3  -6  -1    0.30    0.50
   3  -6  -1    1.10    0.30
   3  -6  -1   -0.30    0.60
   3  -6  -1    1.10    0.30
   3  -6  -1    0.50    0.60
   3  -6  -1    1.00    0.50
  -3   6   1    0.60    0.60
  -3   6   1   -0.10    0.70
  -3   6   1    0.60    0.70
  -3   6   1    1.00    0.40
   2  -6  -1    4.30    0.70
   2  -6  -1    5.90    0.70
   2  -6  -1    4.00    0.70
   2  -6  -1    4.40    0.80
   2  -6  -1    4.90    0.60
   2  -6  -1    5.00    0.60
   2  -6  -1    4.40    0.50
  -2   6   1    5.20    0.80
  -2   6   1    4.80    0.80
  -2   6   1    4.40    0.60
  -2   6   1    5.10    0.60
  -2   6   1    5.10    0.80
  -2   6   1    6.70    0.60
   1  -6  -1    0.60    0.50
   1  -6  -1    0.30    0.40
   1  -6  -1   -0.30    0.40
   1  -6  -1   -0.40    0.30
   1  -6  -1    0.00    0.70
   1  -6  -1    0.20    0.40
   1  -6  -1    0.30    0.40
   1  -6  -1    0.20    0.40
   1  -6  -1    1.30    0.30
  -1   6   1   -0.80    0.60
  -1   6   1    0.80    0.60
  -1   6   1    0.50    0.30
  -1   6   1    0.30    0.40
  -1   6   1    0.10    0.40
  -1   6   1   -0.20    0.50
  -1   6   1    0.20    0.30
   0  -6  -1   19.40    1.30
   0  -6  -1   20.90    1.50
   0  -6  -1   19.60    1.50
   0  -6  -1   19.80    1.50
   0  -6  -1   18.70    1.50
   0  -6  -1   18.00    1.40
   0  -6  -1   18.20    1.50
   0  -6  -1   18.00    1.40
   0  -6  -1   18.30    1.30
   0  -6  -1   19.60    1.40
   0  -6  -1   21.40    1.50
   0   6   1   22.70    1.60
   0   6   1   19.40    1.50
   0   6   1   19.20    1.60
   0   6   1   20.20    1.30
   0   6   1   21.10    1.30
   0   6   1   18.90    1.40
   0   6   1   20.50    1.50
  -1  -6  -1   88.09    6.20
  -1  -6  -1   87.29    6.20
  -1  -6  -1  100.29    6.20
  -1  -6  -1   98.99    6.20
  -1  -6  -1   92.49    6.30
  -1  -6  -1  101.59    6.30
  -1  -6  -1   92.59    6.10
  -1  -6  -1   94.49    6.30
  -1  -6  -1  101.69    6.20
  -1  -6  -1   92.99    6.20
   1   6   1   97.99    6.30
   1   6   1   87.69    6.30
   1   6   1   92.49    6.30
   1   6   1   93.59    6.20
   1   6   1   93.19    6.10
  -2  -6  -1    3.80    0.50
  -2  -6  -1    3.20    0.50
  -2  -6  -1    3.80    0.40
  -2  -6  -1    3.40    0.50
  -2  -6  -1    3.60    0.40
  -2  -6  -1    3.50    0.50
  -2  -6  -1    2.60    0.40
  -2  -6  -1    2.50    0.60
  -2  -6  -1    5.30    0.60
  -2  -6  -1    3.20    0.50
  -2  -6  -1    3.40    0.40
  -2  -6  -1    3.90    0.40
   2   6   1    3.20    0.50
   2   6   1    3.90    0.40
   2   6   1    3.70    0.40
   2   6   1    4.00    0.50
   2   6   1    3.60    0.60
   2   6   1    3.10    0.30
  -3  -6  -1    9.20    0.80
  -3  -6  -1    9.50    0.80
  -3  -6  -1   10.00    0.80
  -3  -6  -1    8.60    0.90
  -3  -6  -1   11.20    0.90
  -3  -6  -1   10.70    0.80
  -3  -6  -1   10.10    0.80
  -3  -6  -1    9.60    0.90
  -3  -6  -1    9.90    0.80
  -3  -6  -1   10.10    0.80
   3   6   1    8.10    0.80
   3   6   1    9.50    1.20
   3   6   1    9.70    0.70
   3   6   1   10.80    1.00
   3   6   1    8.30    0.90
  -4  -6  -1   29.20    2.10
  -4  -6  -1   33.90    2.20
  -4  -6  -1   30.10    2.20
  -4  -6  -1   25.90    2.30
  -4  -6  -1   30.10    2.10
  -4  -6  -1   30.80    2.10
  -4  -6  -1   30.90    2.00
  -4  -6  -1   27.10    2.10
  -4  -6  -1   31.20    2.10
   4   6   1   28.80    2.10
   4   6   1   28.50    2.10
   4   6   1   31.30    2.00
   4   6   1   30.90    2.10
   4   6   1   28.20    2.30
   4   6   1   30.60    2.00
   4   6   1   30.50    2.20
   4   6   1   36.00    2.10
  -5  -6  -1    2.50    0.50
  -5  -6  -1    2.30    0.60
  -5  -6  -1    2.70    0.60
  -5  -6  -1    2.70    0.70
  -5  -6  -1    3.50    0.50
  -5  -6  -1    1.90    0.80
   5   6   1    2.50    0.40
   5   6   1    4.20    0.50
   5   6   1    2.50    0.40
   5   6   1    3.10    0.30
   5   6   1    2.90    0.60
   5   6   1    3.00    0.80
  -6  -6  -1   11.20    1.40
  -6  -6  -1   16.60    1.30
  -6  -6  -1   16.10    1.30
  -6  -6  -1   15.70    1.10
  -6  -6  -1   12.10    1.40
   6   6   1   15.10    1.00
   6   6   1   14.10    1.30
   6   6   1   14.40    1.20
   6   6   1   16.10    1.00
   6   6   1   11.80    1.10
   6   6   1   15.00    1.20
   6   6   1   13.90    1.10
   6   6   1   12.80    1.40
  -7  -6  -1   85.09    5.40
  -7  -6  -1   82.99    5.20
  -7  -6  -1   82.29    5.40
  -7  -6  -1   75.69    5.30
   7   6   1   76.99    5.20
   7   6   1   77.79    5.20
   7   6   1   80.29    5.20
   7   6   1   77.39    5.30
   7   6   1   77.79    5.20
   7   6   1   69.89    5.30
  -8  -6  -1   12.10    1.30
  -8  -6  -1   11.00    1.40
  -8  -6  -1   14.60    1.40
  -8  -6  -1   12.20    1.40
   8   6   1   12.90    1.20
   8   6   1   13.30    1.40
   8   6   1   13.70    1.10
   8   6   1   12.60    1.00
  -9  -6  -1   -0.20    0.90
  -9  -6  -1    0.80    0.80
  -9  -6  -1    0.90    0.80
  -9  -6  -1    1.00    0.80
   9   6   1   -0.40    0.80
   9   6   1    0.30    0.30
   9   6   1    0.40    0.50
   9   6   1   -1.30    0.70
   9   6   1    1.10    0.70
 -10  -6  -1    2.10    1.20
 -10  -6  -1    1.70    0.90
 -10  -6  -1    2.10    0.90
  10   6   1    0.10    0.80
  10   6   1    2.00    0.60
  10   6   1    2.30    1.00
  10   6   1    2.50    0.80
 -11  -6  -1    1.10    1.10
 -11  -6  -1   -1.00    0.80
 -11  -6  -1    1.60    1.00
  11   6   1   -0.20    0.80
  11   6   1   -0.70    0.80
  11   6   1   -1.30    1.00
  11   6   1    0.20    0.60
 -12  -6  -1   -0.90    1.00
 -12  -6  -1    0.20    0.90
 -12  -6  -1    1.00    1.20
 -12  -6  -1    2.80    0.90
  12   6   1    0.40    1.10
  12   6   1    0.00    0.80
  12   6   1    0.50    0.80
  12   6   1    1.70    0.70
   7  -7  -1    4.50    1.00
   7  -7  -1    0.40    1.00
   7  -7  -1    3.10    1.00
  -7   7   1    2.50    1.00
  -7   7   1    4.20    1.00
  -7   7   1    4.60    0.70
   6  -7  -1    1.30    0.80
   6  -7  -1    0.70    0.80
   6  -7  -1    0.00    1.00
  -6   7   1    0.90    0.90
  -6   7   1   -0.30    0.50
  -6   7   1    0.50    0.90
   5  -7  -1    0.30    0.80
   5  -7  -1   -0.40    0.80
   5  -7  -1    0.60    0.60
   5  -7  -1    0.70    0.70
   5  -7  -1   -0.40    0.90
  -5   7   1    1.10    0.80
  -5   7   1    1.00    0.50
  -5   7   1    1.00    0.80
  -5   7   1    0.30    0.60
  -5   7   1   -0.40    0.80
   4  -7  -1   -0.40    0.70
   4  -7  -1    0.60    0.70
   4  -7  -1    0.10    0.60
  -4   7   1   -0.50    0.70
  -4   7   1   -0.90    0.80
  -4   7   1    0.30    0.50
  -4   7   1   -0.20    0.70
   3  -7  -1    0.50    0.20
   3  -7  -1    0.70    0.50
   3  -7  -1   -0.10    0.60
   3  -7  -1   -0.10    0.30
   3  -7  -1   -0.10    0.50
  -3   7   1   -0.30    0.70
  -3   7   1    0.30    0.40
  -3   7   1   -0.50    0.60
  -3   7   1   -0.50    0.70
  -3   7   1   -0.10    0.40
   2  -7  -1    1.30    0.50
   2  -7  -1    0.90    0.40
   2  -7  -1    1.50    0.50
   2  -7  -1   -0.20    0.40
   2  -7  -1    0.00    0.30
   2  -7  -1    0.90    0.40
  -2   7   1    0.00    0.70
  -2   7   1    1.10    0.60
  -2   7   1    1.40    0.70
  -2   7   1    0.80    0.40
   1  -7  -1  124.69    8.20
   1  -7  -1  123.29    8.10
   1  -7  -1  115.49    8.10
   1  -7  -1  124.99    8.20
   1  -7  -1  121.29    8.10
   1  -7  -1  131.69    8.10
   1  -7  -1  128.79    8.10
   1  -7  -1  118.69    8.10
  -1   7   1  129.99    8.10
  -1   7   1  117.69    8.20
  -1   7   1  122.19    8.30
  -1   7   1  122.79    8.10
  -1   7   1  131.39    8.30
   0  -7  -1   59.79    4.40
   0  -7  -1   74.19    4.50
   0  -7  -1   61.29    4.30
   0  -7  -1   67.49    4.60
   0  -7  -1   63.29    4.30
   0  -7  -1   63.69    4.40
   0  -7  -1   70.69    4.50
   0  -7  -1   66.69    4.40
   0  -7  -1   67.29    4.40
   0   7   1   62.59    4.40
   0   7   1   68.19    4.40
   0   7   1   69.59    4.60
   0   7   1   65.99    4.60
   0   7   1   68.39    4.70
  -1  -7  -1   24.80    1.70
  -1  -7  -1   23.10    1.80
  -1  -7  -1   23.20    1.60
  -1  -7  -1   24.00    1.80
  -1  -7  -1   22.10    1.60
  -1  -7  -1   25.90    1.80
  -1  -7  -1   25.80    1.80
  -1  -7  -1   23.90    1.70
  -1  -7  -1   24.80    1.70
  -1  -7  -1   22.40    1.60
   1   7   1   23.60    1.80
   1   7   1   22.90    1.70
   1   7   1   25.70    1.90
   1   7   1   25.40    1.90
  -2  -7  -1   43.10    2.90
  -2  -7  -1   47.80    2.90
  -2  -7  -1   43.00    3.00
  -2  -7  -1   46.40    2.90
  -2  -7  -1   48.90    3.00
  -2  -7  -1   46.50    3.10
  -2  -7  -1   46.50    3.00
  -2  -7  -1   46.70    3.00
  -2  -7  -1   46.90    3.10
  -2  -7  -1   38.30    2.90
  -2  -7  -1   38.80    3.10
   2   7   1   41.20    3.00
   2   7   1   40.40    3.10
   2   7   1   46.40    3.00
   2   7   1   41.10    3.10
  -3  -7  -1    2.30    0.50
  -3  -7  -1    2.60    0.50
  -3  -7  -1    2.50    0.50
  -3  -7  -1    3.10    0.50
  -3  -7  -1    3.10    0.40
  -3  -7  -1    2.80    0.70
  -3  -7  -1    2.40    0.40
  -3  -7  -1    2.30    0.40
  -3  -7  -1    2.50    0.20
  -3  -7  -1    2.30    0.20
   3   7   1    1.70    0.60
   3   7   1    3.20    1.00
   3   7   1    3.00    0.40
   3   7   1    1.60    0.70
   3   7   1    2.60    0.30
   3   7   1    2.00    0.50
  -4  -7  -1    0.00    0.30
  -4  -7  -1   -1.10    0.80
  -4  -7  -1    0.20    0.40
  -4  -7  -1   -0.20    0.30
  -4  -7  -1    0.10    0.50
  -4  -7  -1   -0.20    0.40
  -4  -7  -1    0.70    0.50
   4   7   1   -0.20    0.70
   4   7   1    0.70    0.40
   4   7   1   -0.10    0.50
   4   7   1   -0.30    0.80
   4   7   1    0.60    0.30
  -5  -7  -1   12.20    1.30
  -5  -7  -1   14.40    1.10
  -5  -7  -1   14.70    1.10
  -5  -7  -1   14.90    1.20
  -5  -7  -1   13.10    1.30
  -5  -7  -1   15.30    1.20
   5   7   1   16.60    1.10
   5   7   1   14.20    1.20
   5   7   1   13.60    1.50
   5   7   1   15.00    1.10
   5   7   1   14.60    1.10
   5   7   1   13.40    1.20
   5   7   1   15.00    1.30
  -6  -7  -1   16.90    1.40
  -6  -7  -1   15.20    1.10
  -6  -7  -1   15.50    1.30
  -6  -7  -1   12.50    1.50
  -6  -7  -1   15.00    1.10
  -6  -7  -1   14.20    1.30
   6   7   1   15.50    1.20
   6   7   1   13.90    1.10
   6   7   1   15.90    1.30
   6   7   1   14.10    1.50
   6   7   1   14.30    1.10
  -7  -7  -1    2.00    0.90
  -7  -7  -1    0.30    0.70
  -7  -7  -1    2.20    0.70
  -7  -7  -1    1.90    0.50
  -7  -7  -1    1.10    0.70
   7   7   1    2.30    0.50
   7   7   1    1.50    0.60
   7   7   1    1.60    0.60
   7   7   1    2.10    0.80
   7   7   1    1.70    0.40
  -8  -7  -1    0.90    0.70
  -8  -7  -1    0.50    0.80
  -8  -7  -1   -0.10    0.90
  -8  -7  -1    0.10    0.80
   8   7   1    1.00    0.70
   8   7   1    0.90    0.40
   8   7   1    1.50    0.70
   8   7   1    0.40    0.50
   8   7   1    0.80    0.20
  -9  -7  -1   -0.60    0.80
  -9  -7  -1    0.70    0.90
  -9  -7  -1   -0.50    0.70
  -9  -7  -1   -0.80    0.90
   9   7   1   -1.20    0.70
   9   7   1    0.40    0.60
   9   7   1   -0.40    0.40
   9   7   1   -0.20    0.20
   9   7   1   -0.50    0.70
 -10  -7  -1   14.10    1.80
 -10  -7  -1   21.70    1.80
 -10  -7  -1   25.40    2.80
  10   7   1   21.40    1.80
  10   7   1   23.40    1.70
  10   7   1   18.90    1.50
 -11  -7  -1    1.30    1.00
 -11  -7  -1    3.20    1.20
 -11  -7  -1    1.70    0.90
  11   7   1    2.00    0.50
  11   7   1    1.80    1.00
  11   7   1    0.30    0.80
 -12  -7  -1    0.10    0.90
 -12  -7  -1   -0.80    1.10
 -12  -7  -1   -0.40    1.00
 -12  -7  -1   -0.20    0.70
  12   7   1    0.60    0.80
  12   7   1    0.90    0.90
   7  -8  -1    1.60    0.90
   7  -8  -1    0.40    0.90
   7  -8  -1    0.00    1.10
  -7   8   1   -0.70    0.90
  -7   8   1    0.90    1.00
  -7   8   1    0.80    0.60
   6  -8  -1    0.80    0.90
   6  -8  -1    1.10    1.10
  -6   8   1    0.00    0.50
  -6   8   1    1.90    1.00
  -6   8   1    0.30    0.90
   5  -8  -1    3.10    0.80
   5  -8  -1    0.90    1.00
   5  -8  -1    4.20    0.90
   5  -8  -1    5.90    0.90
  -5   8   1    4.70    1.10
  -5   8   1    6.70    1.10
  -5   8   1    4.80    0.70
  -5   8   1    5.50    1.00
   4  -8  -1   -0.40    0.60
   4  -8  -1   -0.20    0.70
   4  -8  -1   -0.30    0.60
   4  -8  -1    0.20    0.80
  -4   8   1   -0.60    0.80
  -4   8   1   -0.40    0.80
  -4   8   1   -0.40    0.60
  -4   8   1    0.30    0.80
  -4   8   1   -0.10    0.40
   3  -8  -1    0.50    0.40
   3  -8  -1   -0.50    0.60
   3  -8  -1    0.50    0.30
   3  -8  -1   -1.20    0.50
   3  -8  -1   -0.10    0.50
  -3   8   1   -0.70    0.40
  -3   8   1   -0.80    0.80
  -3   8   1    0.20    0.50
  -3   8   1   -0.30    0.70
  -3   8   1    0.90    0.80
   2  -8  -1    0.30    0.50
   2  -8  -1    0.20    0.40
   2  -8  -1   -0.20    0.50
   2  -8  -1   -0.40    0.40
   2  -8  -1    1.50    0.70
   2  -8  -1    0.90    0.70
  -2   8   1    0.40    0.40
  -2   8   1   -0.30    0.60
  -2   8   1   -0.10    0.70
  -2   8   1   -0.40    0.70
   1  -8  -1    5.60    0.60
   1  -8  -1    5.70    0.70
   1  -8  -1    5.20    0.60
   1  -8  -1    5.40    0.60
   1  -8  -1    6.60    0.70
   1  -8  -1    5.20    0.70
   1  -8  -1    6.00    0.80
  -1   8   1    5.40    0.90
  -1   8   1    4.90    0.90
  -1   8   1    5.90    0.70
  -1   8   1    6.10    0.80
   0  -8  -1    1.10    0.30
   0  -8  -1    1.20    0.50
   0  -8  -1    0.90    0.50
   0  -8  -1    0.70    0.30
   0  -8  -1    0.50    0.50
   0  -8  -1    1.30    0.40
   0  -8  -1    1.20    0.40
   0  -8  -1    0.80    0.40
   0   8   1    1.40    0.60
   0   8   1    1.50    0.50
   0   8   1    0.20    0.90
   0   8   1    0.60    0.70
  -1  -8  -1   -0.50    0.30
  -1  -8  -1   -0.40    0.30
  -1  -8  -1    0.40    0.40
  -1  -8  -1    0.10    0.50
  -1  -8  -1   -0.90    0.60
  -1  -8  -1   -0.10    0.30
   1   8   1    0.30    0.70
   1   8   1   -0.10    0.50
   1   8   1    0.40    0.70
   1   8   1    0.60    0.70
  -2  -8  -1   14.30    1.10
  -2  -8  -1   15.10    1.20
  -2  -8  -1   16.50    1.20
  -2  -8  -1   14.80    1.10
  -2  -8  -1   13.20    1.10
  -2  -8  -1   14.30    1.20
  -2  -8  -1   13.70    1.20
  -2  -8  -1   13.10    1.30
  -2  -8  -1   16.70    1.10
  -2  -8  -1   15.80    1.10
   2   8   1   14.50    1.30
   2   8   1   13.40    1.20
   2   8   1   11.90    1.30
   2   8   1   16.50    1.20
  -3  -8  -1   35.00    2.50
  -3  -8  -1   36.60    2.60
  -3  -8  -1   36.40    2.50
  -3  -8  -1   36.90    2.50
  -3  -8  -1   37.20    2.50
  -3  -8  -1   37.80    2.80
  -3  -8  -1   38.60    2.60
  -3  -8  -1   38.50    2.40
  -3  -8  -1   38.00    2.40
  -3  -8  -1   40.70    2.60
   3   8   1   36.40    2.70
   3   8   1   34.20    2.70
   3   8   1   35.30    2.60
  -4  -8  -1    0.80    0.40
  -4  -8  -1   -0.40    0.80
  -4  -8  -1    0.30    0.50
  -4  -8  -1    0.90    0.40
  -4  -8  -1    0.80    0.50
  -4  -8  -1    0.60    0.50
  -4  -8  -1    0.10    0.70
   4   8   1    0.60    0.30
   4   8   1    0.50    0.50
   4   8   1    0.40    0.70
   4   8   1    1.20    0.60
   4   8   1    0.70    0.70
  -5  -8  -1    5.40    0.80
  -5  -8  -1    5.10    0.60
  -5  -8  -1    5.00    0.70
  -5  -8  -1    5.00    0.70
  -5  -8  -1    2.60    0.90
  -5  -8  -1    4.30    0.60
  -5  -8  -1    5.40    0.70
   5   8   1    5.20    0.70
   5   8   1    5.30    0.80
   5   8   1    1.80    1.10
   5   8   1    5.70    0.60
   5   8   1    5.60    0.90
  -6  -8  -1    9.50    1.00
  -6  -8  -1    9.80    0.80
  -6  -8  -1    8.50    0.90
  -6  -8  -1    6.50    1.10
  -6  -8  -1    9.50    0.80
  -6  -8  -1    8.00    0.90
   6   8   1    8.80    1.10
   6   8   1   10.40    1.00
   6   8   1    7.10    0.90
   6   8   1    8.90    0.70
   6   8   1    9.50    1.20
   6   8   1    8.40    0.80
  -7  -8  -1    3.00    0.80
  -7  -8  -1    2.10    0.70
  -7  -8  -1    4.50    0.50
  -7  -8  -1    3.50    0.50
  -7  -8  -1    2.20    1.00
  -7  -8  -1    3.30    0.70
   7   8   1    3.30    0.50
   7   8   1    3.30    0.70
   7   8   1    2.70    0.50
   7   8   1    3.60    0.80
  -8  -8  -1    4.00    0.60
  -8  -8  -1    5.40    1.00
  -8  -8  -1    1.90    1.00
  -8  -8  -1    4.20    0.90
  -8  -8  -1    4.90    1.00
   8   8   1    5.20    0.80
   8   8   1    5.00    0.70
   8   8   1    4.50    0.80
   8   8   1    4.00    0.90
   8   8   1    3.70    0.60
  -9  -8  -1    1.60    0.90
  -9  -8  -1    0.90    0.90
  -9  -8  -1    1.70    0.90
  -9  -8  -1    1.60    1.00
   9   8   1    1.60    0.40
   9   8   1    1.20    0.60
   9   8   1    1.40    0.90
   9   8   1    0.90    0.60
 -10  -8  -1    6.00    1.20
 -10  -8  -1    5.40    1.20
 -10  -8  -1    6.60    1.10
  10   8   1    4.90    1.00
  10   8   1    5.50    0.80
  10   8   1    3.80    1.00
  10   8   1    8.10    0.70
  10   8   1    6.50    0.90
 -11  -8  -1   -0.90    0.90
 -11  -8  -1   -1.00    0.90
 -11  -8  -1   -1.60    1.00
  11   8   1    0.60    0.90
  11   8   1   -3.60    1.60
  11   8   1   -0.70    0.70
  11   8   1    0.20    0.60
   6  -9  -1    0.50    1.00
   6  -9  -1    2.90    1.00
   6  -9  -1    2.20    0.90
  -6   9   1    1.70    0.60
  -6   9   1    1.90    1.00
  -6   9   1    2.90    1.10
   5  -9  -1    1.00    0.70
   5  -9  -1   -0.10    1.00
   5  -9  -1    0.70    0.80
  -5   9   1    1.20    0.90
  -5   9   1   -0.10    1.00
  -5   9   1    1.30    0.50
  -5   9   1   -0.70    0.90
   4  -9  -1    0.70    1.00
   4  -9  -1    6.50    0.90
   4  -9  -1    3.90    0.90
   4  -9  -1    3.00    1.00
  -4   9   1    4.00    0.60
  -4   9   1    4.20    1.00
  -4   9   1    5.00    1.00
  -4   9   1    4.70    1.10
   3  -9  -1    0.50    0.60
   3  -9  -1    0.30    0.70
   3  -9  -1   -0.30    0.20
   3  -9  -1    0.40    0.50
   3  -9  -1   -0.30    0.60
  -3   9   1   -1.20    0.80
  -3   9   1    0.30    0.80
  -3   9   1    0.30    0.50
  -3   9   1    0.70    0.80
   2  -9  -1    6.10    0.70
   2  -9  -1    6.20    0.80
   2  -9  -1    4.90    0.60
   2  -9  -1    4.50    0.60
   2  -9  -1    4.80    0.70
  -2   9   1    4.90    1.00
  -2   9   1    5.70    1.00
  -2   9   1    6.30    0.70
  -2   9   1    5.50    1.00
   1  -9  -1    6.30    0.70
   1  -9  -1    5.80    0.70
   1  -9  -1    6.60    0.70
   1  -9  -1    5.30    0.70
   1  -9  -1    6.70    0.70
  -1   9   1    6.80    0.90
  -1   9   1    7.40    0.70
  -1   9   1    5.50    1.00
  -1   9   1    4.80    1.00
   0  -9  -1    4.50    0.60
   0  -9  -1    4.70    0.70
   0  -9  -1    4.20    0.50
   0  -9  -1    3.40    0.50
   0  -9  -1    3.60    0.50
   0  -9  -1    4.10    0.50
   0   9   1    3.00    0.80
   0   9   1    4.60    0.80
   0   9   1    4.90    0.80
  -1  -9  -1   10.90    1.00
  -1  -9  -1    9.00    0.80
  -1  -9  -1    8.80    0.70
  -1  -9  -1    7.80    0.80
  -1  -9  -1    7.70    0.70
  -1  -9  -1    9.60    0.90
   1   9   1    7.40    1.00
   1   9   1    8.40    1.10
   1   9   1    8.90    1.00
   1   9   1   10.90    0.90
  -2  -9  -1    4.90    0.50
  -2  -9  -1    5.80    0.70
  -2  -9  -1    4.20    0.50
  -2  -9  -1    4.10    0.50
  -2  -9  -1    5.70    0.60
  -2  -9  -1    4.40    0.80
  -2  -9  -1    4.40    0.50
   2   9   1    4.80    0.80
   2   9   1    4.00    0.80
   2   9   1    5.60    0.70
   2   9   1    4.40    0.80
  -3  -9  -1   -0.70    0.70
  -3  -9  -1   -0.70    0.40
  -3  -9  -1   -0.80    0.30
  -3  -9  -1    0.20    0.30
  -3  -9  -1   -0.10    0.20
  -3  -9  -1    0.00    0.40
  -3  -9  -1    0.20    0.40
   3   9   1   -0.80    0.60
   3   9   1    0.80    0.70
   3   9   1   -0.10    0.70
  -4  -9  -1    0.20    0.40
  -4  -9  -1    0.30    0.70
  -4  -9  -1   -1.00    0.50
  -4  -9  -1   -0.70    0.40
  -4  -9  -1    0.60    0.50
  -4  -9  -1    0.00    0.40
  -4  -9  -1    0.90    0.40
   4   9   1   -0.10    0.50
   4   9   1   -0.40    0.60
   4   9   1   -0.80    0.60
  -5  -9  -1   -1.00    0.40
  -5  -9  -1   -0.40    0.40
  -5  -9  -1   -0.40    0.50
  -5  -9  -1   -0.20    0.50
  -5  -9  -1   -0.50    0.50
  -5  -9  -1   -0.40    0.80
   5   9   1   -0.60    0.60
   5   9   1    0.00    0.60
   5   9   1   -0.10    0.30
   5   9   1   -0.60    0.40
  -6  -9  -1    0.30    0.60
  -6  -9  -1   -0.40    0.60
  -6  -9  -1    0.00    0.30
  -6  -9  -1   -0.30    0.40
  -6  -9  -1   -0.20    0.90
   6   9   1    0.00    0.30
   6   9   1    0.60    0.70
   6   9   1   -0.10    0.40
   6   9   1   -0.10    0.60
  -7  -9  -1    7.70    0.90
  -7  -9  -1    4.40    1.00
  -7  -9  -1    8.10    0.70
  -7  -9  -1    7.20    0.70
  -7  -9  -1    6.20    0.90
  -7  -9  -1    7.10    1.00
   7   9   1    6.90    0.60
   7   9   1    7.60    0.80
   7   9   1    7.60    0.90
   7   9   1    7.70    1.10
   7   9   1    5.70    0.60
  -8  -9  -1    0.60    0.80
  -8  -9  -1    0.50    0.40
  -8  -9  -1    1.60    0.90
  -8  -9  -1    0.30    0.70
  -8  -9  -1    3.00    1.00
   8   9   1    0.40    0.40
   8   9   1    1.50    0.60
   8   9   1    0.70    0.40
   8   9   1    0.40    0.80
   8   9   1    0.40    0.60
  -9  -9  -1    2.30    0.80
  -9  -9  -1   -1.40    0.90
  -9  -9  -1    0.10    0.90
  -9  -9  -1    1.30    0.90
   9   9   1   -0.50    0.40
   9   9   1    0.10    0.60
   9   9   1    0.90    0.80
   9   9   1    0.50    0.50
 -10  -9  -1    3.70    1.10
 -10  -9  -1    0.80    1.00
 -10  -9  -1    2.80    1.10
  10   9   1    0.50    0.70
  10   9   1    1.30    0.60
  10   9   1    0.30    0.80
 -11  -9  -1   -0.90    1.10
 -11  -9  -1    0.00    1.00
 -11  -9  -1    0.80    0.90
  11   9   1    0.20    0.80
  11   9   1   -0.10    0.90
  11   9   1   -0.70    0.80
   5 -10  -1    1.30    0.80
   5 -10  -1   -0.40    0.90
  -5  10   1    1.70    0.60
  -5  10   1    3.10    1.00
  -5  10   1    2.40    1.00
   4 -10  -1    0.50    0.70
   4 -10  -1   -0.20    0.80
   4 -10  -1    0.50    0.70
   4 -10  -1    0.00    1.00
  -4  10   1    0.40    0.50
  -4  10   1   -0.20    1.00
  -4  10   1    0.80    0.90
  -4  10   1   -1.00    0.90
   3 -10  -1    0.10    0.60
   3 -10  -1   -0.70    0.50
   3 -10  -1    0.40    0.70
   3 -10  -1    0.80    1.00
  -3  10   1    0.30    0.90
  -3  10   1    2.00    1.00
  -3  10   1   -0.10    0.50
  -3  10   1   -0.60    0.80
   2 -10  -1    0.40    0.60
   2 -10  -1   -0.50    0.50
   2 -10  -1   -0.50    0.50
   2 -10  -1    0.20    0.40
  -2  10   1   -0.30    0.90
  -2  10   1   -0.70    0.80
  -2  10   1    0.60    0.50
  -2  10   1   -0.10    0.90
   1 -10  -1    2.60    0.50
   1 -10  -1    3.00    0.50
   1 -10  -1    3.30    0.60
   1 -10  -1    2.30    0.60
  -1  10   1    3.00    0.90
  -1  10   1    3.20    1.00
  -1  10   1    2.10    0.60
  -1  10   1    2.80    0.80
   0 -10  -1   14.70    1.20
   0 -10  -1   16.70    1.20
   0 -10  -1   13.60    1.20
   0 -10  -1   15.60    1.20
   0 -10  -1   17.60    1.60
   0  10   1   17.60    1.60
   0  10   1   15.30    1.50
   0  10   1   18.60    1.50
  -1 -10  -1    0.40    0.70
  -1 -10  -1    1.00    0.50
  -1 -10  -1   -0.20    0.30
  -1 -10  -1   -0.30    0.40
  -1 -10  -1    0.20    0.40
  -1 -10  -1   -0.30    0.40
   1  10   1    0.10    0.80
   1  10   1   -0.80    0.80
   1  10   1    0.80    0.80
   1  10   1    1.20    0.60
  -2 -10  -1    2.20    0.50
  -2 -10  -1    2.80    0.50
  -2 -10  -1    3.70    0.80
  -2 -10  -1    2.10    0.40
  -2 -10  -1    2.80    0.40
  -2 -10  -1    2.40    0.40
   2  10   1    1.20    0.80
   2  10   1    3.30    0.80
   2  10   1    1.90    0.80
   2  10   1    2.50    0.80
  -3 -10  -1   21.10    1.80
  -3 -10  -1   20.50    1.40
  -3 -10  -1   20.90    1.50
  -3 -10  -1   18.60    1.50
  -3 -10  -1   21.30    1.50
  -3 -10  -1   20.70    1.40
  -3 -10  -1   19.00    1.50
   3  10   1   19.40    1.80
   3  10   1   20.00    1.70
   3  10   1   20.20    1.70
  -4 -10  -1   -0.40    0.80
  -4 -10  -1    0.70    0.50
  -4 -10  -1    0.10    0.50
  -4 -10  -1    0.50    0.40
  -4 -10  -1    0.50    0.40
  -4 -10  -1    0.20    0.50
  -4 -10  -1   -0.10    0.50
   4  10   1    2.60    0.80
   4  10   1    0.50    0.70
   4  10   1    0.00    0.80
  -5 -10  -1    1.00    0.90
  -5 -10  -1    0.70    0.60
  -5 -10  -1    0.80    0.60
  -5 -10  -1    0.20    0.40
  -5 -10  -1    1.70    0.50
  -5 -10  -1    0.80    0.50
   5  10   1   -0.20    0.70
   5  10   1    1.60    0.60
   5  10   1    0.20    0.70
  -6 -10  -1    7.60    1.30
  -6 -10  -1   11.10    1.10
  -6 -10  -1   11.20    0.90
  -6 -10  -1   10.40    0.90
  -6 -10  -1   12.00    1.10
  -6 -10  -1   11.70    1.10
   6  10   1   10.40    1.20
   6  10   1   10.50    1.20
   6  10   1    7.70    0.90
   6  10   1   11.80    0.90
  -7 -10  -1    1.50    0.40
  -7 -10  -1    1.50    0.70
  -7 -10  -1    1.50    0.90
  -7 -10  -1    0.60    0.70
  -7 -10  -1    1.30    0.50
  -7 -10  -1    0.50    0.60
   7  10   1    1.00    0.70
   7  10   1    1.10    0.80
   7  10   1    1.40    0.50
  -8 -10  -1    0.30    0.40
  -8 -10  -1    0.90    0.70
  -8 -10  -1    0.60    0.90
  -8 -10  -1    1.90    0.90
  -8 -10  -1    0.20    0.80
   8  10   1    0.10    0.80
   8  10   1    0.10    0.70
   8  10   1    0.60    0.50
  -9 -10  -1    2.70    1.00
  -9 -10  -1   -0.40    0.90
  -9 -10  -1    2.20    0.90
   9  10   1    1.60    0.70
   9  10   1    1.60    0.80
   9  10   1    1.80    0.40
 -10 -10  -1    4.00    1.20
 -10 -10  -1    3.90    1.10
 -10 -10  -1    5.00    1.00
  10  10   1    4.30    1.10
  10  10   1    4.90    0.70
  10  10   1    4.20    0.80
 -11 -10  -1    1.40    0.90
 -11 -10  -1   -0.40    1.10
 -11 -10  -1   -0.20    1.00
  11  10   1    1.30    0.90
  11  10   1   -0.60    0.50
  11  10   1    0.70    0.60
   4 -11  -1    0.20    0.70
   4 -11  -1   -0.70    0.90
   4 -11  -1    0.90    0.70
  -4  11   1    0.10    0.90
  -4  11   1    0.40    0.90
  -4  11   1    0.00    0.50
  -4  11   1    0.20    0.90
   3 -11  -1   -0.60    0.90
   3 -11  -1    0.30    0.60
   3 -11  -1   -0.10    0.50
   3 -11  -1   -0.30    0.60
  -3  11   1   -0.10    0.90
  -3  11   1   -0.90    0.50
  -3  11   1   -0.90    1.00
  -3  11   1   -1.10    0.90
   2 -11  -1    0.00    0.50
   2 -11  -1    1.10    0.50
   2 -11  -1    1.10    0.40
   2 -11  -1    0.90    0.60
  -2  11   1   -0.20    1.00
  -2  11   1    0.40    1.10
  -2  11   1    0.20    0.90
   1 -11  -1    5.10    0.80
   1 -11  -1    3.30    0.60
   1 -11  -1    5.00    0.70
  -1  11   1    4.20    1.00
  -1  11   1    5.60    1.00
  -1  11   1    5.00    1.10
   0 -11  -1    3.10    0.50
   0 -11  -1    3.10    0.60
   0 -11  -1    3.90    0.60
   0 -11  -1    3.30    0.70
   0  11   1    2.60    0.90
   0  11   1    5.00    1.00
   0  11   1    4.80    0.90
  -1 -11  -1    0.40    0.40
  -1 -11  -1    0.00    0.40
  -1 -11  -1    0.30    0.40
  -1 -11  -1    0.70    0.40
  -1 -11  -1    0.50    0.70
   1  11   1    1.70    0.90
   1  11   1   -0.10    0.60
   1  11   1   -1.00    0.80
  -2 -11  -1   31.90    2.10
  -2 -11  -1   34.20    2.10
  -2 -11  -1   27.60    2.10
  -2 -11  -1   28.30    2.10
  -2 -11  -1   31.50    2.40
   2  11   1   28.30    2.40
   2  11   1   33.90    2.30
   2  11   1   29.80    2.50
   2  11   1   33.50    2.40
  -3 -11  -1   14.00    1.00
  -3 -11  -1   14.10    1.00
  -3 -11  -1   12.40    1.40
  -3 -11  -1   12.40    1.00
  -3 -11  -1   11.50    1.00
  -3 -11  -1   12.20    1.10
  -3 -11  -1   13.10    1.00
   3  11   1   13.10    1.30
   3  11   1   12.80    1.40
   3  11   1   12.50    1.40
  -4 -11  -1   -0.30    0.50
  -4 -11  -1   -0.30    0.50
  -4 -11  -1   -0.50    0.40
  -4 -11  -1   -0.70    0.80
   4  11   1    0.40    0.70
   4  11   1   -1.40    0.70
   4  11   1    0.30    0.80
  -5 -11  -1    0.20    0.60
  -5 -11  -1    1.60    0.90
  -5 -11  -1   -0.20    0.50
  -5 -11  -1    0.20    0.50
  -5 -11  -1    0.30    0.40
   5  11   1    0.70    0.60
   5  11   1    2.60    0.90
   5  11   1    0.30    0.80
  -6 -11  -1    0.00    0.60
  -6 -11  -1    0.80    0.60
  -6 -11  -1   -0.30    0.90
  -6 -11  -1   -0.40    0.60
  -6 -11  -1    0.30    0.60
  -6 -11  -1    0.10    0.40
   6  11   1    0.20    0.50
   6  11   1    0.70    0.80
   6  11   1    0.10    0.60
  -7 -11  -1    0.10    0.90
  -7 -11  -1   -0.70    0.70
  -7 -11  -1   -0.30    0.30
  -7 -11  -1    0.20    0.60
  -7 -11  -1    0.40    0.70
   7  11   1    1.10    0.80
   7  11   1    0.50    0.70
  -8 -11  -1    0.80    0.70
  -8 -11  -1    0.10    0.70
  -8 -11  -1    0.20    0.90
  -8 -11  -1    1.40    0.70
   8  11   1    0.90    0.80
   8  11   1    1.00    0.80
  -9 -11  -1   -0.50    0.90
  -9 -11  -1   -0.30    0.90
  -9 -11  -1    0.40    1.10
   9  11   1   -0.60    0.70
   9  11   1   -0.10    0.80
 -10 -11  -1    1.00    1.10
 -10 -11  -1    0.00    1.00
 -10 -11  -1   -1.30    0.90
  10  11   1    1.00    0.70
  10  11   1   -0.40    0.80
   3 -12  -1    1.70    0.60
   3 -12  -1    0.60    0.60
  -3  12   1   -0.60    1.60
  -3  12   1    1.80    1.00
  -3  12   1    0.60    0.90
   2 -12  -1   -0.10    0.50
   2 -12  -1   -0.10    0.50
   2 -12  -1   -0.20    0.50
   2 -12  -1   -0.60    1.00
  -2  12   1    0.90    1.00
  -2  12   1   -1.20    0.80
  -2  12   1    0.80    0.90
   1 -12  -1    0.90    0.50
   1 -12  -1    0.70    0.50
   1 -12  -1    0.00    0.40
  -1  12   1    1.00    1.00
  -1  12   1    1.40    1.00
  -1  12   1    0.80    0.80
   0 -12  -1    0.20    0.40
   0 -12  -1    0.70    0.50
   0 -12  -1   -0.80    0.40
   0 -12  -1   -0.70    0.60
   0  12   1    0.80    0.90
   0  12   1    0.60    0.80
  -1 -12  -1    3.30    0.50
  -1 -12  -1    3.80    0.50
  -1 -12  -1    4.20    0.90
  -1 -12  -1    2.30    0.50
   1  12   1    3.70    1.10
   1  12   1    3.20    1.00
   1  12   1    2.80    0.80
  -2 -12  -1    4.30    0.50
  -2 -12  -1    2.60    0.50
  -2 -12  -1    3.20    0.60
  -2 -12  -1    3.00    0.50
  -2 -12  -1    3.70    0.90
   2  12   1    2.60    1.00
   2  12   1    3.10    0.90
   2  12   1    4.60    1.00
   2  12   1    3.90    0.80
  -3 -12  -1    1.20    0.30
  -3 -12  -1    0.80    0.90
  -3 -12  -1    1.40    0.30
  -3 -12  -1    1.30    0.40
  -3 -12  -1    0.30    0.40
   3  12   1    1.00    0.90
   3  12   1    2.60    0.80
   3  12   1    3.80    1.00
  -4 -12  -1   -0.40    0.50
  -4 -12  -1   -2.70    0.80
  -4 -12  -1    0.10    0.40
  -4 -12  -1   -0.60    0.50
   4  12   1    0.10    0.90
   4  12   1   -0.20    0.80
   4  12   1   -1.00    0.80
  -5 -12  -1    1.20    0.60
  -5 -12  -1    2.40    0.80
  -5 -12  -1    2.20    1.00
   5  12   1    2.60    0.70
   5  12   1    1.20    0.90
   5  12   1    1.90    0.90
  -6 -12  -1    0.70    0.60
  -6 -12  -1   -0.20    0.60
  -6 -12  -1   -0.60    0.90
  -6 -12  -1   -0.40    0.60
   6  12   1    0.30    0.90
   6  12   1    0.10    0.50
   6  12   1    0.60    0.80
  -7 -12  -1    0.90    0.70
  -7 -12  -1   -0.50    0.70
  -7 -12  -1   -0.10    0.90
  -7 -12  -1    1.30    0.70
   7  12   1   -0.70    0.70
   7  12   1   -0.20    0.80
  -8 -12  -1    0.10    0.80
  -8 -12  -1    0.50    1.00
  -8 -12  -1    0.70    0.80
   8  12   1    0.30    0.80
   8  12   1    0.40    1.00
  -9 -12  -1    5.60    1.00
  -9 -12  -1    4.70    1.20
  -9 -12  -1    6.50    1.10
   9  12   1    6.00    1.20
   9  12   1    5.20    1.00
 -10 -12  -1    3.00    1.50
 -10 -12  -1    2.60    1.20
  10  12   1    2.60    0.80
  10  12   1    4.00    1.60
   1 -13  -1    1.70    1.10
   1 -13  -1    0.10    0.40
   1 -13  -1    0.50    0.40
  -1  13   1    1.60    1.10
  -1  13   1    0.70    0.90
  -1  13   1    0.80    1.00
   0 -13  -1    2.00    0.70
   0 -13  -1    1.20    0.40
   0 -13  -1    1.90    0.50
   0 -13  -1    1.40    0.40
   0  13   1    0.10    0.90
   0  13   1    0.70    1.00
   0  13   1    1.30    0.90
  -1 -13  -1    2.10    0.70
  -1 -13  -1    2.70    0.50
  -1 -13  -1    3.60    0.80
  -1 -13  -1    2.70    0.30
  -1 -13  -1    3.80    0.50
   1  13   1    3.70    1.10
   1  13   1    2.70    0.80
   1  13   1    3.20    1.10
  -2 -13  -1    0.70    0.30
  -2 -13  -1   -0.10    0.80
  -2 -13  -1    0.10    0.40
   2  13   1    0.70    0.90
   2  13   1    0.20    0.90
  -3 -13  -1    0.60    0.40
  -3 -13  -1    0.10    0.90
  -3 -13  -1   -0.10    0.30
  -3 -13  -1    0.30    0.40
  -3 -13  -1   -0.80    0.40
   3  13   1    1.20    1.10
   3  13   1    0.30    0.90
   3  13   1    2.60    1.10
  -4 -13  -1    0.30    0.90
  -4 -13  -1   -0.30    0.40
  -4 -13  -1   -0.30    0.40
  -4 -13  -1   -0.80    0.40
   4  13   1   -0.20    0.90
   4  13   1   -0.20    0.90
   4  13   1   -0.80    0.80
  -5 -13  -1    0.50    0.50
  -5 -13  -1    0.80    0.80
  -5 -13  -1    0.20    0.90
  -5 -13  -1   -0.30    0.50
   5  13   1   -0.40    0.90
   5  13   1   -1.10    0.90
   5  13   1   -0.20    0.70
  -6 -13  -1    1.00    1.00
  -6 -13  -1    1.20    0.60
  -6 -13  -1    0.80    0.60
   6  13   1    1.20    0.90
   6  13   1    2.20    1.00
   6  13   1    2.30    0.70
  -7 -13  -1   -0.20    0.90
  -7 -13  -1   -0.50    0.60
  -7 -13  -1    0.70    0.70
  -7 -13  -1    1.50    0.80
   7  13   1    0.30    0.90
   7  13   1    0.70    0.80
  -8 -13  -1   -0.20    0.80
  -8 -13  -1   -0.40    1.00
  -8 -13  -1    0.90    0.80
   8  13   1   -0.20    0.90
   8  13   1   -0.20    0.90
  -9 -13  -1    0.10    1.30
  -9 -13  -1    1.00    1.10
   9  13   1    2.00    0.90
   9  13   1    1.80    1.40
  -1 -14  -1   -0.40    0.70
  -1 -14  -1    0.50    0.90
  -1 -14  -1    0.00    0.60
   1  14   1    0.30    0.70
   1  14   1    0.80    1.00
   1  14   1    0.10    1.00
  -2 -14  -1    1.70    0.90
   2  14   1   -0.70    0.90
   2  14   1   -0.50    1.00
  -3 -14  -1   -1.40    0.90
   3  14   1    1.20    1.00
   3  14   1    0.60    1.00
   3  14   1    0.80    0.90
  -4 -14  -1   -0.20    0.80
  -4 -14  -1    0.00    0.30
  -4 -14  -1   -0.90    0.90
  -4 -14  -1    0.40    0.30
   4  14   1    0.60    1.00
   4  14   1   -0.80    0.80
   4  14   1   -1.70    0.80
  -5 -14  -1    1.10    1.00
  -5 -14  -1    0.10    0.40
  -5 -14  -1   -0.10    0.50
  -5 -14  -1   -0.40    0.40
   5  14   1   -1.00    0.90
   5  14   1    0.60    1.00
   5  14   1    1.90    0.80
  -6 -14  -1    0.90    0.50
  -6 -14  -1    0.50    0.50
  -6 -14  -1    0.00    0.60
  -6 -14  -1    1.00    1.00
   6  14   1    1.40    1.00
   6  14   1    1.20    1.00
  -7 -14  -1    0.80    0.70
  -7 -14  -1    1.40    0.60
  -7 -14  -1    0.20    1.00
   7  14   1    0.30    1.00
   7  14   1    0.80    0.90
  -4 -14   2    0.60    0.80
  -3 -14   2   -0.30    0.80
   7  13  -2    2.00    1.30
   7  13  -2    0.40    0.80
   7  13  -2    0.30    0.90
  -7 -13   2    1.60    0.60
  -7 -13   2    0.20    0.70
  -7 -13   2    0.60    1.00
   6  13  -2    0.10    0.90
   6  13  -2   -0.30    1.10
   6  13  -2    1.30    0.90
  -6 -13   2    0.40    0.50
  -6 -13   2    0.60    0.50
  -6 -13   2   -0.40    0.90
  -6 -13   2    1.00    0.60
   5  13  -2    1.20    0.90
   5  13  -2   -0.50    0.90
   5  13  -2    0.90    1.30
  -5 -13   2    1.20    0.60
  -5 -13   2   -0.50    0.90
  -5 -13   2    0.10    0.40
  -5 -13   2    0.50    0.40
   4  13  -2    0.90    0.90
   4  13  -2    3.20    1.40
   4  13  -2    2.00    1.00
  -4 -13   2    2.70    1.00
   3  13  -2   -2.60    1.10
   3  13  -2   -1.40    0.90
  -3 -13   2   -1.00    0.80
  -3 -13   2   -0.30    0.60
   2  13  -2   -1.00    0.90
   2  13  -2    0.60    1.00
  -2 -13   2    1.00    1.10
  -2 -13   2    0.10    0.70
  -2 -13   2    0.40    0.40
   1  13  -2    2.20    1.10
   1  13  -2    3.50    1.00
  -1 -13   2    0.90    0.60
  -1 -13   2    1.30    0.70
  -1 -13   2    0.80    0.80
   0  13  -2    2.60    1.00
   0  13  -2    1.70    1.10
   0  13  -2    2.00    0.90
   0 -13   2    1.30    0.60
   0 -13   2    0.40    0.80
   0 -13   2   -0.90    0.60
  -1  13  -2   -0.90    1.00
  -1  13  -2    0.80    0.90
  -1  13  -2    2.30    1.10
   8  12  -2   -0.70    0.80
   8  12  -2   -0.50    0.60
   8  12  -2    1.00    1.30
  -8 -12   2   -0.60    0.90
  -8 -12   2   -1.40    0.80
  -8 -12   2   -0.50    0.70
   7  12  -2    0.30    0.70
   7  12  -2    0.10    0.80
   7  12  -2    0.60    1.30
  -7 -12   2   -0.10    0.90
  -7 -12   2    1.10    0.70
  -7 -12   2    1.30    0.70
   6  12  -2   -0.90    0.70
   6  12  -2    0.10    0.90
   6  12  -2    1.70    1.20
  -6 -12   2    0.30    0.60
  -6 -12   2    0.50    0.60
  -6 -12   2    0.90    0.60
  -6 -12   2    0.20    1.00
   5  12  -2    3.90    1.30
   5  12  -2    4.90    1.10
   5  12  -2    6.00    1.10
  -5 -12   2    3.10    1.10
  -5 -12   2    7.10    0.90
  -5 -12   2    5.70    0.70
  -5 -12   2    6.10    0.80
   4  12  -2    1.50    1.90
   4  12  -2    1.70    0.90
   4  12  -2    1.90    0.90
  -4 -12   2    0.90    0.50
  -4 -12   2    1.20    0.40
  -4 -12   2    1.30    0.90
  -4 -12   2    1.30    0.30
  -4 -12   2    1.30    0.30
   3  12  -2    1.20    1.20
   3  12  -2    1.20    0.90
   3  12  -2    2.30    0.90
  -3 -12   2    1.20    0.60
  -3 -12   2    0.40    0.30
  -3 -12   2    0.60    0.30
  -3 -12   2   -1.00    0.80
   2  12  -2    0.50    1.00
   2  12  -2   -0.40    0.90
   2  12  -2   -0.10    1.20
   2  12  -2   -0.30    0.80
  -2 -12   2    0.20    0.70
  -2 -12   2    0.40    0.70
  -2 -12   2    0.00    0.20
   1  12  -2    0.80    0.90
   1  12  -2    0.60    0.90
  -1 -12   2   -0.20    0.50
  -1 -12   2    0.00    0.70
  -1 -12   2    0.70    0.80
   0  12  -2   -0.20    0.90
   0  12  -2    0.50    0.80
   0  12  -2    1.20    1.10
   0 -12   2   -0.60    0.80
   0 -12   2   -0.40    0.60
   0 -12   2    0.40    0.60
  -1  12  -2   -0.10    0.90
  -1  12  -2    0.80    1.00
  -1  12  -2    0.00    1.00
   1 -12   2    0.40    0.80
   1 -12   2    1.50    0.60
   1 -12   2    0.60    0.90
  -2  12  -2   -0.30    0.90
  -2  12  -2    0.70    0.70
  -2  12  -2   -1.70    0.80
  -2  12  -2    0.40    1.00
   2 -12   2    0.10    0.80
   2 -12   2   -0.40    0.90
   9  11  -2   -0.60    1.20
   9  11  -2    0.30    0.90
  -9 -11   2   -0.30    0.90
  -9 -11   2   -1.20    0.80
  -9 -11   2   -1.00    1.00
   8  11  -2   -0.30    1.20
   8  11  -2   -0.30    0.60
   8  11  -2   -0.80    0.80
  -8 -11   2   -0.40    0.90
  -8 -11   2   -1.10    0.70
  -8 -11   2    0.50    0.80
   7  11  -2    0.50    0.90
   7  11  -2   -0.80    1.00
   7  11  -2   -0.30    1.50
  -7 -11   2    0.30    0.70
  -7 -11   2   -0.80    0.70
  -7 -11   2   -0.10    0.60
  -7 -11   2    0.80    1.00
   6  11  -2    3.10    0.80
   6  11  -2    1.80    0.90
   6  11  -2    1.60    1.10
  -6 -11   2    0.90    0.60
  -6 -11   2    0.30    0.60
  -6 -11   2    0.40    0.90
  -6 -11   2    2.50    0.70
   5  11  -2    6.60    1.30
   5  11  -2    7.30    1.10
   5  11  -2    5.40    1.40
  -5 -11   2    8.10    0.90
  -5 -11   2    8.60    1.00
  -5 -11   2    8.60    0.90
   4  11  -2    5.50    1.40
   4  11  -2    7.90    1.20
   4  11  -2    7.00    1.00
  -4 -11   2    7.50    0.70
  -4 -11   2    6.50    1.10
  -4 -11   2    8.80    0.70
  -4 -11   2    5.90    0.50
  -4 -11   2    6.00    0.60
  -4 -11   2    6.90    0.70
  -4 -11   2    6.10    0.60
   3  11  -2    2.50    0.90
   3  11  -2    3.60    0.90
   3  11  -2    1.40    1.10
  -3 -11   2    2.50    0.60
  -3 -11   2    2.40    0.50
  -3 -11   2    2.30    0.40
  -3 -11   2    2.70    0.40
  -3 -11   2    2.00    0.40
  -3 -11   2    1.90    0.90
   2  11  -2    0.10    0.80
   2  11  -2    0.90    1.00
   2  11  -2    0.10    0.80
   2  11  -2    1.10    0.80
  -2 -11   2    0.90    0.40
  -2 -11   2   -0.50    0.70
  -2 -11   2   -0.10    0.70
  -2 -11   2    0.10    0.20
  -2 -11   2    0.70    0.30
   1  11  -2    0.50    1.10
   1  11  -2    1.30    0.90
   1  11  -2    0.80    0.90
   1  11  -2    0.00    0.80
  -1 -11   2    0.00    0.20
  -1 -11   2    0.40    0.70
  -1 -11   2   -0.50    0.70
  -1 -11   2    0.20    0.20
  -1 -11   2    0.10    0.50
   0  11  -2    0.50    0.80
   0  11  -2    0.10    1.00
   0  11  -2    0.10    0.90
   0 -11   2   -0.20    0.60
   0 -11   2    0.10    0.80
   0 -11   2    0.00    0.20
   0 -11   2   -0.40    0.60
  -1  11  -2   -0.30    0.90
  -1  11  -2   -1.80    0.90
  -1  11  -2   -0.60    1.00
  -1  11  -2   -0.50    0.70
   1 -11   2    0.10    0.70
   1 -11   2    0.10    0.50
   1 -11   2    0.50    0.30
   1 -11   2    2.30    0.90
  -2  11  -2    2.20    1.00
  -2  11  -2    2.20    1.00
  -2  11  -2    0.30    0.90
  -2  11  -2    1.80    0.70
   2 -11   2    1.20    0.30
   2 -11   2   -0.10    0.90
   2 -11   2    0.90    0.40
   2 -11   2    1.00    0.80
  -3  11  -2    0.30    0.90
  -3  11  -2    1.00    0.80
  -3  11  -2   -1.30    0.90
   3 -11   2    0.60    0.40
   3 -11   2    0.60    0.90
   3 -11   2    0.50    0.50
   3 -11   2    0.90    0.30
  -4  11  -2    0.70    0.90
  -4  11  -2    1.30    0.70
  -4  11  -2    1.20    1.00
   4 -11   2    1.10    0.50
   4 -11   2   -0.50    1.00
   4 -11   2    1.40    0.70
  10  10  -2   -1.50    1.10
  10  10  -2    0.70    0.90
 -10 -10   2   -0.80    1.10
 -10 -10   2    1.00    1.50
   9  10  -2   -1.00    1.70
   9  10  -2   -0.60    0.80
  -9 -10   2   -1.10    0.90
  -9 -10   2   -0.70    0.90
  -9 -10   2   -0.30    0.90
   8  10  -2    2.10    1.20
   8  10  -2    2.30    0.90
   8  10  -2    3.00    0.60
  -8 -10   2    2.50    1.10
  -8 -10   2    1.30    0.80
  -8 -10   2    3.60    0.90
   7  10  -2    0.20    1.10
   7  10  -2   -0.10    0.60
   7  10  -2   -0.40    0.70
  -7 -10   2   -0.50    0.60
  -7 -10   2   -0.20    0.70
  -7 -10   2   -1.20    0.70
  -7 -10   2   -1.10    0.90
   6  10  -2    0.30    1.00
   6  10  -2   -0.30    0.60
   6  10  -2    0.30    0.80
  -6 -10   2    1.00    0.60
  -6 -10   2    0.50    0.60
  -6 -10   2    1.10    1.10
  -6 -10   2   -0.10    0.70
   5  10  -2    4.50    0.90
   5  10  -2    5.10    0.90
   5  10  -2    4.50    1.20
  -5 -10   2    1.70    1.00
  -5 -10   2    4.80    0.70
  -5 -10   2    4.60    0.70
  -5 -10   2    3.60    0.60
  -5 -10   2    5.50    0.80
   4  10  -2   -0.20    1.00
   4  10  -2    1.80    0.80
   4  10  -2    1.50    0.80
  -4 -10   2    1.50    0.90
  -4 -10   2    1.10    0.40
  -4 -10   2    1.30    0.40
  -4 -10   2    0.80    0.50
  -4 -10   2    0.40    0.50
  -4 -10   2    0.70    0.20
  -4 -10   2    1.30    0.50
   3  10  -2    0.80    0.80
   3  10  -2    0.40    0.70
   3  10  -2    0.50    1.10
  -3 -10   2    0.40    0.30
  -3 -10   2    0.30    0.50
  -3 -10   2    0.60    0.30
  -3 -10   2    0.10    0.80
  -3 -10   2    0.00    0.30
  -3 -10   2    0.80    0.40
  -3 -10   2    0.50    0.40
  -3 -10   2    0.40    0.30
   2  10  -2    5.60    1.00
   2  10  -2    6.20    1.00
   2  10  -2    6.20    1.30
   2  10  -2    7.80    0.90
  -2 -10   2    5.80    0.50
  -2 -10   2    5.30    1.00
  -2 -10   2    6.40    0.70
  -2 -10   2    4.40    0.80
  -2 -10   2    6.50    0.50
   1  10  -2    0.50    1.00
   1  10  -2   -0.40    0.80
   1  10  -2    0.50    0.80
   1  10  -2    0.70    0.70
   1  10  -2    0.30    0.80
  -1 -10   2    0.60    0.60
  -1 -10   2    0.60    0.20
  -1 -10   2   -0.10    0.70
  -1 -10   2    0.70    0.50
  -1 -10   2    0.50    0.10
   0  10  -2    7.00    0.90
   0  10  -2    7.20    1.30
   0  10  -2    6.50    1.00
   0  10  -2    5.70    1.10
   0  10  -2    8.10    1.10
   0 -10   2    3.80    1.00
   0 -10   2    5.80    0.50
   0 -10   2    7.40    0.90
   0 -10   2    4.70    0.80
   0 -10   2    5.70    0.40
  -1  10  -2    1.80    0.90
  -1  10  -2    1.50    0.70
  -1  10  -2    0.40    0.90
  -1  10  -2    2.40    0.90
   1 -10   2    0.40    0.70
   1 -10   2    2.00    0.40
   1 -10   2   -0.10    0.90
   1 -10   2    2.30    0.30
   1 -10   2    2.20    0.60
  -2  10  -2   -0.20    0.90
  -2  10  -2    1.60    0.70
  -2  10  -2    1.10    0.90
  -2  10  -2    0.30    0.90
   2 -10   2    0.80    0.30
   2 -10   2    1.60    0.40
   2 -10   2   -1.00    0.80
   2 -10   2    0.40    0.40
   2 -10   2    0.70    0.20
   2 -10   2    1.00    0.40
  -3  10  -2    3.70    0.80
  -3  10  -2    3.10    1.10
  -3  10  -2    4.30    1.00
  -3  10  -2    3.60    1.00
   3 -10   2    1.00    1.00
   3 -10   2    2.80    0.60
   3 -10   2    3.00    0.50
   3 -10   2    3.30    0.70
  -4  10  -2    0.00    1.00
  -4  10  -2    0.90    1.00
  -4  10  -2    1.40    0.70
   4 -10   2    0.40    0.50
   4 -10   2   -0.80    0.90
   4 -10   2   -0.20    0.60
   4 -10   2    0.10    0.70
  -5  10  -2    1.00    1.00
  -5  10  -2   -0.20    0.60
  -5  10  -2    0.40    1.10
   5 -10   2    0.70    0.60
   5 -10   2    1.40    1.00
   5 -10   2   -0.20    0.60
  10   9  -2   -1.30    0.80
  10   9  -2    1.40    0.50
  10   9  -2   -0.10    1.10
 -10  -9   2    0.50    1.00
 -10  -9   2   -1.00    0.90
 -10  -9   2   -0.30    0.80
   9   9  -2    3.70    0.60
   9   9  -2    4.20    1.20
   9   9  -2    3.40    1.00
  -9  -9   2    3.80    0.90
  -9  -9   2    3.30    1.00
  -9  -9   2    2.50    1.10
   8   9  -2    0.50    0.20
   8   9  -2    0.00    0.80
   8   9  -2    0.60    0.40
   8   9  -2    0.20    1.10
  -8  -9   2   -1.00    0.90
  -8  -9   2    1.50    0.80
  -8  -9   2    0.10    0.80
  -8  -9   2    0.80    0.70
   7   9  -2   -0.60    0.70
   7   9  -2   -0.50    1.00
   7   9  -2    0.00    0.50
   7   9  -2   -0.10    0.50
  -7  -9   2   -1.30    0.70
  -7  -9   2    0.10    1.40
  -7  -9   2    0.50    0.70
   6   9  -2    1.80    1.10
   6   9  -2    2.00    0.70
   6   9  -2    1.50    0.50
   6   9  -2    1.60    0.60
  -6  -9   2    1.70    0.70
  -6  -9   2    1.00    0.70
  -6  -9   2    0.80    1.00
  -6  -9   2    2.10    0.60
   5   9  -2    6.60    0.90
   5   9  -2    4.20    1.20
   5   9  -2    6.30    0.90
  -5  -9   2    4.10    0.80
  -5  -9   2    5.70    0.70
  -5  -9   2    5.40    0.70
  -5  -9   2    2.90    1.00
  -5  -9   2    5.60    0.60
   4   9  -2    5.50    0.90
   4   9  -2    5.10    1.20
   4   9  -2    5.40    0.80
  -4  -9   2    4.90    0.60
  -4  -9   2    2.60    0.90
  -4  -9   2    4.80    0.40
  -4  -9   2    4.60    0.40
  -4  -9   2    5.20    0.60
  -4  -9   2    4.80    0.70
  -4  -9   2    4.20    0.40
  -4  -9   2    6.40    0.70
  -4  -9   2    5.90    0.70
   3   9  -2    3.00    1.00
   3   9  -2    4.40    0.80
   3   9  -2    3.00    0.80
   3   9  -2    3.20    0.90
  -3  -9   2    4.10    0.90
  -3  -9   2    5.10    0.50
  -3  -9   2    4.10    0.50
  -3  -9   2    4.30    0.50
  -3  -9   2    4.90    0.50
  -3  -9   2    4.10    0.60
  -3  -9   2    4.80    0.50
  -3  -9   2    4.10    0.50
   2   9  -2    0.40    0.80
   2   9  -2   -0.70    0.60
   2   9  -2    1.00    0.80
   2   9  -2    0.30    0.60
   2   9  -2    0.80    0.70
  -2  -9   2   -0.10    0.20
  -2  -9   2    0.10    0.20
  -2  -9   2   -0.20    0.20
  -2  -9   2    0.00    0.40
  -2  -9   2   -0.70    0.50
  -2  -9   2    0.30    0.20
  -2  -9   2    0.20    0.70
   1   9  -2    1.40    0.60
   1   9  -2    1.90    1.00
   1   9  -2    3.00    0.80
   1   9  -2    1.70    0.80
   1   9  -2    3.10    0.90
   1   9  -2    1.20    0.80
   1   9  -2    2.40    0.70
  -1  -9   2    1.90    0.50
  -1  -9   2    1.50    0.70
  -1  -9   2    1.80    0.20
  -1  -9   2    1.90    0.20
  -1  -9   2    0.50    0.70
   0   9  -2    1.90    0.80
   0   9  -2    1.80    0.70
   0   9  -2    2.70    1.00
   0   9  -2    1.30    0.80
   0   9  -2    1.90    0.60
   0   9  -2    0.40    0.70
   0   9  -2    1.90    0.80
   0  -9   2    1.70    0.60
   0  -9   2    1.00    0.10
   0  -9   2    1.80    0.60
   0  -9   2    1.90    0.80
  -1   9  -2    1.50    0.90
  -1   9  -2    0.00    0.80
  -1   9  -2   -0.20    0.70
  -1   9  -2    0.20    0.80
  -1   9  -2    0.40    0.60
   1  -9   2    0.20    0.20
   1  -9   2   -0.60    0.50
   1  -9   2   -0.30    0.80
   1  -9   2    0.30    0.20
  -2   9  -2    5.30    0.80
  -2   9  -2    4.50    0.90
  -2   9  -2    4.90    1.00
  -2   9  -2    4.80    1.00
   2  -9   2    3.90    0.50
   2  -9   2    3.80    0.50
   2  -9   2    3.20    0.50
   2  -9   2    3.30    0.50
   2  -9   2    4.50    0.50
   2  -9   2    0.20    0.90
  -3   9  -2    4.00    1.20
  -3   9  -2    3.00    1.00
  -3   9  -2    4.60    1.00
  -3   9  -2    5.30    0.80
   3  -9   2    5.30    0.60
   3  -9   2    5.40    0.60
   3  -9   2    1.00    0.90
   3  -9   2    2.80    0.60
  -4   9  -2    2.90    0.70
  -4   9  -2    2.30    1.00
  -4   9  -2    2.00    1.00
   4  -9   2   -0.30    0.90
   4  -9   2    2.00    0.60
   4  -9   2    4.40    0.90
   4  -9   2    2.10    0.60
  -5   9  -2    1.00    0.90
  -5   9  -2    0.80    0.70
  -5   9  -2    2.10    1.10
   5  -9   2    0.20    0.70
   5  -9   2    0.60    0.70
   5  -9   2   -0.20    0.90
   5  -9   2    1.80    0.70
  -6   9  -2   -0.40    0.90
  -6   9  -2   -0.50    0.90
  -6   9  -2   -0.10    0.60
   6  -9   2    0.50    1.00
   6  -9   2    1.10    0.70
   6  -9   2   -0.30    0.70
  10   8  -2   -0.20    0.80
  10   8  -2    0.00    0.60
  10   8  -2    0.00    1.10
 -10  -8   2   -0.30    0.90
 -10  -8   2    1.30    1.10
 -10  -8   2   -1.20    0.90
   9   8  -2   -0.20    1.00
   9   8  -2    0.80    1.00
   9   8  -2   -0.40    0.50
   9   8  -2   -0.10    0.80
  -9  -8   2   -1.00    0.70
  -9  -8   2    0.70    1.00
  -9  -8   2    1.60    0.90
   8   8  -2    1.10    0.50
   8   8  -2   -0.80    0.90
   8   8  -2    0.00    1.00
   8   8  -2    0.30    0.30
   8   8  -2    0.00    0.40
   8   8  -2    0.00    0.60
  -8  -8   2   -0.20    1.00
  -8  -8   2    0.40    0.80
  -8  -8   2   -0.50    0.90
  -8  -8   2   -0.60    0.80
   7   8  -2    0.00    0.60
   7   8  -2   -0.50    0.30
   7   8  -2    0.50    0.60
   7   8  -2    0.70    1.00
   7   8  -2   -0.40    0.40
  -7  -8   2   -0.10    0.60
  -7  -8   2    0.90    0.70
  -7  -8   2   -0.60    0.80
   6   8  -2    7.50    0.80
   6   8  -2    8.70    0.80
   6   8  -2    7.70    1.10
   6   8  -2    8.10    1.30
  -6  -8   2    6.80    0.90
  -6  -8   2    8.10    1.00
   5   8  -2   15.40    1.40
   5   8  -2   16.90    1.30
   5   8  -2   13.40    1.60
   5   8  -2   15.10    1.10
  -5  -8   2   17.10    1.30
  -5  -8   2   14.30    1.10
  -5  -8   2   14.10    1.20
  -5  -8   2   13.50    1.10
   4   8  -2   -0.40    0.80
   4   8  -2    0.20    0.60
   4   8  -2    0.90    0.90
   4   8  -2   -1.00    0.50
  -4  -8   2    0.00    0.40
  -4  -8   2    0.10    0.40
  -4  -8   2    0.10    0.50
  -4  -8   2    0.50    0.40
  -4  -8   2    0.10    0.50
  -4  -8   2    0.60    0.20
   3   8  -2   30.10    2.60
   3   8  -2   33.30    2.40
   3   8  -2   33.60    2.70
   3   8  -2   31.50    2.40
  -3  -8   2   34.70    2.30
  -3  -8   2   34.00    2.30
  -3  -8   2   34.40    2.20
  -3  -8   2   32.20    2.20
  -3  -8   2   34.90    2.30
  -3  -8   2   35.60    2.40
  -3  -8   2   34.10    2.30
  -3  -8   2   30.10    2.30
   2   8  -2    8.60    0.90
   2   8  -2    8.00    1.10
   2   8  -2    5.80    1.20
   2   8  -2    6.40    0.90
   2   8  -2    7.30    1.00
  -2  -8   2    6.80    0.60
  -2  -8   2    7.00    0.60
  -2  -8   2    7.30    0.60
  -2  -8   2    6.20    0.90
  -2  -8   2    7.30    0.70
  -2  -8   2    7.00    0.80
  -2  -8   2    7.60    0.60
   1   8  -2   17.40    1.50
   1   8  -2   17.80    1.50
   1   8  -2   14.20    1.80
   1   8  -2   17.60    1.50
   1   8  -2   18.80    1.40
   1   8  -2   17.10    1.40
   1   8  -2   17.10    1.40
  -1  -8   2   15.60    1.50
  -1  -8   2   17.40    1.30
  -1  -8   2   14.70    1.40
   0   8  -2    5.20    0.90
   0   8  -2    5.30    0.90
   0   8  -2    4.70    1.00
   0   8  -2    5.30    0.80
   0   8  -2    6.10    0.80
   0   8  -2    6.20    0.90
   0   8  -2    5.80    0.70
   0  -8   2    5.90    0.80
   0  -8   2    2.40    0.80
   0  -8   2    4.20    0.70
  -1   8  -2    0.60    0.70
  -1   8  -2    0.20    0.70
  -1   8  -2    0.20    0.70
  -1   8  -2    0.20    0.60
  -1   8  -2   -0.90    0.60
  -1   8  -2   -0.30    0.80
   1  -8   2    0.30    0.70
   1  -8   2    0.60    0.20
   1  -8   2    0.40    0.20
   1  -8   2    0.30    0.20
   1  -8   2    0.70    0.40
   1  -8   2    0.70    0.20
   1  -8   2    0.40    0.20
  -2   8  -2    1.10    0.70
  -2   8  -2    0.20    0.80
  -2   8  -2   -0.30    0.70
  -2   8  -2    0.10    0.80
  -2   8  -2    0.10    0.60
   2  -8   2    0.30    0.30
   2  -8   2    0.20    0.40
   2  -8   2    0.50    0.30
   2  -8   2   -0.40    0.30
   2  -8   2   -0.90    0.80
   2  -8   2    0.00    0.40
  -3   8  -2    4.00    0.90
  -3   8  -2    4.40    0.80
  -3   8  -2    4.70    0.70
  -3   8  -2    4.20    0.90
   3  -8   2    4.90    0.60
   3  -8   2    3.50    0.60
   3  -8   2    3.40    0.60
   3  -8   2    3.30    0.50
  -4   8  -2    7.70    0.90
  -4   8  -2    7.40    1.10
  -4   8  -2    7.60    1.20
   4  -8   2    7.00    0.80
   4  -8   2    5.30    0.80
   4  -8   2    7.10    0.80
  -5   8  -2    0.20    0.90
  -5   8  -2    0.70    0.70
  -5   8  -2   -0.70    0.90
   5  -8   2   -0.40    0.60
   5  -8   2    0.60    0.70
   5  -8   2    0.70    0.60
   5  -8   2   -0.40    0.90
  -6   8  -2   -0.50    0.90
  -6   8  -2   -0.10    0.60
  -6   8  -2    0.90    0.90
   6  -8   2   -0.20    0.80
   6  -8   2    0.10    0.70
   6  -8   2    0.50    0.90
   6  -8   2    0.40    0.70
  -7   8  -2    0.10    0.70
  -7   8  -2    0.50    1.00
  -7   8  -2    0.00    0.90
   7  -8   2   -0.40    0.90
   7  -8   2    0.20    0.80
   7  -8   2    0.10    0.80
  11   7  -2   -0.70    0.80
  11   7  -2   -0.80    0.70
 -11  -7   2   -0.40    1.10
 -11  -7   2    1.40    1.00
 -11  -7   2   -0.60    0.90
  10   7  -2    0.60    0.90
  10   7  -2    0.40    0.90
  10   7  -2    1.80    1.00
 -10  -7   2   -0.60    0.90
 -10  -7   2   -1.60    0.90
 -10  -7   2   -1.30    1.00
   9   7  -2    0.60    0.80
   9   7  -2    1.00    0.90
   9   7  -2    2.10    1.00
  -9  -7   2    1.30    1.00
  -9  -7   2    2.00    0.90
  -9  -7   2   -0.20    1.00
   8   7  -2    0.30    0.50
   8   7  -2    0.90    0.20
   8   7  -2   -0.10    0.60
   8   7  -2   -0.30    0.90
   8   7  -2    1.40    0.30
   8   7  -2    0.90    0.80
  -8  -7   2    0.50    0.80
  -8  -7   2    1.90    0.90
   7   7  -2    0.00    0.70
   7   7  -2    0.40    0.40
   7   7  -2    0.60    0.30
   7   7  -2    0.90    0.40
   7   7  -2   -0.20    0.90
  -7  -7   2    0.90    0.60
  -7  -7   2   -0.40    0.60
   6   7  -2    6.60    0.70
   6   7  -2    6.50    0.60
   6   7  -2    4.90    0.90
   6   7  -2    7.80    0.60
   6   7  -2    5.90    0.60
   6   7  -2    5.00    0.80
   6   7  -2    6.10    1.20
  -6  -7   2    5.80    0.80
  -6  -7   2    5.50    0.90
   5   7  -2   49.90    3.20
   5   7  -2   57.79    3.50
   5   7  -2   53.09    3.40
   5   7  -2   40.20    3.50
   5   7  -2   40.00    3.10
  -5  -7   2   53.69    3.30
  -5  -7   2   47.30    3.20
  -5  -7   2   45.00    3.30
  -5  -7   2   47.20    3.10
   4   7  -2    9.30    0.70
   4   7  -2    7.30    1.00
   4   7  -2    8.20    1.00
   4   7  -2    7.70    1.20
   4   7  -2    8.80    0.90
  -4  -7   2    8.40    0.70
  -4  -7   2    8.10    0.80
  -4  -7   2    9.10    0.90
  -4  -7   2   10.20    0.90
  -4  -7   2    9.60    0.80
   3   7  -2   -1.00    0.60
   3   7  -2    0.10    0.60
   3   7  -2    0.00    0.90
   3   7  -2    0.10    0.50
  -3  -7   2    0.10    0.30
  -3  -7   2    0.10    0.40
  -3  -7   2    0.10    0.40
  -3  -7   2   -0.40    0.20
  -3  -7   2    0.20    0.30
  -3  -7   2   -0.60    0.40
  -3  -7   2    0.20    0.40
  -3  -7   2    0.10    0.50
   2   7  -2   11.10    1.30
   2   7  -2   11.00    1.10
   2   7  -2   10.90    1.10
   2   7  -2   12.60    1.10
   2   7  -2   10.80    1.40
  -2  -7   2   11.80    0.90
  -2  -7   2   13.80    1.00
  -2  -7   2   11.00    1.00
  -2  -7   2   11.10    0.90
  -2  -7   2   13.40    1.00
  -2  -7   2   14.60    1.00
  -2  -7   2   11.60    0.90
   1   7  -2    7.90    0.90
   1   7  -2    6.80    1.10
   1   7  -2    8.60    1.00
   1   7  -2    8.60    0.90
   1   7  -2    6.00    0.80
   1   7  -2    8.80    0.90
   1   7  -2    6.30    1.10
  -1  -7   2    8.70    1.10
  -1  -7   2    6.40    1.00
  -1  -7   2    8.40    0.80
  -1  -7   2    8.60    0.80
  -1  -7   2    5.40    0.80
   0   7  -2    2.10    0.80
   0   7  -2    0.30    0.50
   0   7  -2    0.30    0.70
   0   7  -2    2.10    0.80
   0   7  -2   -0.10    0.70
   0  -7   2    0.70    0.50
   0  -7   2    1.00    0.60
   0  -7   2    0.90    0.60
  -1   7  -2    0.40    0.70
  -1   7  -2    0.40    0.60
  -1   7  -2   -1.10    0.70
  -1   7  -2    0.40    0.70
  -1   7  -2    0.30    0.70
  -1   7  -2   -0.30    0.70
   1  -7   2   -0.40    0.70
   1  -7   2    0.10    0.20
   1  -7   2    0.10    0.20
   1  -7   2   -0.60    0.60
   1  -7   2   -0.10    0.40
   1  -7   2    0.20    0.20
   1  -7   2    0.00    0.20
  -2   7  -2   44.40    3.50
  -2   7  -2   57.59    3.50
  -2   7  -2   57.69    3.60
  -2   7  -2   45.00    3.60
  -2   7  -2   54.09    3.50
  -2   7  -2   52.29    3.60
   2  -7   2   47.80    3.30
   2  -7   2   49.20    3.30
   2  -7   2   44.70    3.40
   2  -7   2   54.79    3.50
   2  -7   2   52.09    3.40
   2  -7   2   49.50    3.40
  -3   7  -2    1.10    0.60
  -3   7  -2    1.40    0.70
  -3   7  -2    1.00    0.80
  -3   7  -2    0.80    0.60
  -3   7  -2    1.50    0.60
   3  -7   2    0.30    0.50
   3  -7   2    0.60    0.80
   3  -7   2    0.60    0.50
   3  -7   2    0.70    0.40
   3  -7   2    0.40    0.50
  -4   7  -2   -0.10    0.60
  -4   7  -2    0.40    0.80
  -4   7  -2    0.10    0.70
   4  -7   2    0.00    0.80
   4  -7   2    0.00    0.60
   4  -7   2    0.40    0.60
   4  -7   2   -0.90    0.50
  -5   7  -2    1.10    0.80
  -5   7  -2   -1.60    0.80
  -5   7  -2    1.10    0.70
   5  -7   2    0.10    0.90
   5  -7   2    0.00    0.70
   5  -7   2    0.00    0.60
  -6   7  -2    0.60    0.90
  -6   7  -2    0.00    0.70
  -6   7  -2    0.00    0.90
   6  -7   2    0.10    0.70
   6  -7   2   -0.40    0.70
   6  -7   2   -0.30    1.00
   6  -7   2    0.00    0.70
  -7   7  -2    1.00    0.90
  -7   7  -2    1.10    1.00
  -7   7  -2    1.60    1.00
   7  -7   2    1.50    0.80
   7  -7   2   -0.40    0.90
   7  -7   2    0.60    0.80
  -8   7  -2    1.10    0.70
  -8   7  -2   -0.70    0.80
  -8   7  -2   -0.60    1.00
   8  -7   2   -0.50    1.00
   8  -7   2    1.00    0.90
   8  -7   2    0.00    0.90
  11   6  -2    0.40    0.80
  11   6  -2    0.80    0.90
 -11  -6   2   -0.20    1.00
 -11  -6   2   -0.70    1.20
 -11  -6   2   -1.10    0.80
  10   6  -2   -1.30    0.70
  10   6  -2    0.00    0.80
  10   6  -2   -0.40    0.80
  10   6  -2   -0.70    0.90
 -10  -6   2    0.90    0.90
 -10  -6   2   -0.50    0.90
 -10  -6   2   -0.20    1.00
   9   6  -2   -0.90    0.70
   9   6  -2   -1.00    0.80
   9   6  -2   -0.50    0.80
   9   6  -2    0.30    0.80
  -9  -6   2   -0.10    1.00
   8   6  -2    2.00    0.90
   8   6  -2    1.70    0.80
   8   6  -2    1.10    0.40
   8   6  -2   -0.20    0.70
   8   6  -2    0.80    0.60
  -8  -6   2    1.10    0.70
  -8  -6   2    1.40    0.80
   7   6  -2    0.30    1.20
   7   6  -2    0.30    0.50
   7   6  -2   -0.30    0.70
   7   6  -2    0.60    0.60
   7   6  -2    0.90    0.30
   7   6  -2    0.50    0.50
   7   6  -2    0.30    0.20
  -7  -6   2    0.40    0.70
  -7  -6   2    0.70    0.70
  -7  -6   2   -0.10    0.90
   6   6  -2   32.00    2.60
   6   6  -2   30.00    2.40
   6   6  -2   31.40    2.20
   6   6  -2   34.20    2.20
   6   6  -2   30.40    2.20
   6   6  -2   30.90    2.20
  -6  -6   2   33.80    2.30
  -6  -6   2   31.40    2.30
   5   6  -2  208.18   13.80
   5   6  -2  221.08   13.60
   5   6  -2  206.68   13.90
   5   6  -2  182.88   13.70
   5   6  -2  214.78   13.80
   5   6  -2  209.28   13.60
   5   6  -2  221.68   13.60
  -5  -6   2  197.98   13.70
  -5  -6   2  235.68   13.70
  -5  -6   2  200.78   13.60
  -5  -6   2  204.98   13.60
   4   6  -2    0.10    0.30
   4   6  -2    0.70    0.40
   4   6  -2   -0.90    0.80
   4   6  -2   -0.10    0.70
   4   6  -2   -0.10    0.70
   4   6  -2    0.00    0.40
  -4  -6   2    0.30    0.60
  -4  -6   2    0.30    0.30
  -4  -6   2    0.80    0.50
  -4  -6   2    0.30    0.40
  -4  -6   2    0.60    0.70
  -4  -6   2    0.10    0.50
  -4  -6   2    0.90    0.30
   3   6  -2    0.40    0.70
   3   6  -2   -0.30    0.50
   3   6  -2   -0.10    0.30
   3   6  -2   -0.10    0.40
   3   6  -2    0.30    0.80
   3   6  -2    0.00    0.30
  -3  -6   2    0.20    0.40
  -3  -6   2    0.00    0.10
  -3  -6   2    0.50    0.50
  -3  -6   2   -0.30    0.40
  -3  -6   2    0.20    0.10
  -3  -6   2    0.50    0.40
  -3  -6   2   -0.10    0.30
  -3  -6   2    0.20    0.40
  -3  -6   2    0.10    0.40
   2   6  -2   31.80    2.20
   2   6  -2   26.80    2.30
   2   6  -2   31.30    2.50
   2   6  -2   31.90    2.20
   2   6  -2   30.80    2.10
  -2  -6   2   29.20    2.10
  -2  -6   2   29.20    2.10
  -2  -6   2   29.50    2.10
  -2  -6   2   28.80    2.10
  -2  -6   2   28.80    2.00
  -2  -6   2   33.30    2.10
  -2  -6   2   32.30    2.10
  -2  -6   2   31.10    2.20
  -2  -6   2   31.80    2.20
  -2  -6   2   29.90    2.00
  -2  -6   2   32.00    2.10
  -2  -6   2   28.30    2.10
   1   6  -2    1.90    0.60
   1   6  -2    0.40    0.50
   1   6  -2    1.30    0.60
   1   6  -2    0.50    0.50
   1   6  -2    1.90    0.50
   1   6  -2    1.10    0.80
   1   6  -2    1.60    0.50
  -1  -6   2    0.80    0.50
  -1  -6   2    1.80    0.50
  -1  -6   2    0.70    0.60
  -1  -6   2    1.30    0.50
  -1  -6   2    0.40    0.50
  -1  -6   2    1.00    0.40
  -1  -6   2    1.50    0.50
  -1  -6   2    1.20    0.20
   0   6  -2    3.30    0.70
   0   6  -2    3.90    0.60
   0   6  -2    4.30    0.80
   0   6  -2    6.10    0.80
   0   6  -2    4.20    0.70
   0   6  -2    5.10    0.80
   0   6  -2    6.20    0.90
   0  -6   2    5.50    0.70
   0  -6   2    4.60    0.60
   0  -6   2    4.00    0.70
   0  -6   2    4.70    0.60
   0  -6   2    3.80    0.60
   0  -6   2    3.70    0.60
   0  -6   2    3.20    0.60
   0  -6   2    4.00    0.70
  -1   6  -2    6.80    0.90
  -1   6  -2    5.40    0.80
  -1   6  -2    5.90    0.80
  -1   6  -2    7.60    0.90
  -1   6  -2    6.70    0.80
  -1   6  -2    4.60    0.90
   1  -6   2    5.40    0.40
   1  -6   2    5.50    0.70
   1  -6   2    5.40    0.70
   1  -6   2    6.60    0.70
   1  -6   2    6.00    0.50
   1  -6   2    5.70    0.50
   1  -6   2    5.50    0.70
   1  -6   2    2.50    0.80
   1  -6   2    6.00    0.40
  -2   6  -2   10.20    0.90
  -2   6  -2    7.60    1.00
  -2   6  -2    9.60    1.00
  -2   6  -2    6.10    1.00
  -2   6  -2    8.90    0.90
  -2   6  -2    7.50    1.00
   2  -6   2    8.30    0.70
   2  -6   2    7.80    0.70
   2  -6   2    8.80    0.70
   2  -6   2    8.10    1.00
   2  -6   2    7.90    0.70
   2  -6   2    8.30    0.70
   2  -6   2    9.60    1.00
  -3   6  -2   57.69    4.10
  -3   6  -2   60.19    4.10
  -3   6  -2   58.09    4.20
  -3   6  -2   67.99    4.10
  -3   6  -2   59.39    4.20
   3  -6   2   59.89    4.00
   3  -6   2   56.19    4.00
   3  -6   2   57.89    4.00
   3  -6   2   64.99    4.10
   3  -6   2   59.39    4.00
   3  -6   2   60.09    4.20
  -4   6  -2   20.10    1.90
  -4   6  -2   24.40    1.70
  -4   6  -2   23.00    1.90
  -4   6  -2   24.80    1.80
  -4   6  -2   22.70    1.60
   4  -6   2   21.50    1.70
   4  -6   2   24.50    1.80
   4  -6   2   21.70    1.70
   4  -6   2   21.00    1.70
   4  -6   2   22.30    1.70
  -5   6  -2    2.00    0.50
  -5   6  -2    2.90    0.70
  -5   6  -2    1.10    0.90
  -5   6  -2    1.50    0.80
   5  -6   2    2.00    0.60
   5  -6   2    0.90    1.00
   5  -6   2    2.00    0.70
  -6   6  -2    1.30    0.90
  -6   6  -2    0.30    0.90
  -6   6  -2   -0.20    0.50
  -6   6  -2    0.30    0.70
   6  -6   2    0.90    0.70
   6  -6   2    3.00    0.70
   6  -6   2    1.60    1.10
   6  -6   2   -1.10    0.60
  -7   6  -2   -1.00    0.80
  -7   6  -2    0.30    0.80
  -7   6  -2    0.60    0.70
   7  -6   2   -0.80    0.80
   7  -6   2   -0.40    0.70
   7  -6   2   -0.40    0.80
   7  -6   2   -0.90    0.80
  -8   6  -2   -0.10    0.90
  -8   6  -2   -1.20    0.90
  -8   6  -2   -0.60    0.70
   8  -6   2    1.90    0.80
   8  -6   2   -0.40    0.90
   8  -6   2    0.20    0.80
  11   5  -2   -0.60    1.20
  11   5  -2    0.60    0.90
  11   5  -2   -2.50    0.80
 -11  -5   2    0.10    1.00
 -11  -5   2    0.30    0.90
 -11  -5   2    0.30    0.90
  10   5  -2    0.50    1.10
  10   5  -2    2.20    1.20
  10   5  -2    0.70    0.40
  10   5  -2    0.90    0.80
 -10  -5   2    1.90    1.20
 -10  -5   2    1.30    0.90
 -10  -5   2   -0.20    0.90
   9   5  -2    2.10    0.80
   9   5  -2    0.10    1.00
   9   5  -2    2.20    0.40
   9   5  -2    2.60    1.00
  -9  -5   2    4.40    1.20
   8   5  -2    0.70    0.30
   8   5  -2    0.30    0.70
   8   5  -2    0.40    0.80
   8   5  -2    1.20    0.80
  -8  -5   2    0.30    0.80
  -8  -5   2    1.50    1.00
  -8  -5   2    0.10    0.80
   7   5  -2    1.90    0.80
   7   5  -2    2.20    0.80
   7   5  -2    1.00    0.70
   7   5  -2    2.60    0.70
   7   5  -2    2.50    0.30
   7   5  -2    1.70    0.40
   7   5  -2    2.10    0.20
  -7  -5   2    2.80    0.80
  -7  -5   2    1.40    0.90
  -7  -5   2    3.30    0.80
   6   5  -2   55.39    4.30
   6   5  -2   60.89    4.20
   6   5  -2   56.99    4.00
   6   5  -2   63.69    4.10
   6   5  -2   65.99    4.10
   6   5  -2   65.99    4.10
  -6  -5   2   60.09    4.10
  -6  -5   2   60.79    4.20
   5   5  -2   58.59    3.50
   5   5  -2   55.89    3.40
   5   5  -2   57.09    3.60
   5   5  -2   48.20    3.60
   5   5  -2   55.39    3.50
   5   5  -2   51.49    3.40
   5   5  -2   43.90    3.70
   5   5  -2   44.70    3.50
  -5  -5   2   50.29    3.40
  -5  -5   2   42.60    3.60
  -5  -5   2   54.29    3.50
  -5  -5   2   53.69    3.60
   4   5  -2    2.90    0.40
   4   5  -2    2.50    0.40
   4   5  -2    3.10    0.40
   4   5  -2    1.50    0.70
   4   5  -2    3.30    0.60
   4   5  -2    3.00    0.40
   4   5  -2    3.60    0.80
   4   5  -2    2.60    0.50
  -4  -5   2    2.60    0.60
  -4  -5   2    2.80    0.50
  -4  -5   2    2.80    0.40
  -4  -5   2    3.60    0.70
  -4  -5   2    3.50    0.70
  -4  -5   2    2.50    0.40
   3   5  -2  103.79    6.20
   3   5  -2   95.59    6.40
   3   5  -2   95.19    6.30
   3   5  -2   91.39    6.30
   3   5  -2  111.09    6.20
   3   5  -2   94.09    6.40
   3   5  -2   79.99    6.20
   3   5  -2   83.59    6.20
  -3  -5   2  100.79    6.20
  -3  -5   2  107.69    6.30
  -3  -5   2   87.79    6.20
  -3  -5   2   89.79    6.30
  -3  -5   2   98.19    6.40
  -3  -5   2  101.09    6.20
  -3  -5   2   96.49    6.30
  -3  -5   2   96.79    6.30
  -3  -5   2   88.89    6.20
   2   5  -2   -0.50    0.40
   2   5  -2    0.40    0.80
   2   5  -2   -0.10    0.20
   2   5  -2   -0.40    0.40
   2   5  -2    0.60    0.40
   2   5  -2   -0.10    0.10
  -2  -5   2    0.00    0.30
  -2  -5   2    0.10    0.40
  -2  -5   2    0.40    0.50
  -2  -5   2    0.00    0.50
  -2  -5   2   -0.10    0.20
  -2  -5   2   -0.30    0.30
  -2  -5   2   -0.10    0.30
  -2  -5   2    0.40    0.40
  -2  -5   2   -0.50    0.30
  -2  -5   2    0.00    0.30
  -2  -5   2    0.10    0.20
   1   5  -2    2.20    0.50
   1   5  -2    2.20    0.50
   1   5  -2    2.10    0.70
   1   5  -2    1.20    0.50
   1   5  -2    2.00    0.50
   1   5  -2    2.30    0.50
   1   5  -2    2.80    0.60
  -1  -5   2    2.10    0.40
  -1  -5   2    2.20    0.80
  -1  -5   2    1.80    0.40
  -1  -5   2    2.80    0.30
  -1  -5   2    2.50    0.50
  -1  -5   2    2.00    0.40
  -1  -5   2    2.30    0.30
  -1  -5   2    2.40    0.40
  -1  -5   2    2.30    0.20
  -1  -5   2    2.50    0.50
  -1  -5   2    2.20    0.40
  -1  -5   2    1.90    0.40
   0   5  -2    3.30    0.60
   0   5  -2    3.50    0.60
   0   5  -2    3.50    0.50
   0   5  -2    3.60    0.60
   0   5  -2    3.90    0.70
   0   5  -2    3.90    0.70
   0   5  -2    4.40    0.50
   0  -5   2    4.40    0.70
   0  -5   2    3.60    0.50
   0  -5   2    3.90    0.50
   0  -5   2    4.40    0.60
   0  -5   2    4.00    0.50
   0  -5   2    3.80    0.50
   0  -5   2    4.30    0.60
   0  -5   2    3.70    0.30
   0  -5   2    3.00    0.50
   0  -5   2    2.80    0.60
  -1   5  -2    6.80    0.80
  -1   5  -2    6.90    0.80
  -1   5  -2    5.50    0.70
  -1   5  -2    7.10    0.80
  -1   5  -2    6.10    0.90
  -1   5  -2    6.50    0.80
   1  -5   2    7.30    0.70
   1  -5   2    7.00    0.80
   1  -5   2    7.60    0.80
   1  -5   2    6.80    0.70
   1  -5   2    5.80    0.70
   1  -5   2    7.40    0.80
   1  -5   2    6.90    0.50
   1  -5   2    6.60    0.50
   1  -5   2    6.50    0.50
   1  -5   2    6.40    0.70
   1  -5   2    7.50    0.50
  -2   5  -2   35.20    2.50
  -2   5  -2   32.90    2.50
  -2   5  -2   34.40    2.50
  -2   5  -2   35.40    2.40
  -2   5  -2   35.50    2.50
  -2   5  -2   30.30    2.50
   2  -5   2   33.30    2.30
   2  -5   2   33.20    2.30
   2  -5   2   36.90    2.50
   2  -5   2   36.40    2.40
   2  -5   2   34.40    2.60
   2  -5   2   37.40    2.50
   2  -5   2   33.40    2.30
   2  -5   2   37.10    2.50
   2  -5   2   36.80    2.40
   2  -5   2   33.90    2.40
  -3   5  -2   28.40    1.90
  -3   5  -2   28.10    2.00
  -3   5  -2   30.40    2.10
  -3   5  -2   29.50    2.00
  -3   5  -2   28.70    2.10
  -3   5  -2   27.50    2.00
  -3   5  -2   28.70    1.90
  -3   5  -2   28.10    2.10
   3  -5   2   29.90    2.20
   3  -5   2   26.50    2.00
   3  -5   2   24.40    1.90
   3  -5   2   24.70    1.90
   3  -5   2   29.80    2.00
   3  -5   2   24.00    2.00
  -4   5  -2   18.40    1.30
  -4   5  -2   15.20    1.50
  -4   5  -2   19.30    1.40
  -4   5  -2   15.20    1.50
  -4   5  -2   17.50    1.40
   4  -5   2   17.90    1.40
   4  -5   2   19.80    1.40
   4  -5   2   16.50    1.40
   4  -5   2   18.40    1.40
   4  -5   2   18.20    1.40
  -5   5  -2   23.50    1.90
  -5   5  -2   23.50    1.90
  -5   5  -2   22.70    1.70
  -5   5  -2   24.20    1.60
  -5   5  -2   23.30    1.80
   5  -5   2   23.00    1.80
   5  -5   2   23.60    1.70
   5  -5   2   19.50    1.80
  -6   5  -2    8.10    1.10
  -6   5  -2    8.80    1.10
  -6   5  -2    4.80    0.90
  -6   5  -2    8.50    0.90
   6  -5   2    6.60    1.00
   6  -5   2    5.20    0.90
   6  -5   2    8.20    1.00
  -7   5  -2    0.00    0.70
  -7   5  -2   -0.90    0.70
  -7   5  -2   -0.40    0.40
  -7   5  -2   -0.50    0.70
   7  -5   2    0.40    0.80
   7  -5   2   -0.10    0.80
  -8   5  -2    0.10    0.90
  -8   5  -2    0.00    0.70
  -8   5  -2    0.70    0.90
  -8   5  -2   -0.20    0.30
   8  -5   2   -0.90    0.80
   8  -5   2   -0.30    0.90
   8  -5   2   -0.50    0.90
  -9   5  -2    0.50    0.80
  -9   5  -2    0.90    1.00
  -9   5  -2   -0.90    0.70
   9  -5   2    1.90    1.00
   9  -5   2    0.20    1.00
   9  -5   2    0.30    1.00
  11   4  -2   -0.90    1.00
  11   4  -2    1.30    1.00
  11   4  -2   -0.10    0.60
 -11  -4   2   -0.70    0.80
 -11  -4   2    0.20    0.90
 -11  -4   2   -0.80    1.10
  10   4  -2    0.70    0.90
  10   4  -2    0.40    0.70
  10   4  -2   -1.00    1.00
 -10  -4   2   -0.30    1.20
 -10  -4   2    2.80    1.00
   9   4  -2    0.20    0.90
   9   4  -2    0.40    0.50
   9   4  -2    0.10    0.70
   9   4  -2    1.30    0.90
  -9  -4   2    0.50    1.10
   8   4  -2   -0.30    0.80
   8   4  -2    0.30    0.40
   8   4  -2    0.30    0.70
   8   4  -2    0.70    0.80
  -8  -4   2   -0.60    0.70
  -8  -4   2    0.40    1.00
   7   4  -2    0.60    0.60
   7   4  -2    0.00    0.70
   7   4  -2    0.70    0.40
   7   4  -2    0.40    0.30
   7   4  -2    0.00    0.60
  -7  -4   2   -0.50    0.70
  -7  -4   2    0.90    0.90
  -7  -4   2    0.30    0.70
   6   4  -2   49.99    3.40
   6   4  -2   49.30    3.30
   6   4  -2   47.90    3.40
   6   4  -2   50.89    3.20
   6   4  -2   47.80    3.30
   6   4  -2   39.70    3.10
   6   4  -2   49.10    3.20
  -6  -4   2   50.79    3.30
  -6  -4   2   49.20    3.40
  -6  -4   2   46.80    3.30
   5   4  -2    6.70    0.60
   5   4  -2    6.30    1.00
   5   4  -2    5.20    0.80
   5   4  -2    5.90    0.60
   5   4  -2    5.10    0.80
   5   4  -2    4.80    0.40
   5   4  -2    5.20    0.40
   5   4  -2    6.10    0.80
  -5  -4   2    5.10    0.80
  -5  -4   2    4.50    0.70
  -5  -4   2    5.10    0.90
  -5  -4   2    6.10    0.60
  -5  -4   2    5.50    0.70
   4   4  -2   -0.30    0.70
   4   4  -2    0.10    0.50
   4   4  -2    0.70    0.40
   4   4  -2    0.60    0.60
   4   4  -2    0.70    0.40
   4   4  -2    0.70    0.40
   4   4  -2    0.60    0.30
   4   4  -2    0.70    0.50
   4   4  -2    0.60    0.20
  -4  -4   2    0.50    0.50
  -4  -4   2    0.20    0.50
  -4  -4   2    0.00    0.50
  -4  -4   2    0.40    0.30
  -4  -4   2    1.10    0.70
  -4  -4   2    0.50    0.20
   3   4  -2   86.49    5.60
   3   4  -2   91.29    5.60
   3   4  -2   77.99    5.60
   3   4  -2   86.09    5.70
   3   4  -2   90.09    5.80
   3   4  -2   81.79    5.70
   3   4  -2   74.39    5.80
   3   4  -2   73.79    5.70
   3   4  -2   93.89    5.60
  -3  -4   2   83.79    5.80
  -3  -4   2   76.69    5.70
  -3  -4   2   93.29    5.70
  -3  -4   2   84.19    5.60
  -3  -4   2   96.29    5.70
  -3  -4   2   88.09    5.60
  -3  -4   2   92.59    5.70
  -3  -4   2   82.99    5.70
  -3  -4   2   95.59    5.70
   2   4  -2   -0.60    0.70
   2   4  -2    0.00    0.50
   2   4  -2    0.10    0.30
   2   4  -2    0.60    0.20
   2   4  -2    0.50    0.30
   2   4  -2    0.30    0.30
   2   4  -2    0.40    0.20
  -2  -4   2    0.40    0.10
  -2  -4   2    1.40    0.50
  -2  -4   2    0.40    0.20
  -2  -4   2    0.20    0.20
  -2  -4   2    0.10    0.30
  -2  -4   2    0.50    0.30
  -2  -4   2    0.20    0.30
  -2  -4   2    0.30    0.40
  -2  -4   2    0.80    0.30
  -2  -4   2    0.50    0.30
  -2  -4   2    0.70    0.30
   1   4  -2   -0.10    0.50
   1   4  -2    0.40    0.30
   1   4  -2    0.00    0.30
   1   4  -2    0.00    0.30
   1   4  -2    0.00    0.30
   1   4  -2    0.50    0.60
  -1  -4   2    0.00    0.20
  -1  -4   2    0.10    0.10
  -1  -4   2   -0.30    0.30
  -1  -4   2   -0.10    0.20
  -1  -4   2    0.00    0.30
  -1  -4   2   -0.10    0.30
  -1  -4   2    0.50    0.50
  -1  -4   2   -0.20    0.30
  -1  -4   2   -0.10    0.40
  -1  -4   2    0.10    0.30
  -1  -4   2    0.30    0.30
  -1  -4   2    0.50    0.30
   0   4  -2    0.20    0.40
   0   4  -2    0.50    0.40
   0   4  -2   -0.10    0.50
   0   4  -2    0.50    0.40
   0   4  -2    0.60    0.30
   0   4  -2    0.30    0.30
   0   4  -2    0.60    0.40
   0  -4   2    0.70    0.60
   0  -4   2    0.20    0.30
   0  -4   2    0.10    0.30
   0  -4   2    0.40    0.30
   0  -4   2    0.50    0.10
   0  -4   2    0.40    0.30
   0  -4   2    0.50    0.40
   0  -4   2    0.60    0.40
   0  -4   2    0.50    0.30
   0  -4   2    0.30    0.40
   0  -4   2    0.40    0.10
  -1   4  -2   59.39    3.80
  -1   4  -2   57.99    3.80
  -1   4  -2   52.29    3.80
  -1   4  -2   59.59    3.90
  -1   4  -2   56.19    3.80
  -1   4  -2   60.69    3.80
   1  -4   2   65.79    3.80
   1  -4   2   58.69    3.80
   1  -4   2   52.69    3.70
   1  -4   2   58.39    3.80
   1  -4   2   55.69    3.80
   1  -4   2   53.69    3.70
   1  -4   2   57.99    3.80
   1  -4   2   58.79    3.80
   1  -4   2   54.29    3.70
   1  -4   2   60.69    3.80
   1  -4   2   50.19    3.70
   1  -4   2   48.90    3.80
  -2   4  -2  884.41   55.09
  -2   4  -2  877.71   55.19
  -2   4  -2  777.62   55.19
  -2   4  -2  806.82   55.19
   2  -4   2  911.81   55.29
   2  -4   2  817.52   55.09
   2  -4   2  810.82   55.09
   2  -4   2  912.61   55.19
   2  -4   2  912.81   55.19
   2  -4   2  835.22   55.19
   2  -4   2  816.72   55.09
   2  -4   2  939.61   55.19
   2  -4   2  786.42   55.29
  -3   4  -2   34.10    2.40
  -3   4  -2   37.20    2.30
  -3   4  -2   33.60    2.30
  -3   4  -2   33.80    2.40
  -3   4  -2   29.70    2.40
  -3   4  -2   35.70    2.40
  -3   4  -2   33.50    2.50
   3  -4   2   34.20    2.30
   3  -4   2   37.60    2.40
   3  -4   2   31.40    2.40
   3  -4   2   30.60    2.30
   3  -4   2   33.80    2.30
   3  -4   2   33.20    2.40
   3  -4   2   32.60    2.30
   3  -4   2   36.80    2.40
  -4   4  -2    3.20    0.80
  -4   4  -2    4.00    0.70
  -4   4  -2    2.90    0.50
  -4   4  -2    3.30    0.50
  -4   4  -2    5.20    0.80
   4  -4   2    4.30    0.80
   4  -4   2    2.50    0.70
   4  -4   2    1.80    0.90
   4  -4   2    4.10    0.60
   4  -4   2    3.40    0.60
  -5   4  -2    2.40    0.60
  -5   4  -2    1.10    0.70
  -5   4  -2    1.90    0.40
  -5   4  -2    1.40    0.30
  -5   4  -2    1.30    0.70
  -5   4  -2    1.20    0.40
  -5   4  -2    1.20    0.60
   5  -4   2    2.20    0.60
   5  -4   2    2.00    0.60
   5  -4   2    2.30    0.60
   5  -4   2   -0.20    0.80
  -6   4  -2    0.20    0.60
  -6   4  -2    0.50    0.70
  -6   4  -2    0.50    0.30
  -6   4  -2   -0.30    0.60
  -6   4  -2    0.20    0.40
  -6   4  -2    0.90    0.80
   6  -4   2   -0.30    0.80
   6  -4   2    0.40    0.70
   6  -4   2    0.20    0.60
   6  -4   2    0.70    0.70
  -7   4  -2    0.00    0.70
  -7   4  -2   -0.20    0.30
  -7   4  -2   -0.30    0.40
  -7   4  -2    0.00    0.60
  -7   4  -2    0.10    0.80
   7  -4   2   -1.30    0.70
   7  -4   2   -0.60    0.70
   7  -4   2    0.20    1.00
   7  -4   2    0.90    0.80
  -8   4  -2    1.60    0.70
  -8   4  -2    2.50    1.00
  -8   4  -2    1.70    0.60
  -8   4  -2    1.30    0.80
   8  -4   2    1.80    0.90
   8  -4   2    1.80    0.80
   8  -4   2    1.20    0.80
   8  -4   2    0.20    1.00
  -9   4  -2    1.20    0.80
  -9   4  -2    0.30    0.50
  -9   4  -2    0.20    0.90
   9  -4   2    1.30    1.10
   9  -4   2   -0.10    1.00
   9  -4   2    1.10    1.00
 -10   4  -2   -0.70    0.70
 -10   4  -2   -0.30    0.90
 -10   4  -2    0.40    0.50
  10  -4   2    1.90    1.10
  10  -4   2   -1.30    0.90
  10  -4   2    1.00    0.90
  11   3  -2   -1.40    1.00
  11   3  -2    0.10    1.10
  11   3  -2   -0.80    0.60
 -11  -3   2   -1.30    0.80
 -11  -3   2    0.10    0.80
 -11  -3   2    1.50    1.20
  10   3  -2    1.00    0.70
  10   3  -2    0.70    1.00
  10   3  -2    0.40    1.10
 -10  -3   2    1.80    0.90
 -10  -3   2    1.60    1.10
   9   3  -2    1.00    0.80
   9   3  -2    1.10    0.60
   9   3  -2    1.10    1.00
   9   3  -2    2.60    1.00
  -9  -3   2    1.90    0.90
  -9  -3   2    1.90    0.50
   8   3  -2   -0.10    0.60
   8   3  -2    0.20    0.90
   8   3  -2    0.00    0.70
   8   3  -2    0.10    0.50
  -8  -3   2    0.10    0.40
  -8  -3   2    0.80    0.70
  -8  -3   2    0.40    1.00
   7   3  -2   31.40    2.10
   7   3  -2   27.90    2.00
   7   3  -2   32.80    2.40
   7   3  -2   30.90    2.30
   7   3  -2   27.80    2.20
  -7  -3   2   30.80    2.20
  -7  -3   2   32.40    2.30
  -7  -3   2   28.20    2.20
   6   3  -2   94.99    6.20
   6   3  -2   92.29    6.30
   6   3  -2   98.19    6.40
   6   3  -2   99.59    6.30
   6   3  -2   97.29    6.40
  -6  -3   2   90.59    6.30
  -6  -3   2   82.59    6.50
  -6  -3   2  102.29    6.40
  -6  -3   2  104.79    6.30
  -6  -3   2   82.79    6.10
   5   3  -2  131.19    8.10
   5   3  -2  105.19    7.90
   5   3  -2  123.39    8.10
   5   3  -2  133.39    8.20
   5   3  -2  123.39    8.10
   5   3  -2  121.39    7.90
   5   3  -2  121.89    8.00
   5   3  -2  125.79    8.40
   5   3  -2  123.09    8.10
   5   3  -2  126.09    8.00
  -5  -3   2  124.69    8.10
  -5  -3   2  118.09    8.00
  -5  -3   2  117.49    7.90
  -5  -3   2  114.29    8.10
  -5  -3   2  132.39    8.10
   4   3  -2   99.49    6.60
   4   3  -2   90.49    6.50
   4   3  -2   98.49    6.60
   4   3  -2   98.19    6.60
   4   3  -2  104.49    6.60
   4   3  -2  101.79    6.50
   4   3  -2  103.29    6.60
   4   3  -2  101.59    6.50
   4   3  -2   96.99    6.70
  -4  -3   2   93.59    6.60
  -4  -3   2  100.99    6.60
  -4  -3   2  104.49    6.60
  -4  -3   2  102.89    6.60
  -4  -3   2  103.39    6.60
   3   3  -2   17.70    1.40
   3   3  -2   18.90    1.30
   3   3  -2   16.90    1.30
   3   3  -2   17.20    1.40
   3   3  -2   18.00    1.20
   3   3  -2   18.40    1.30
   3   3  -2   17.50    1.20
  -3  -3   2   16.10    1.30
  -3  -3   2   19.00    1.40
  -3  -3   2   18.50    1.30
  -3  -3   2   17.40    1.30
  -3  -3   2   18.10    1.30
  -3  -3   2   17.90    1.30
  -3  -3   2   20.00    1.30
   2   3  -2   -0.10    0.30
   2   3  -2    0.10    0.20
   2   3  -2    0.30    0.30
   2   3  -2   -0.40    0.50
   2   3  -2    0.20    0.20
   2   3  -2   -0.20    0.30
   2   3  -2   -0.30    0.40
   2   3  -2   -0.30    0.20
  -2  -3   2    0.00    0.40
  -2  -3   2    0.20    0.30
  -2  -3   2   -0.50    0.30
  -2  -3   2   -0.10    0.30
  -2  -3   2   -0.20    0.30
  -2  -3   2    0.00    0.20
  -2  -3   2    0.00    0.20
  -2  -3   2   -0.40    0.50
  -2  -3   2   -0.30    0.20
  -2  -3   2    0.00    0.20
   1   3  -2   19.00    1.30
   1   3  -2   18.40    1.30
   1   3  -2   19.00    1.30
   1   3  -2   20.70    1.40
   1   3  -2   17.00    1.30
   1   3  -2   18.80    1.40
   1   3  -2   20.70    1.30
   1   3  -2   16.60    1.50
  -1  -3   2   18.60    1.30
  -1  -3   2   18.40    1.30
  -1  -3   2   21.10    1.30
  -1  -3   2   20.70    1.30
  -1  -3   2   18.70    1.30
  -1  -3   2   19.90    1.30
  -1  -3   2   19.10    1.30
  -1  -3   2   19.00    1.30
  -1  -3   2   18.50    1.40
  -1  -3   2   19.10    1.30
  -1  -3   2   19.10    1.30
  -1  -3   2   19.20    1.50
   0   3  -2   14.00    1.20
   0   3  -2   16.00    1.20
   0   3  -2   13.00    1.10
   0   3  -2   13.80    1.10
   0   3  -2   15.80    1.10
   0   3  -2   14.50    1.20
   0   3  -2   14.10    1.10
   0  -3   2   15.70    1.10
   0  -3   2   15.70    1.10
   0  -3   2   15.60    1.10
   0  -3   2   15.50    1.20
   0  -3   2   15.20    1.10
   0  -3   2   17.40    1.10
   0  -3   2   14.20    1.10
   0  -3   2   15.50    1.10
   0  -3   2   14.90    1.00
   0  -3   2   14.30    1.10
   0  -3   2   17.10    1.00
  -1   3  -2  269.97   16.40
  -1   3  -2  238.88   16.40
  -1   3  -2  231.38   16.40
  -1   3  -2  235.98   16.40
  -1   3  -2  257.77   16.40
  -1   3  -2  229.78   16.40
  -1   3  -2  232.98   16.40
   1  -3   2  243.08   16.30
   1  -3   2  289.57   16.40
   1  -3   2  262.37   16.40
   1  -3   2  255.17   16.40
   1  -3   2  256.87   16.40
   1  -3   2  261.67   16.40
   1  -3   2  267.97   16.40
   1  -3   2  252.77   16.40
   1  -3   2  252.37   16.30
   1  -3   2  247.38   16.30
   1  -3   2  249.68   16.30
  -2   3  -2  344.37   21.30
  -2   3  -2  306.07   21.40
  -2   3  -2  340.77   21.30
  -2   3  -2  312.27   21.30
  -2   3  -2  333.77   21.30
  -2   3  -2  288.27   21.30
  -2   3  -2  340.87   21.30
  -2   3  -2  298.27   21.30
   2  -3   2  335.97   21.20
   2  -3   2  365.46   21.30
   2  -3   2  322.77   21.20
   2  -3   2  355.86   21.30
   2  -3   2  332.97   21.30
   2  -3   2  373.16   21.30
   2  -3   2  294.37   21.30
   2  -3   2  338.37   21.30
   2  -3   2  282.27   21.30
   2  -3   2  335.57   21.30
   2  -3   2  341.17   21.30
  -3   3  -2    1.80    0.50
  -3   3  -2    1.90    0.20
  -3   3  -2    2.20    0.40
  -3   3  -2    1.70    0.40
  -3   3  -2    1.90    0.40
  -3   3  -2    1.40    0.60
  -3   3  -2    1.90    0.50
  -3   3  -2    1.80    0.40
   3  -3   2    1.40    0.40
   3  -3   2    1.70    0.50
   3  -3   2    1.30    0.40
   3  -3   2    2.20    0.40
   3  -3   2    1.40    0.70
   3  -3   2    1.10    0.50
  -4   3  -2    4.60    0.60
  -4   3  -2    3.80    0.80
  -4   3  -2    5.20    0.70
  -4   3  -2    4.40    0.50
  -4   3  -2    6.20    0.60
  -4   3  -2    3.70    0.70
  -4   3  -2    5.10    0.50
   4  -3   2    5.40    0.70
   4  -3   2    4.80    0.70
   4  -3   2    5.50    0.70
   4  -3   2    5.50    0.70
   4  -3   2    3.20    0.80
   4  -3   2    4.40    0.70
  -5   3  -2   12.80    1.50
  -5   3  -2   14.10    1.00
  -5   3  -2   13.50    1.10
  -5   3  -2   15.30    1.30
  -5   3  -2   14.00    1.20
  -5   3  -2   13.70    1.10
   5  -3   2   13.40    1.20
   5  -3   2   13.30    1.20
   5  -3   2   15.50    1.30
  -6   3  -2    5.80    0.60
  -6   3  -2    5.80    0.80
  -6   3  -2    6.00    0.70
  -6   3  -2    6.80    0.90
  -6   3  -2    6.90    0.50
  -6   3  -2    6.80    0.80
  -6   3  -2    5.80    0.80
   6  -3   2    8.10    0.90
   6  -3   2    5.80    0.90
   6  -3   2    2.60    1.00
   6  -3   2    7.90    0.90
  -7   3  -2    1.00    0.40
  -7   3  -2    0.80    0.70
  -7   3  -2    1.60    0.70
  -7   3  -2    0.40    0.70
  -7   3  -2    0.60    0.80
  -7   3  -2    0.60    0.80
   7  -3   2   -0.30    0.90
   7  -3   2    0.90    0.80
   7  -3   2    1.30    0.70
   7  -3   2    0.80    0.90
  -8   3  -2   -0.10    0.60
  -8   3  -2   -0.60    0.70
  -8   3  -2    0.10    0.70
  -8   3  -2   -1.40    0.70
  -8   3  -2    0.50    0.80
   8  -3   2   -0.60    0.80
   8  -3   2    0.20    0.90
   8  -3   2    0.70    0.90
   8  -3   2    0.40    0.80
  -9   3  -2    1.40    0.90
  -9   3  -2    2.90    1.20
  -9   3  -2    1.90    0.70
  -9   3  -2    0.90    1.00
   9  -3   2    0.10    0.90
   9  -3   2    2.80    0.90
   9  -3   2    3.00    1.20
 -10   3  -2    3.10    0.70
 -10   3  -2    3.20    0.90
 -10   3  -2    2.30    1.00
  10  -3   2    2.70    1.20
  10  -3   2    2.30    1.00
  10  -3   2    0.70    1.00
  11   2  -2   -0.40    1.00
  11   2  -2   -0.20    1.20
  11   2  -2    1.20    0.80
 -11  -2   2   -1.40    1.20
 -11  -2   2   -0.50    1.10
 -11  -2   2    0.00    0.90
  10   2  -2   -0.10    1.10
  10   2  -2    0.30    0.90
  10   2  -2   -0.10    0.70
 -10  -2   2   -0.50    1.00
 -10  -2   2    0.80    0.90
   9   2  -2    0.10    0.30
   9   2  -2   -1.50    1.00
   9   2  -2   -0.50    0.60
   9   2  -2    0.20    0.80
   9   2  -2   -0.10    0.50
  -9  -2   2    0.40    0.80
   8   2  -2    1.10    0.90
   8   2  -2    1.50    0.30
   8   2  -2    1.40    0.60
   8   2  -2    2.20    0.80
   8   2  -2    3.10    0.80
  -8  -2   2    1.60    0.30
  -8  -2   2    1.30    0.40
  -8  -2   2    2.50    0.80
  -8  -2   2    2.10    1.00
   7   2  -2    6.50    0.80
   7   2  -2    7.50    0.90
   7   2  -2    5.40    0.80
   7   2  -2    6.90    0.90
   7   2  -2    5.40    0.50
  -7  -2   2    5.30    1.10
  -7  -2   2    5.40    0.50
  -7  -2   2    5.10    0.80
  -7  -2   2    6.20    0.70
   6   2  -2   79.79    5.20
   6   2  -2   75.99    5.10
   6   2  -2   77.69    5.20
   6   2  -2   80.09    5.30
   6   2  -2   78.59    5.20
   6   2  -2   76.69    5.20
  -6  -2   2   83.99    5.50
  -6  -2   2   87.39    5.20
  -6  -2   2   68.99    5.30
  -6  -2   2   71.59    5.20
  -6  -2   2   72.69    5.10
   5   2  -2   34.50    2.30
   5   2  -2   32.30    2.40
   5   2  -2   34.50    2.30
   5   2  -2   34.30    2.50
   5   2  -2   33.40    2.40
   5   2  -2   32.60    2.30
   5   2  -2   32.80    2.40
  -5  -2   2   35.10    2.30
  -5  -2   2   32.00    2.20
  -5  -2   2   35.30    2.50
  -5  -2   2   34.50    2.50
  -5  -2   2   31.40    2.40
   4   2  -2    8.00    0.80
   4   2  -2    6.30    0.80
   4   2  -2    8.00    0.70
   4   2  -2    8.00    0.70
   4   2  -2    7.20    0.50
   4   2  -2    9.10    0.70
   4   2  -2    7.20    0.70
   4   2  -2    8.90    0.80
   4   2  -2    8.20    0.90
  -4  -2   2    6.60    0.80
  -4  -2   2    7.60    0.70
  -4  -2   2    9.10    0.80
  -4  -2   2    7.50    0.80
  -4  -2   2    8.00    0.70
  -4  -2   2    7.30    0.80
   3   2  -2  139.59    8.60
   3   2  -2  128.79    8.50
   3   2  -2  127.79    8.60
   3   2  -2  137.69    8.60
   3   2  -2  134.69    8.60
   3   2  -2  112.59    8.60
   3   2  -2  134.49    8.60
   3   2  -2  135.79    8.60
  -3  -2   2  124.69    8.60
  -3  -2   2  135.49    8.60
  -3  -2   2  132.89    8.60
  -3  -2   2  138.49    8.60
  -3  -2   2  129.19    8.60
  -3  -2   2  128.29    8.60
   2   2  -2  143.09    9.90
   2   2  -2  160.68   10.10
   2   2  -2  133.89    9.90
   2   2  -2  166.98   10.00
   2   2  -2  158.48   10.00
   2   2  -2  163.18   10.00
   2   2  -2  159.68   10.00
   2   2  -2  150.58   10.00
  -2  -2   2  151.88   10.00
  -2  -2   2  127.49   10.00
  -2  -2   2  149.59   10.00
  -2  -2   2  165.68   10.00
  -2  -2   2  168.58   10.00
  -2  -2   2  142.79   10.00
  -2  -2   2  162.08   10.00
   1   2  -2   54.49    3.20
   1   2  -2   47.50    3.20
   1   2  -2   49.50    3.30
   1   2  -2   44.50    3.20
   1   2  -2   45.50    3.20
   1   2  -2   51.49    3.20
   1   2  -2   49.00    3.30
   1   2  -2   53.59    3.20
   1   2  -2   46.80    3.30
  -1  -2   2   51.29    3.20
  -1  -2   2   45.70    3.20
  -1  -2   2   49.50    3.20
  -1  -2   2   53.39    3.20
  -1  -2   2   47.40    3.30
  -1  -2   2   45.40    3.20
  -1  -2   2   52.89    3.30
  -1  -2   2   52.79    3.30
  -1  -2   2   48.90    3.30
   0   2  -2   45.80    3.30
   0   2  -2   50.19    3.30
   0   2  -2   52.49    3.40
   0   2  -2   55.99    3.40
   0   2  -2   51.59    3.30
   0   2  -2   49.50    3.30
   0   2  -2   55.29    3.30
   0   2  -2   49.10    3.30
   0   2  -2   50.99    3.40
   0   2  -2   54.39    3.30
   0  -2   2   46.40    3.30
   0  -2   2   51.79    3.30
   0  -2   2   54.09    3.30
   0  -2   2   53.99    3.30
   0  -2   2   56.19    3.40
   0  -2   2   49.50    3.30
   0  -2   2   43.40    3.30
   0  -2   2   46.30    3.30
   0  -2   2   43.10    3.30
   0  -2   2   50.49    3.30
   0  -2   2   49.50    3.30
   0  -2   2   50.99    3.30
  -1   2  -2   41.60    2.80
  -1   2  -2   36.40    2.80
  -1   2  -2   41.40    2.80
  -1   2  -2   46.00    2.90
  -1   2  -2   40.70    2.90
  -1   2  -2   39.90    2.80
  -1   2  -2   44.70    2.90
  -1   2  -2   40.90    2.80
   1  -2   2   45.50    2.80
   1  -2   2   45.30    2.80
   1  -2   2   42.00    2.80
   1  -2   2   41.40    2.80
   1  -2   2   42.00    2.90
   1  -2   2   44.60    2.80
   1  -2   2   39.10    2.80
   1  -2   2   42.80    2.80
   1  -2   2   41.60    2.80
   1  -2   2   42.90    2.80
   1  -2   2   46.80    2.80
  -2   2  -2  118.09    8.90
  -2   2  -2  148.89    8.90
  -2   2  -2  146.29    8.90
  -2   2  -2  132.29    8.80
  -2   2  -2  143.09    8.80
  -2   2  -2  143.99    8.80
  -2   2  -2  134.69    8.90
  -2   2  -2  135.99    8.80
  -2   2  -2  133.49    8.90
   2  -2   2  121.39    8.80
   2  -2   2  143.79    8.90
   2  -2   2  134.99    8.90
   2  -2   2  133.99    8.90
   2  -2   2  123.39    8.80
   2  -2   2  133.89    8.80
   2  -2   2  137.49    8.90
   2  -2   2  139.19    8.90
   2  -2   2  135.19    8.80
   2  -2   2  140.49    8.90
  -3   2  -2    0.10    0.40
  -3   2  -2    0.00    0.40
  -3   2  -2    0.20    0.30
  -3   2  -2    0.40    0.20
  -3   2  -2    0.20    0.30
  -3   2  -2    0.40    0.50
  -3   2  -2    0.40    0.30
  -3   2  -2    0.10    0.30
   3  -2   2    0.10    0.40
   3  -2   2    0.10    0.30
   3  -2   2    0.10    0.40
   3  -2   2    0.40    0.30
   3  -2   2   -0.30    0.40
   3  -2   2    1.00    0.40
   3  -2   2   -0.20    0.30
   3  -2   2   -0.60    0.40
  -4   2  -2   68.69    5.00
  -4   2  -2   74.19    4.90
  -4   2  -2   78.19    5.00
  -4   2  -2   79.29    4.90
  -4   2  -2   68.89    5.00
  -4   2  -2   78.29    5.00
  -4   2  -2   75.49    4.90
   4  -2   2   77.99    5.00
   4  -2   2   72.69    5.00
   4  -2   2   64.29    5.00
   4  -2   2   83.49    5.00
   4  -2   2   77.19    4.90
  -5   2  -2   61.09    4.00
  -5   2  -2   56.49    3.90
  -5   2  -2   51.59    4.10
  -5   2  -2   55.19    4.00
  -5   2  -2   59.39    4.00
  -5   2  -2   54.89    4.00
  -5   2  -2   62.49    3.90
   5  -2   2   64.79    4.10
   5  -2   2   65.79    4.10
   5  -2   2   61.59    4.00
   5  -2   2   61.99    4.10
   5  -2   2   58.89    4.00
  -6   2  -2   11.40    1.10
  -6   2  -2    9.60    1.00
  -6   2  -2    9.30    1.20
  -6   2  -2    9.90    1.10
  -6   2  -2   10.20    0.90
  -6   2  -2    9.00    1.10
   6  -2   2    8.90    1.00
   6  -2   2    8.80    1.10
   6  -2   2    8.80    1.00
  -7   2  -2    4.40    0.70
  -7   2  -2    4.50    0.80
  -7   2  -2    6.10    0.80
  -7   2  -2    4.90    0.80
  -7   2  -2    3.70    0.90
   7  -2   2    5.30    0.90
   7  -2   2    2.70    1.00
   7  -2   2    4.00    0.80
   7  -2   2    3.00    0.80
  -8   2  -2    0.00    0.80
  -8   2  -2   -1.30    0.80
  -8   2  -2    0.00    0.70
  -8   2  -2    0.00    0.60
  -8   2  -2    0.00    0.70
   8  -2   2   -1.60    0.80
   8  -2   2    0.80    0.90
   8  -2   2    0.30    0.90
   8  -2   2   -1.20    0.80
  -9   2  -2    2.40    0.90
  -9   2  -2    2.60    0.80
  -9   2  -2    3.70    0.90
  -9   2  -2    4.70    1.10
   9  -2   2    4.50    1.30
   9  -2   2    4.00    2.00
   9  -2   2    1.90    1.30
 -10   2  -2    3.00    0.80
 -10   2  -2    1.90    0.80
 -10   2  -2    0.60    0.90
 -10   2  -2    2.30    1.00
  10  -2   2    0.50    1.00
  10  -2   2    1.60    1.10
  10  -2   2    0.00    0.90
 -11   2  -2    0.80    0.70
 -11   2  -2    0.10    0.90
 -11   2  -2   -0.40    0.70
  11  -2   2    0.00    1.10
  11  -2   2    0.30    1.00
  11  -2   2    1.10    1.00
  11   1  -2    0.10    1.10
  11   1  -2   -0.30    0.80
 -11  -1   2   -1.70    1.70
 -11  -1   2    0.00    0.80
  10   1  -2    9.10    1.30
  10   1  -2   13.50    1.60
  10   1  -2   10.90    1.30
 -10  -1   2    7.40    1.20
 -10  -1   2   11.00    1.50
 -10  -1   2   10.80    1.30
   9   1  -2   -0.50    0.80
   9   1  -2    0.00    1.00
   9   1  -2    0.00    0.80
  -9  -1   2    0.80    0.80
  -9  -1   2    1.10    0.40
   8   1  -2    1.10    0.90
   8   1  -2   -0.10    0.70
   8   1  -2    0.50    0.70
   8   1  -2    0.10    0.40
  -8  -1   2    0.30    0.70
  -8  -1   2    0.90    1.00
  -8  -1   2    0.50    0.40
   7   1  -2   15.10    1.40
   7   1  -2   13.70    1.10
   7   1  -2    9.80    1.20
   7   1  -2   12.90    1.00
   7   1  -2   11.70    1.20
  -7  -1   2   10.90    1.40
  -7  -1   2   11.80    1.00
  -7  -1   2   12.30    1.00
  -7  -1   2   11.00    1.20
   6   1  -2   -0.30    0.60
   6   1  -2    0.10    0.30
   6   1  -2   -1.00    0.80
   6   1  -2   -0.90    0.50
   6   1  -2   -0.30    0.60
  -6  -1   2   -0.60    0.60
  -6  -1   2    0.40    0.90
  -6  -1   2   -0.70    0.70
  -6  -1   2    0.30    0.40
  -6  -1   2    0.20    0.40
   5   1  -2    5.90    0.50
   5   1  -2    3.80    0.70
   5   1  -2    6.20    0.90
   5   1  -2    5.20    0.90
   5   1  -2    6.10    0.70
   5   1  -2    6.50    0.80
   5   1  -2    6.00    0.70
  -5  -1   2    5.50    0.60
  -5  -1   2    5.80    0.80
  -5  -1   2    5.70    0.70
  -5  -1   2    5.50    0.90
  -5  -1   2    6.90    0.60
   4   1  -2    9.60    0.80
   4   1  -2    9.20    0.70
   4   1  -2    8.70    0.90
   4   1  -2    9.40    0.90
   4   1  -2    8.60    0.90
   4   1  -2   10.80    0.80
   4   1  -2    8.80    0.80
   4   1  -2    9.20    0.90
  -4  -1   2    9.80    0.90
  -4  -1   2    9.20    0.90
  -4  -1   2   10.70    0.80
  -4  -1   2    9.40    0.70
  -4  -1   2    8.90    0.80
  -4  -1   2   10.10    0.90
  -4  -1   2    9.00    0.90
   3   1  -2   15.80    1.30
   3   1  -2   16.30    1.10
   3   1  -2   17.50    1.20
   3   1  -2   18.80    1.30
   3   1  -2   19.00    1.20
   3   1  -2   15.90    1.20
   3   1  -2   16.30    1.20
   3   1  -2   16.90    1.30
  -3  -1   2   17.10    1.20
  -3  -1   2   17.50    1.30
  -3  -1   2   16.30    1.30
  -3  -1   2   17.60    1.20
  -3  -1   2   18.20    1.20
  -3  -1   2   15.70    1.30
   2   1  -2    0.00    0.30
   2   1  -2   -0.50    0.30
   2   1  -2    0.10    0.30
   2   1  -2    0.00    0.30
   2   1  -2    0.10    0.20
   2   1  -2    0.00    0.20
   2   1  -2    0.00    0.40
  -2  -1   2   -0.10    0.30
  -2  -1   2    1.40    0.30
  -2  -1   2    0.00    0.20
  -2  -1   2    0.10    0.30
  -2  -1   2    0.30    0.30
  -2  -1   2    0.00    0.30
   1   1  -2  714.33   52.79
  -1  -1   2  759.82   52.99
  -1  -1   2  704.53   47.30
   0   1  -2  166.98   10.50
   0   1  -2  160.38   10.50
   0   1  -2  159.18   10.50
   0   1  -2  170.18   10.50
   0   1  -2  158.18   10.50
   0   1  -2  156.48   10.50
   0   1  -2  171.88   10.50
   0  -1   2  145.79   10.50
   0  -1   2  150.68   10.50
   0  -1   2  176.88   10.50
   0  -1   2  165.78   10.60
   0  -1   2  153.88   10.50
   0  -1   2  157.88   10.50
   0  -1   2  173.68   10.50
   0  -1   2  159.58   10.50
   0  -1   2  167.98   10.50
  -1   1  -2 1632.84  114.69
  -1   1  -2 1840.32  118.79
   1  -1   2 1801.22  114.69
   1  -1   2 1828.12  118.99
  -2   1  -2    1.60    0.30
  -2   1  -2    1.00    0.20
  -2   1  -2    2.40    0.40
  -2   1  -2    0.10    0.30
  -2   1  -2    2.00    0.30
  -2   1  -2    0.90    0.30
  -2   1  -2    1.30    0.20
  -2   1  -2    1.60    0.30
  -2   1  -2    1.50    0.30
  -2   1  -2    0.30    0.30
   2  -1   2    0.90    0.30
   2  -1   2    0.90    0.30
   2  -1   2    0.80    0.20
   2  -1   2    1.10    0.30
   2  -1   2    0.50    0.30
   2  -1   2    0.40    0.40
   2  -1   2    1.00    0.30
   2  -1   2    0.40    0.30
  -3   1  -2   28.00    1.90
  -3   1  -2   27.70    2.00
  -3   1  -2   25.00    2.00
  -3   1  -2   31.10    2.00
  -3   1  -2   26.80    2.00
  -3   1  -2   30.10    1.90
  -3   1  -2   32.40    2.00
  -3   1  -2   29.90    2.00
  -3   1  -2   31.50    2.00
   3  -1   2   26.60    2.00
   3  -1   2   30.10    2.00
   3  -1   2   26.80    2.10
   3  -1   2   30.10    2.00
   3  -1   2   28.50    2.00
   3  -1   2   31.00    2.00
   3  -1   2   30.30    2.00
  -4   1  -2  177.98   11.70
  -4   1  -2  164.28   11.70
  -4   1  -2  182.58   11.70
  -4   1  -2  190.58   11.70
  -4   1  -2  178.78   11.60
  -4   1  -2  160.98   11.70
  -4   1  -2  172.48   11.70
   4  -1   2  187.58   11.70
   4  -1   2  191.28   11.70
   4  -1   2  187.58   11.80
   4  -1   2  176.68   11.70
   4  -1   2  185.08   11.70
  -5   1  -2   34.60    2.40
  -5   1  -2   35.60    2.30
  -5   1  -2   36.10    2.40
  -5   1  -2   33.00    2.30
  -5   1  -2   27.10    2.40
  -5   1  -2   38.60    2.40
  -5   1  -2   33.20    2.40
   5  -1   2   36.40    2.40
   5  -1   2   28.10    2.50
   5  -1   2   35.00    2.40
   5  -1   2   35.60    2.40
   5  -1   2   32.90    2.40
  -6   1  -2    1.00    0.60
  -6   1  -2    1.80    0.60
  -6   1  -2    0.60    0.30
  -6   1  -2    1.00    0.70
  -6   1  -2    0.50    0.70
  -6   1  -2    1.30    0.50
   6  -1   2    1.30    0.60
   6  -1   2    1.10    0.80
   6  -1   2    0.20    0.70
   6  -1   2    1.10    0.70
   6  -1   2    0.00    0.80
  -7   1  -2    3.60    0.70
  -7   1  -2    4.50    0.80
  -7   1  -2    5.00    0.50
  -7   1  -2    5.40    0.90
  -7   1  -2    4.70    0.70
  -7   1  -2    4.00    0.60
   7  -1   2    3.20    0.90
   7  -1   2    3.50    0.90
   7  -1   2    4.70    0.80
   7  -1   2    3.90    0.80
  -8   1  -2    4.00    0.80
  -8   1  -2    2.70    0.40
  -8   1  -2    3.20    0.90
  -8   1  -2    3.30    0.90
   8  -1   2    2.20    0.90
   8  -1   2    2.30    1.40
   8  -1   2    4.00    0.90
   8  -1   2    2.10    0.90
  -9   1  -2   28.20    2.30
  -9   1  -2   27.20    2.20
  -9   1  -2   27.60    2.10
  -9   1  -2   26.10    1.80
  -9   1  -2   23.50    1.70
   9  -1   2   29.00    2.30
   9  -1   2   30.40    2.30
 -10   1  -2   -1.30    0.90
 -10   1  -2    0.70    1.00
 -10   1  -2   -0.40    0.90
  10  -1   2    0.60    1.00
  10  -1   2    0.50    1.00
  10  -1   2    0.70    0.90
 -11   1  -2    1.40    1.00
 -11   1  -2    1.70    0.90
 -11   1  -2    0.90    0.80
  11  -1   2    0.20    1.00
  11  -1   2    2.00    1.20
  11  -1   2    0.00    0.90
  10   0  -2    0.70    1.40
  10   0  -2    0.10    0.90
  10   0  -2    0.00    1.10
 -10   0   2    0.20    1.00
 -10   0   2   -0.90    0.90
 -10   0   2    1.60    0.90
 -10   0   2    1.60    0.50
 -10   0   2    0.00    0.70
   9   0  -2    0.90    0.90
   9   0  -2   -0.40    0.80
   9   0  -2    0.20    1.00
  -9   0   2    0.10    0.70
  -9   0   2    0.00    0.80
   8   0  -2    0.20    0.90
   8   0  -2   -1.30    0.70
   8   0  -2    0.00    0.20
   8   0  -2    0.70    0.80
  -8   0   2   -0.40    1.10
  -8   0   2    0.10    0.80
  -8   0   2   -0.40    0.40
   7   0  -2   -0.60    0.70
   7   0  -2   -0.40    0.70
   7   0  -2   -0.50    0.80
   7   0  -2    0.60    0.40
  -7   0   2    0.30    0.90
  -7   0   2    0.00    0.50
  -7   0   2   -0.40    0.70
   6   0  -2   32.30    2.60
   6   0  -2   37.90    2.70
   6   0  -2   37.10    2.40
   6   0  -2   37.60    2.50
   6   0  -2   32.20    2.60
  -6   0   2   33.40    2.50
  -6   0   2   34.50    2.50
  -6   0   2   35.60    2.50
  -6   0   2   38.80    2.70
   5   0  -2   21.50    1.80
   5   0  -2   24.30    1.90
   5   0  -2   23.30    1.80
   5   0  -2   22.70    1.60
   5   0  -2   22.80    1.70
  -5   0   2   24.70    1.70
  -5   0   2   22.90    1.70
  -5   0   2   22.80    1.90
  -5   0   2   20.10    1.80
  -5   0   2   26.00    1.80
   4   0  -2    5.50    0.50
   4   0  -2    6.40    0.70
   4   0  -2    5.20    0.80
   4   0  -2    6.10    0.50
   4   0  -2    6.10    0.70
   4   0  -2    6.30    0.70
   4   0  -2    6.00    0.70
  -4   0   2    6.60    0.50
  -4   0   2    5.60    0.80
  -4   0   2    5.20    0.60
  -4   0   2    5.70    0.70
  -4   0   2    5.50    0.60
  -4   0   2    5.80    0.70
  -4   0   2    7.40    0.80
   3   0  -2  848.82   56.99
   3   0  -2  930.51   57.09
   3   0  -2  887.71   57.09
  -3   0   2  883.91   57.09
  -3   0   2  861.21   56.99
   2   0  -2   65.49    4.50
   2   0  -2   67.89    4.50
   2   0  -2   71.89    4.50
   2   0  -2   73.79    4.50
   2   0  -2   69.89    4.50
   2   0  -2   63.89    4.50
  -2   0   2   74.79    4.50
  -2   0   2   68.69    4.50
  -2   0   2   66.59    4.50
  -2   0   2   68.39    4.50
  -2   0   2   61.29    4.50
  -2   0   2   64.99    4.40
  -2   0   2   71.09    4.50
  -2   0   2   67.99    4.50
   1   0  -2   87.39    5.50
   1   0  -2   83.19    5.50
   1   0  -2   82.59    5.50
   1   0  -2   84.49    5.50
   1   0  -2   87.69    5.60
   1   0  -2   74.99    5.50
  -1   0   2   79.19    5.50
  -1   0   2   86.19    5.50
  -1   0   2   88.89    5.50
  -1   0   2   89.39    5.60
  -1   0   2   89.59    5.60
  -1   0   2   82.89    5.60
  -1   0   2   86.09    5.50
   0   0  -2  764.32   56.69
   0   0  -2  783.02   52.59
   0   0   2  814.52   52.59
   0   0   2  872.61   57.29
  -1   0  -2 1736.93  110.49
   1   0   2 1672.73  110.19
   1   0   2 1515.15  105.69
  -2   0  -2  213.38   14.20
  -2   0  -2  212.38   14.20
  -2   0  -2  234.98   14.30
  -2   0  -2  221.78   14.30
  -2   0  -2  203.38   14.30
  -2   0  -2  209.08   14.30
  -2   0  -2  223.08   14.30
   2   0   2  215.58   14.20
   2   0   2  214.48   14.30
   2   0   2  229.78   14.30
   2   0   2  218.18   14.30
   2   0   2  241.98   14.30
   2   0   2  232.58   14.30
   2   0   2  210.48   14.30
  -3   0  -2  206.38   13.60
  -3   0  -2  189.88   13.60
  -3   0  -2  213.28   13.60
  -3   0  -2  217.58   13.60
  -3   0  -2  203.48   13.60
  -3   0  -2  210.58   13.60
  -3   0  -2  212.68   13.60
   3   0   2  229.38   13.60
   3   0   2  208.78   13.60
   3   0   2  217.48   13.60
   3   0   2  199.78   13.60
   3   0   2  210.58   13.60
   3   0   2  194.98   13.60
   3   0   2  220.18   13.60
   3   0   2  204.78   13.60
  -4   0  -2   95.99    6.30
  -4   0  -2   79.69    6.30
  -4   0  -2   99.29    6.20
  -4   0  -2   94.99    6.30
  -4   0  -2   99.39    6.20
  -4   0  -2   95.39    6.20
  -4   0  -2   97.69    6.30
  -4   0  -2   89.59    6.20
   4   0   2   99.29    6.20
   4   0   2  100.49    6.30
   4   0   2  104.49    6.30
   4   0   2   83.29    6.30
   4   0   2   98.69    6.30
  -5   0  -2   25.30    1.80
  -5   0  -2   29.80    1.90
  -5   0  -2   26.50    1.90
  -5   0  -2   26.50    1.80
  -5   0  -2   24.10    1.80
   5   0   2   24.50    2.00
   5   0   2   23.20    1.90
   5   0   2   28.60    1.90
   5   0   2   26.80    1.90
   5   0   2   23.00    1.90
   5   0   2   26.10    1.80
  -6   0  -2   13.90    1.10
  -6   0  -2   12.90    1.00
  -6   0  -2   12.30    1.20
  -6   0  -2   11.70    1.10
  -6   0  -2   11.30    1.10
   6   0   2   12.90    1.10
   6   0   2   11.40    1.30
   6   0   2   12.30    1.20
   6   0   2   12.40    1.30
   6   0   2   12.50    1.10
  -7   0  -2   13.20    1.10
  -7   0  -2   13.20    1.20
  -7   0  -2   14.30    1.30
  -7   0  -2   15.00    1.40
   7   0   2   14.00    1.40
   7   0   2   16.60    1.30
   7   0   2   16.10    1.40
   7   0   2   13.80    1.40
   7   0   2   15.60    1.40
  -8   0  -2   49.40    3.50
  -8   0  -2   46.90    3.30
  -8   0  -2   47.00    3.20
  -8   0  -2   42.00    3.40
  -8   0  -2   45.60    3.20
   8   0   2   48.20    3.30
   8   0   2   53.59    3.50
   8   0   2   51.69    3.50
   8   0   2   49.40    3.40
  -9   0  -2    4.20    0.30
  -9   0  -2    5.70    1.20
  -9   0  -2    2.70    0.30
  -9   0  -2    4.90    0.90
  -9   0  -2    3.70    0.80
  -9   0  -2    3.70    0.50
  -9   0  -2    5.90    0.60
   9   0   2    5.10    1.00
   9   0   2    4.90    1.10
   9   0   2    2.90    1.00
 -10   0  -2    0.50    0.90
 -10   0  -2    1.00    1.00
 -10   0  -2    0.80    1.10
 -10   0  -2   -0.10    0.40
  10   0   2    0.40    0.90
  10   0   2    0.80    1.00
  10   0   2    0.70    1.00
 -11   0  -2   -0.90    0.90
 -11   0  -2   -1.20    0.90
 -11   0  -2    0.50    1.20
  11   0   2    0.80    1.10
  11   0   2   -0.70    0.90
  11   0   2   -1.60    0.90
  10  -1  -2   -0.30    1.10
  10  -1  -2   -0.40    0.90
  10  -1  -2    0.00    0.90
 -10   1   2   -0.80    1.00
 -10   1   2   -1.30    0.50
 -10   1   2    0.10    0.90
 -10   1   2   -0.10    0.60
 -10   1   2   -1.00    0.90
   9  -1  -2    0.20    0.90
   9  -1  -2   -2.00    1.00
   9  -1  -2   -0.90    0.80
  -9   1   2   -0.10    0.90
  -9   1   2   -0.30    0.60
  -9   1   2    0.00    0.80
   8  -1  -2    0.20    0.80
   8  -1  -2    0.30    0.90
   8  -1  -2   -0.20    0.80
  -8   1   2   -1.20    0.80
  -8   1   2    1.50    1.10
  -8   1   2    0.40    0.50
   7  -1  -2    8.50    1.10
   7  -1  -2    6.30    0.60
   7  -1  -2    5.30    1.10
  -7   1   2    6.60    0.90
  -7   1   2    6.80    0.80
  -7   1   2    5.30    1.20
  -7   1   2    6.80    0.70
   6  -1  -2   14.60    1.30
   6  -1  -2   16.00    1.10
   6  -1  -2   14.60    1.10
   6  -1  -2   12.80    1.40
   6  -1  -2   14.10    1.40
  -6   1   2   11.40    1.40
  -6   1   2   14.30    1.30
  -6   1   2   13.50    1.20
  -6   1   2   12.20    1.20
   5  -1  -2   10.00    1.10
   5  -1  -2    7.60    1.00
   5  -1  -2    8.00    0.80
   5  -1  -2    6.60    0.90
  -5   1   2    9.90    0.80
  -5   1   2    7.30    1.00
  -5   1   2    8.60    1.00
  -5   1   2    7.50    0.80
   4  -1  -2    0.90    0.50
   4  -1  -2    0.10    0.60
   4  -1  -2    1.20    0.50
   4  -1  -2    0.70    0.50
   4  -1  -2    0.00    0.50
   4  -1  -2   -0.20    0.30
  -4   1   2   -0.20    0.60
  -4   1   2    0.70    0.70
  -4   1   2    0.70    0.40
  -4   1   2    1.10    0.40
  -4   1   2    2.30    0.50
  -4   1   2    0.20    0.40
   3  -1  -2   23.00    1.60
   3  -1  -2   25.50    1.80
   3  -1  -2   24.20    1.70
   3  -1  -2   27.10    1.80
   3  -1  -2   25.20    1.70
   3  -1  -2   25.70    1.70
   3  -1  -2   24.80    1.70
  -3   1   2   23.20    1.70
  -3   1   2   22.10    1.70
  -3   1   2   25.90    1.70
  -3   1   2   23.90    1.70
  -3   1   2   26.10    1.80
  -3   1   2   24.40    1.70
  -3   1   2   26.50    1.80
   2  -1  -2   96.19    6.20
   2  -1  -2   83.99    6.20
   2  -1  -2   95.19    6.30
   2  -1  -2   98.29    6.30
   2  -1  -2   89.69    6.30
   2  -1  -2  100.09    6.20
   2  -1  -2  103.29    6.40
  -2   1   2   84.19    6.30
  -2   1   2   95.99    6.30
  -2   1   2   97.09    6.20
  -2   1   2   94.09    6.20
  -2   1   2   94.59    6.30
  -2   1   2  102.69    6.30
  -2   1   2   98.19    6.20
  -2   1   2  101.79    6.30
   1  -1  -2  412.26   25.20
   1  -1  -2  357.16   25.30
  -1   1   2  401.56   25.30
   0  -1  -2 1652.03  113.09
   0  -1  -2 1841.22  118.39
   0   1   2 1694.63  118.39
   0   1   2 1791.52  113.09
  -1  -1  -2  275.97   20.20
   1   1   2  335.07   20.10
   1   1   2  321.77   20.10
  -2  -1  -2    6.30    0.60
  -2  -1  -2    4.90    0.50
  -2  -1  -2    4.10    0.50
  -2  -1  -2    4.40    0.50
  -2  -1  -2    4.80    0.40
  -2  -1  -2    3.90    0.50
  -2  -1  -2    3.90    0.50
   2   1   2    5.10    0.50
   2   1   2    4.70    0.40
   2   1   2    4.20    0.50
   2   1   2    4.50    0.50
   2   1   2    5.10    0.50
   2   1   2    4.90    0.40
   2   1   2    5.00    0.50
   2   1   2    5.40    0.50
  -3  -1  -2   67.29    4.40
  -3  -1  -2   68.09    4.40
  -3  -1  -2   61.89    4.40
  -3  -1  -2   58.29    4.40
  -3  -1  -2   67.09    4.40
  -3  -1  -2   69.89    4.40
   3   1   2   71.09    4.50
   3   1   2   64.99    4.40
   3   1   2   68.39    4.40
   3   1   2   65.59    4.40
   3   1   2   68.59    4.40
   3   1   2   67.79    4.40
  -4  -1  -2    5.90    0.60
  -4  -1  -2    5.60    0.50
  -4  -1  -2    5.70    0.60
  -4  -1  -2    5.50    0.60
  -4  -1  -2    5.20    0.60
  -4  -1  -2    4.80    0.60
  -4  -1  -2    5.10    0.50
  -4  -1  -2    5.80    0.60
  -5  -1  -2   21.10    1.50
  -5  -1  -2   22.10    1.60
  -5  -1  -2   20.90    1.70
  -5  -1  -2   21.00    1.60
  -5  -1  -2   19.30    1.60
  -5  -1  -2   21.30    1.50
  -5  -1  -2   22.60    1.60
   5   1   2   20.20    1.80
   5   1   2   21.10    1.60
   5   1   2   25.00    1.70
   5   1   2   24.10    1.70
   5   1   2   19.40    1.70
   5   1   2   22.10    1.50
  -6  -1  -2    3.80    0.80
  -6  -1  -2    3.80    0.60
  -6  -1  -2    4.10    0.60
  -6  -1  -2    3.10    0.70
  -6  -1  -2    1.70    0.60
  -6  -1  -2    4.70    0.70
  -6  -1  -2    3.20    0.70
   6   1   2    3.40    0.50
   6   1   2    2.10    0.80
   6   1   2    3.70    0.80
   6   1   2    3.30    0.70
   6   1   2    1.80    0.70
  -7  -1  -2   -0.10    0.50
  -7  -1  -2    0.00    0.60
  -7  -1  -2    0.60    0.80
  -7  -1  -2    0.90    0.90
   7   1   2    0.20    0.40
   7   1   2   -0.60    0.60
   7   1   2    0.30    0.80
   7   1   2    0.50    0.80
   7   1   2   -0.90    0.70
  -8  -1  -2   10.80    1.20
  -8  -1  -2   10.30    1.00
  -8  -1  -2    8.90    1.00
  -8  -1  -2    8.10    1.10
  -8  -1  -2    8.80    0.80
   8   1   2    6.00    1.00
   8   1   2   10.40    1.20
   8   1   2   10.70    0.90
   8   1   2   12.40    1.40
   8   1   2   10.10    1.30
  -9  -1  -2    3.30    0.80
  -9  -1  -2    3.60    1.00
  -9  -1  -2    3.00    0.60
  -9  -1  -2    2.40    0.80
  -9  -1  -2    2.90    0.50
   9   1   2    2.90    0.60
   9   1   2    2.80    0.90
   9   1   2    3.30    1.00
   9   1   2    2.80    0.90
 -10  -1  -2    2.50    1.10
 -10  -1  -2    2.10    0.90
 -10  -1  -2    1.40    0.60
 -10  -1  -2    0.70    1.10
 -10  -1  -2    1.00    0.40
  10   1   2    1.60    0.90
  10   1   2    0.90    0.90
  10   1   2    1.20    1.00
 -11  -1  -2    2.60    0.60
 -11  -1  -2    3.20    1.00
 -11  -1  -2    2.10    1.00
 -11  -1  -2    1.70    1.10
  11   1   2    1.50    1.00
  11   1   2    3.10    1.10
  11   1   2    1.80    1.20
 -12  -1  -2    0.70    1.20
 -12  -1  -2    1.80    1.00
  12   1   2    1.30    1.20
  12   1   2   -0.90    0.90
  10  -2  -2   -0.20    1.10
  10  -2  -2   -0.30    0.90
  10  -2  -2    1.10    0.90
 -10   2   2    1.30    0.70
 -10   2   2    0.00    0.80
 -10   2   2   -2.00    0.80
   9  -2  -2   -1.70    1.00
   9  -2  -2    0.00    0.90
   9  -2  -2   -0.80    0.90
  -9   2   2   -0.10    0.50
  -9   2   2    0.00    0.90
  -9   2   2   -0.80    0.70
  -9   2   2   -1.90    0.60
   8  -2  -2    1.00    0.90
   8  -2  -2    0.40    1.00
   8  -2  -2    0.60    0.90
  -8   2   2    1.50    0.70
  -8   2   2    0.80    0.70
  -8   2   2   -0.60    0.80
  -8   2   2    1.10    0.40
   7  -2  -2    1.60    1.00
   7  -2  -2    1.60    0.80
   7  -2  -2   -1.40    0.80
  -7   2   2    1.90    0.80
  -7   2   2    3.40    0.70
  -7   2   2    4.00    0.80
  -7   2   2    3.30    0.90
  -7   2   2    2.10    1.00
   6  -2  -2    4.00    0.50
   6  -2  -2    6.60    1.30
   6  -2  -2    4.80    0.80
   6  -2  -2    4.40    0.90
   6  -2  -2    1.10    0.80
  -6   2   2    3.10    0.80
  -6   2   2    4.00    0.50
  -6   2   2    4.50    0.80
  -6   2   2    4.30    1.00
   5  -2  -2   17.70    1.30
   5  -2  -2   15.40    1.40
   5  -2  -2   18.00    1.50
   5  -2  -2   15.20    1.40
  -5   2   2   15.90    1.30
  -5   2   2   17.40    1.30
  -5   2   2   15.80    1.30
  -5   2   2   19.60    1.50
   4  -2  -2   25.50    1.80
   4  -2  -2   21.30    1.90
   4  -2  -2   25.70    2.00
   4  -2  -2   25.10    1.90
   4  -2  -2   23.90    1.80
  -4   2   2   25.30    1.90
  -4   2   2   26.80    1.80
  -4   2   2   25.20    1.80
  -4   2   2   25.50    1.80
  -4   2   2   23.90    1.80
  -4   2   2   25.50    1.90
  -4   2   2   24.80    1.80
   3  -2  -2   84.69    5.70
   3  -2  -2   84.59    5.70
   3  -2  -2   88.89    5.60
   3  -2  -2   87.09    5.60
   3  -2  -2   81.29    5.60
   3  -2  -2   83.29    5.70
  -3   2   2   90.69    5.70
  -3   2   2   84.69    5.60
  -3   2   2   85.19    5.60
  -3   2   2   81.39    5.60
  -3   2   2   93.69    5.70
  -3   2   2   74.59    5.60
  -3   2   2   84.79    5.60
   2  -2  -2   50.19    3.10
   2  -2  -2   45.90    3.10
   2  -2  -2   41.80    3.20
   2  -2  -2   45.00    3.20
   2  -2  -2   49.40    3.20
   2  -2  -2   44.20    3.10
   2  -2  -2   50.99    3.10
  -2   2   2   47.50    3.20
  -2   2   2   46.90    3.20
  -2   2   2   47.60    3.10
  -2   2   2   44.30    3.10
  -2   2   2   43.80    3.20
  -2   2   2   48.90    3.10
  -2   2   2   52.19    3.20
   1  -2  -2   26.50    1.80
   1  -2  -2   27.40    1.80
   1  -2  -2   27.10    1.80
   1  -2  -2   23.70    1.80
   1  -2  -2   24.40    1.80
   1  -2  -2   26.60    1.80
   1  -2  -2   25.80    1.80
  -1   2   2   25.50    1.80
  -1   2   2   29.40    1.80
  -1   2   2   25.80    1.80
  -1   2   2   25.90    1.80
  -1   2   2   23.70    1.80
  -1   2   2   28.70    1.80
  -1   2   2   24.90    1.80
  -1   2   2   27.00    1.80
   0  -2  -2   68.69    4.30
   0  -2  -2   66.19    4.30
   0  -2  -2   61.69    4.30
   0  -2  -2   68.99    4.30
   0  -2  -2   65.69    4.30
   0  -2  -2   62.59    4.30
   0  -2  -2   63.09    4.30
   0   2   2   63.59    4.30
   0   2   2   69.89    4.30
   0   2   2   62.79    4.30
   0   2   2   64.69    4.30
   0   2   2   63.79    4.30
   0   2   2   66.99    4.30
  -1  -2  -2  271.07   17.60
  -1  -2  -2  234.68   17.60
  -1  -2  -2  268.17   17.60
  -1  -2  -2  287.17   17.60
   1   2   2  271.67   17.70
   1   2   2  274.87   17.60
   1   2   2  293.07   17.60
  -2  -2  -2   54.29    3.40
  -2  -2  -2   50.89    3.40
  -2  -2  -2   55.09    3.40
  -2  -2  -2   46.30    3.40
  -2  -2  -2   50.19    3.40
  -2  -2  -2   52.89    3.40
  -2  -2  -2   50.19    3.40
  -2  -2  -2   47.90    3.40
  -2  -2  -2   44.10    3.30
   2   2   2   51.89    3.40
   2   2   2   50.49    3.40
   2   2   2   50.09    3.40
   2   2   2   54.09    3.40
   2   2   2   49.00    3.40
   2   2   2   55.09    3.40
   2   2   2   55.79    3.40
   2   2   2   53.59    3.30
  -3  -2  -2    9.60    0.80
  -3  -2  -2   10.00    0.80
  -3  -2  -2    8.70    0.80
  -3  -2  -2    9.90    0.80
  -3  -2  -2   10.70    0.90
  -3  -2  -2    9.60    0.80
   3   2   2   10.10    0.80
   3   2   2    9.40    0.80
   3   2   2   11.50    0.80
   3   2   2   11.20    0.80
  -4  -2  -2  403.36   27.20
  -4  -2  -2  427.56   27.30
  -4  -2  -2  449.16   27.20
  -4  -2  -2  429.56   27.20
  -4  -2  -2  416.76   27.20
  -4  -2  -2  425.26   27.20
  -4  -2  -2  420.46   27.20
  -4  -2  -2  388.66   27.20
   4   2   2  411.86   27.20
   4   2   2  446.76   27.20
   4   2   2  416.06   27.20
   4   2   2  429.86   27.30
   4   2   2  397.76   27.20
  -5  -2  -2    0.00    0.30
  -5  -2  -2   -0.60    0.40
  -5  -2  -2    0.30    0.40
  -5  -2  -2    0.20    0.60
  -5  -2  -2   -0.30    0.40
  -5  -2  -2    0.20    0.50
  -5  -2  -2    0.20    0.50
  -5  -2  -2   -0.80    0.40
   5   2   2   -0.40    0.30
   5   2   2    0.30    0.70
   5   2   2   -0.20    0.40
   5   2   2    0.20    0.40
   5   2   2   -0.10    0.40
   5   2   2   -0.10    0.50
  -6  -2  -2   77.09    5.50
  -6  -2  -2   78.99    5.20
  -6  -2  -2   76.59    5.20
  -6  -2  -2   80.99    5.30
  -6  -2  -2   86.19    5.20
  -6  -2  -2   64.79    5.20
  -6  -2  -2   85.69    5.10
  -6  -2  -2   72.89    5.20
   6   2   2   84.09    5.30
   6   2   2   81.19    5.10
   6   2   2   74.89    5.20
   6   2   2   70.99    5.20
   6   2   2   74.29    5.30
   6   2   2   81.09    5.20
  -7  -2  -2   19.50    1.60
  -7  -2  -2   21.00    1.70
  -7  -2  -2   17.20    1.60
  -7  -2  -2   18.10    1.60
  -7  -2  -2   24.00    1.60
   7   2   2   21.50    1.60
   7   2   2   20.00    1.60
   7   2   2   21.60    1.50
   7   2   2   18.50    1.60
   7   2   2   20.90    1.70
  -8  -2  -2   -0.70    0.50
  -8  -2  -2   -0.60    0.80
  -8  -2  -2   -0.10    0.70
  -8  -2  -2    0.80    0.60
   8   2   2   -0.20    0.70
   8   2   2   -0.50    1.10
   8   2   2   -0.70    0.70
   8   2   2    0.90    0.40
  -9  -2  -2   -0.10    0.60
  -9  -2  -2   -0.40    0.70
  -9  -2  -2    0.30    0.40
  -9  -2  -2   -0.20    0.70
  -9  -2  -2    0.00    1.20
   9   2   2    0.10    0.80
   9   2   2   -0.70    0.90
   9   2   2   -0.10    0.40
   9   2   2    0.90    0.80
 -10  -2  -2    0.20    1.40
 -10  -2  -2    0.10    1.00
 -10  -2  -2   -0.10    0.40
 -10  -2  -2    0.90    0.80
 -10  -2  -2   -0.40    0.60
  10   2   2   -0.50    0.70
  10   2   2   -0.40    1.00
  10   2   2    0.30    0.80
 -11  -2  -2    5.40    1.30
 -11  -2  -2    5.10    0.80
 -11  -2  -2    4.10    1.00
 -11  -2  -2    5.20    1.10
  11   2   2    5.30    1.10
  11   2   2    3.70    1.10
  11   2   2    6.00    1.40
 -12  -2  -2    1.10    0.60
 -12  -2  -2    1.30    0.90
 -12  -2  -2    0.60    1.10
 -12  -2  -2    0.80    0.90
  12   2   2    0.80    1.20
  12   2   2   -0.10    0.90
  12   2   2    0.10    0.90
   9  -3  -2    0.00    0.90
   9  -3  -2    0.20    1.10
   9  -3  -2   -0.40    0.90
  -9   3   2   -1.40    0.60
  -9   3   2   -0.40    0.90
  -9   3   2   -0.70    0.80
  -9   3   2   -0.50    0.90
  -9   3   2    0.90    0.70
   8  -3  -2   -1.10    0.80
   8  -3  -2    0.10    1.40
   8  -3  -2   -1.90    1.50
  -8   3   2   -0.70    0.80
  -8   3   2   -1.00    0.60
  -8   3   2   -0.10    0.80
   7  -3  -2    0.90    0.90
   7  -3  -2    0.60    0.80
   7  -3  -2    0.20    0.80
   7  -3  -2    0.90    0.90
  -7   3   2   -0.20    0.80
  -7   3   2    0.50    0.40
  -7   3   2   -0.30    0.90
  -7   3   2    0.00    0.80
  -7   3   2    1.50    0.70
   6  -3  -2   -0.80    0.80
   6  -3  -2    0.60    0.90
   6  -3  -2    1.50    0.30
   6  -3  -2    1.90    0.80
   6  -3  -2    0.90    0.70
  -6   3   2    2.10    0.70
  -6   3   2    1.30    0.70
  -6   3   2    1.40    0.40
  -6   3   2   -0.30    0.80
  -6   3   2    0.90    0.70
   5  -3  -2    0.80    0.70
   5  -3  -2    1.20    0.60
   5  -3  -2    1.40    0.70
  -5   3   2    0.40    0.70
  -5   3   2    0.90    0.60
  -5   3   2    0.90    0.40
  -5   3   2    0.50    0.50
  -5   3   2    0.60    0.70
   4  -3  -2    1.70    0.80
   4  -3  -2    1.80    0.60
   4  -3  -2    2.60    0.80
  -4   3   2    2.80    0.70
  -4   3   2    2.40    0.40
  -4   3   2    2.50    0.60
  -4   3   2    3.20    0.60
  -4   3   2    2.30    0.60
  -4   3   2    2.20    0.70
   3  -3  -2   28.10    2.00
   3  -3  -2   26.50    1.90
   3  -3  -2   25.70    2.00
   3  -3  -2   24.50    2.00
   3  -3  -2   27.60    1.90
   3  -3  -2   28.40    1.90
  -3   3   2   28.80    2.00
  -3   3   2   28.60    1.90
  -3   3   2   27.50    1.90
  -3   3   2   24.60    1.90
  -3   3   2   29.40    2.00
  -3   3   2   27.90    1.90
  -3   3   2   25.10    2.00
   2  -3  -2   23.90    1.60
   2  -3  -2   22.50    1.60
   2  -3  -2   23.30    1.60
   2  -3  -2   19.90    1.60
   2  -3  -2   20.50    1.60
   2  -3  -2   22.00    1.60
   2  -3  -2   24.30    1.60
  -2   3   2   21.60    1.60
  -2   3   2   23.20    1.60
  -2   3   2   26.70    1.60
  -2   3   2   20.60    1.60
  -2   3   2   22.20    1.60
  -2   3   2   22.70    1.60
  -2   3   2   19.10    1.50
  -2   3   2   25.20    1.60
   1  -3  -2   14.00    1.10
   1  -3  -2   18.20    1.20
   1  -3  -2   14.90    1.10
   1  -3  -2   17.40    1.20
   1  -3  -2   17.00    1.20
   1  -3  -2   15.20    1.20
   1  -3  -2   14.60    1.20
   1  -3  -2   15.90    1.20
  -1   3   2   17.60    1.20
  -1   3   2   14.60    1.10
  -1   3   2   17.50    1.10
  -1   3   2   17.70    1.20
  -1   3   2   16.10    1.10
  -1   3   2   16.30    1.20
  -1   3   2   17.50    1.20
   0  -3  -2   66.29    4.20
   0  -3  -2   64.19    4.10
   0  -3  -2   53.79    4.10
   0  -3  -2   58.99    4.20
   0  -3  -2   62.09    4.20
   0  -3  -2   61.39    4.10
   0  -3  -2   62.69    4.20
   0  -3  -2   58.89    4.20
   0   3   2   65.39    4.10
   0   3   2   65.39    4.20
   0   3   2   69.79    4.10
   0   3   2   63.39    4.20
   0   3   2   66.59    4.20
   0   3   2   66.09    4.20
   0   3   2   62.09    4.20
  -1  -3  -2 1128.29   84.39
  -1  -3  -2 1137.29   78.59
   1   3   2 1324.97   78.69
  -2  -3  -2  261.47   16.50
  -2  -3  -2  260.77   16.60
  -2  -3  -2  265.07   16.60
  -2  -3  -2  236.28   16.60
  -2  -3  -2  270.97   16.60
  -2  -3  -2  269.57   16.50
  -2  -3  -2  243.68   16.60
   2   3   2  251.07   16.60
   2   3   2  256.57   16.60
   2   3   2  264.97   16.60
   2   3   2  250.97   16.60
   2   3   2  232.28   16.60
   2   3   2  246.28   16.60
   2   3   2  266.17   16.50
  -3  -3  -2    4.00    0.50
  -3  -3  -2    2.90    0.40
  -3  -3  -2    2.90    0.40
  -3  -3  -2    2.20    0.50
  -3  -3  -2    3.60    0.40
  -3  -3  -2    2.60    0.40
  -3  -3  -2    2.50    0.50
   3   3   2    3.70    0.30
   3   3   2    4.40    0.50
   3   3   2    3.60    0.40
   3   3   2    3.30    0.40
   3   3   2    3.80    0.40
   3   3   2    3.20    0.40
   3   3   2    4.00    0.50
   3   3   2    3.50    0.40
  -4  -3  -2 1633.04  101.59
  -4  -3  -2 1570.94  113.89
   4   3   2 1453.65  101.49
   4   3   2 1555.34  114.59
  -5  -3  -2   74.29    5.20
  -5  -3  -2   81.39    5.20
  -5  -3  -2   78.39    5.20
  -5  -3  -2   82.79    5.20
  -5  -3  -2   76.69    5.20
  -5  -3  -2   79.99    5.20
   5   3   2   79.59    5.20
   5   3   2   80.99    5.10
   5   3   2   74.99    5.20
   5   3   2   78.09    5.20
   5   3   2   71.49    5.20
  -6  -3  -2   -0.30    0.70
  -6  -3  -2   -0.40    0.70
  -6  -3  -2    0.40    0.50
  -6  -3  -2    0.30    0.40
  -6  -3  -2   -0.20    0.60
  -6  -3  -2   -0.40    0.60
  -6  -3  -2   -0.70    0.60
   6   3   2    0.20    0.50
   6   3   2   -0.20    0.50
   6   3   2   -1.20    0.70
   6   3   2    0.20    0.30
   6   3   2   -1.70    0.60
   6   3   2    0.10    0.50
  -7  -3  -2   -1.30    0.80
  -7  -3  -2   -1.00    0.50
  -7  -3  -2    0.30    0.60
  -7  -3  -2   -0.20    0.70
  -7  -3  -2    0.60    0.40
  -7  -3  -2    0.60    0.60
  -7  -3  -2   -1.10    0.60
   7   3   2    0.10    0.60
   7   3   2   -0.30    0.60
   7   3   2    0.50    0.80
   7   3   2   -0.60    0.30
   7   3   2   -0.60    0.80
  -8  -3  -2    0.70    0.70
  -8  -3  -2    0.00    0.80
  -8  -3  -2    0.20    0.60
  -8  -3  -2   -0.40    0.50
  -8  -3  -2    0.20    0.60
   8   3   2   -2.10    0.90
   8   3   2    0.40    0.30
   8   3   2   -0.40    0.60
   8   3   2    1.10    0.80
  -9  -3  -2    0.90    0.80
  -9  -3  -2    0.80    0.70
  -9  -3  -2   -0.40    0.70
  -9  -3  -2    1.20    0.90
   9   3   2    1.40    0.80
   9   3   2    2.30    1.00
   9   3   2    1.60    0.70
 -10  -3  -2    1.90    0.80
 -10  -3  -2    3.60    1.10
 -10  -3  -2    2.20    0.50
 -10  -3  -2    1.50    1.00
 -10  -3  -2    1.90    0.80
  10   3   2    1.10    0.80
  10   3   2    2.70    1.40
  10   3   2    4.70    1.10
 -11  -3  -2    0.80    0.90
 -11  -3  -2    0.20    1.10
 -11  -3  -2    2.00    0.90
 -11  -3  -2    1.60    0.70
  11   3   2    2.60    1.00
  11   3   2   -0.40    1.00
  11   3   2    1.80    0.90
 -12  -3  -2    1.40    1.30
 -12  -3  -2   -0.50    0.90
 -12  -3  -2    0.70    0.70
 -12  -3  -2   -0.60    0.80
  12   3   2    0.00    0.80
  12   3   2    0.60    0.90
  12   3   2   -0.50    1.10
   9  -4  -2    0.30    1.10
   9  -4  -2   -0.50    0.90
   9  -4  -2    0.80    0.90
  -9   4   2    0.70    0.90
  -9   4   2   -1.00    0.70
  -9   4   2    0.40    0.70
  -9   4   2    0.60    0.60
   8  -4  -2   -0.40    0.90
   8  -4  -2   -0.10    1.00
   8  -4  -2   -0.70    0.90
  -8   4   2    1.20    0.90
  -8   4   2   -0.70    0.80
  -8   4   2    0.10    0.80
  -8   4   2    1.70    0.60
  -8   4   2    0.20    0.70
   7  -4  -2   12.10    1.30
   7  -4  -2    7.70    1.40
   7  -4  -2   12.20    1.40
  -7   4   2    8.40    1.50
  -7   4   2   12.40    1.20
  -7   4   2   11.90    1.10
  -7   4   2   12.00    1.20
  -7   4   2   11.10    0.90
   6  -4  -2    4.50    1.00
   6  -4  -2    0.70    0.90
   6  -4  -2    4.90    1.00
   6  -4  -2    4.70    0.80
   6  -4  -2    4.80    0.50
  -6   4   2    5.20    0.90
  -6   4   2    2.00    0.90
  -6   4   2    4.80    0.50
  -6   4   2    4.40    0.80
  -6   4   2    4.50    0.80
  -6   4   2    3.00    0.90
   5  -4  -2   -1.20    0.60
   5  -4  -2    0.90    0.80
   5  -4  -2    0.30    0.70
   5  -4  -2    0.20    0.40
  -5   4   2   -0.20    0.40
  -5   4   2    0.00    0.60
  -5   4   2   -0.20    0.30
  -5   4   2    1.00    0.40
  -5   4   2    0.30    0.70
  -5   4   2   -1.00    0.50
  -5   4   2   -0.90    0.80
  -5   4   2   -1.10    0.50
   4  -4  -2   40.80    2.60
   4  -4  -2   36.40    2.70
   4  -4  -2   36.80    2.70
  -4   4   2   39.60    2.70
  -4   4   2   34.60    2.70
  -4   4   2   34.20    2.60
  -4   4   2   41.20    2.70
  -4   4   2   39.80    2.60
  -4   4   2   36.30    2.60
  -4   4   2   36.70    2.70
  -4   4   2   36.90    2.60
   3  -4  -2   28.10    1.90
   3  -4  -2   24.00    2.00
   3  -4  -2   26.60    1.80
   3  -4  -2   26.00    2.00
   3  -4  -2   29.60    2.00
   3  -4  -2   24.40    2.00
  -3   4   2   27.90    1.90
  -3   4   2   29.50    1.90
  -3   4   2   25.00    2.00
  -3   4   2   28.70    2.00
  -3   4   2   25.30    2.00
  -3   4   2   26.00    2.00
  -3   4   2   28.80    1.90
  -3   4   2   27.20    1.90
   2  -4  -2    1.40    0.50
   2  -4  -2    2.40    0.50
   2  -4  -2    1.60    0.40
   2  -4  -2    1.80    0.40
   2  -4  -2    1.50    0.50
   2  -4  -2    2.20    0.50
   2  -4  -2    1.50    0.50
   2  -4  -2    1.80    0.40
   2  -4  -2    2.20    0.30
  -2   4   2    2.20    0.40
  -2   4   2    1.50    0.40
  -2   4   2    2.10    0.50
  -2   4   2    2.10    0.40
  -2   4   2    1.50    0.50
  -2   4   2    2.30    0.40
  -2   4   2    1.70    0.50
  -2   4   2    1.70    0.30
  -2   4   2    0.90    0.30
   1  -4  -2   33.40    2.30
   1  -4  -2   29.80    2.10
   1  -4  -2   29.40    2.20
   1  -4  -2   28.40    2.20
   1  -4  -2   33.80    2.20
   1  -4  -2   31.70    2.20
   1  -4  -2   32.90    2.20
   1  -4  -2   34.60    2.20
  -1   4   2   32.00    2.20
  -1   4   2   32.80    2.30
  -1   4   2   33.70    2.20
  -1   4   2   31.00    2.20
  -1   4   2   32.30    2.10
  -1   4   2   31.90    2.10
  -1   4   2   32.50    2.20
  -1   4   2   29.20    2.10
   0  -4  -2   81.79    5.60
   0  -4  -2   88.29    5.60
   0  -4  -2   91.19    5.60
   0  -4  -2   92.49    5.70
   0  -4  -2   90.39    5.70
   0  -4  -2   85.89    5.70
   0  -4  -2   82.59    5.70
   0  -4  -2   89.59    5.70
   0   4   2   82.79    5.60
   0   4   2   87.49    5.60
   0   4   2   91.89    5.70
   0   4   2   83.59    5.60
   0   4   2   86.69    5.60
   0   4   2   82.09    5.70
   0   4   2   74.49    5.70
   0   4   2   86.59    5.70
   0   4   2   88.19    5.60
  -1  -4  -2   27.90    2.00
  -1  -4  -2   28.30    2.00
  -1  -4  -2   25.50    2.00
  -1  -4  -2   27.50    2.00
  -1  -4  -2   30.70    2.00
  -1  -4  -2   31.40    2.10
  -1  -4  -2   31.30    2.00
  -1  -4  -2   26.00    2.00
   1   4   2   27.70    2.10
   1   4   2   31.70    2.00
   1   4   2   32.30    2.00
   1   4   2   31.60    2.00
   1   4   2   31.40    2.00
   1   4   2   30.30    2.10
   1   4   2   30.10    2.00
   1   4   2   31.10    2.00
   1   4   2   31.20    2.10
  -2  -4  -2   -0.10    0.10
  -2  -4  -2    0.40    0.30
  -2  -4  -2    0.00    0.40
  -2  -4  -2    0.40    0.30
  -2  -4  -2   -0.10    0.30
  -2  -4  -2   -0.10    0.30
  -2  -4  -2    0.00    0.10
  -2  -4  -2    0.30    0.20
  -2  -4  -2    0.20    0.40
  -2  -4  -2    0.10    0.30
   2   4   2    0.20    0.30
   2   4   2    0.30    0.20
   2   4   2    0.60    0.30
   2   4   2    0.20    0.20
   2   4   2    0.10    0.40
   2   4   2    0.30    0.30
   2   4   2    0.20    0.10
  -3  -4  -2   26.20    1.80
  -3  -4  -2   24.70    2.00
  -3  -4  -2   29.30    1.90
  -3  -4  -2   27.40    1.90
  -3  -4  -2   31.00    2.00
  -3  -4  -2   27.80    1.90
  -3  -4  -2   26.50    1.90
  -3  -4  -2   26.70    1.90
  -3  -4  -2   25.20    1.90
   3   4   2   27.00    1.90
   3   4   2   31.20    1.90
   3   4   2   26.60    1.90
   3   4   2   32.50    2.00
   3   4   2   27.10    1.80
   3   4   2   29.00    1.90
   3   4   2   26.70    1.90
   3   4   2   27.90    1.90
  -4  -4  -2   19.10    1.50
  -4  -4  -2   21.20    1.50
  -4  -4  -2   21.00    1.60
  -4  -4  -2   21.00    1.50
  -4  -4  -2   23.40    1.60
  -4  -4  -2   20.70    1.50
  -4  -4  -2   19.40    1.60
   4   4   2   19.90    1.50
   4   4   2   21.10    1.40
   4   4   2   21.70    1.50
   4   4   2   21.60    1.50
   4   4   2   19.60    1.40
   4   4   2   20.40    1.50
  -5  -4  -2   19.70    1.60
  -5  -4  -2   18.90    1.50
  -5  -4  -2   18.80    1.50
  -5  -4  -2   19.20    1.60
  -5  -4  -2   22.30    1.60
  -5  -4  -2   19.90    1.50
  -5  -4  -2   19.90    1.50
   5   4   2   21.00    1.50
   5   4   2   20.10    1.40
   5   4   2   20.50    1.50
   5   4   2   21.90    1.50
   5   4   2   16.30    1.50
  -6  -4  -2    2.20    0.80
  -6  -4  -2    1.20    0.70
  -6  -4  -2    2.50    0.70
  -6  -4  -2    3.00    0.60
  -6  -4  -2    1.90    0.70
  -6  -4  -2    2.40    0.70
   6   4   2    2.80    0.30
   6   4   2    2.70    0.50
   6   4   2    2.50    0.80
   6   4   2    1.50    0.60
   6   4   2    3.00    0.60
   6   4   2    2.00    0.70
  -7  -4  -2   21.20    1.70
  -7  -4  -2   19.80    1.70
  -7  -4  -2   21.00    1.70
  -7  -4  -2   20.30    1.80
  -7  -4  -2   19.80    1.70
  -7  -4  -2   23.90    1.60
  -7  -4  -2   20.80    1.70
   7   4   2   24.00    1.60
   7   4   2   20.00    1.50
   7   4   2   19.90    1.60
   7   4   2   17.90    1.70
  -8  -4  -2    5.40    1.00
  -8  -4  -2    5.30    0.90
  -8  -4  -2    4.50    1.10
  -8  -4  -2    6.00    0.90
  -8  -4  -2    5.70    0.90
  -8  -4  -2    5.00    0.70
  -8  -4  -2    3.60    0.80
   8   4   2    5.10    0.70
   8   4   2    4.80    1.00
   8   4   2    4.80    0.80
   8   4   2    5.40    0.80
  -9  -4  -2    1.90    0.80
  -9  -4  -2   -0.30    0.90
  -9  -4  -2    1.50    0.80
  -9  -4  -2    0.90    0.70
   9   4   2    0.20    0.90
   9   4   2    0.30    0.60
   9   4   2    0.20    0.80
 -10  -4  -2    0.40    0.70
 -10  -4  -2   -0.30    1.00
 -10  -4  -2    0.00    0.70
  10   4   2    0.80    0.80
  10   4   2    0.10    1.00
  10   4   2    0.10    0.70
 -11  -4  -2    1.30    0.90
 -11  -4  -2    1.90    0.80
 -11  -4  -2    0.50    1.10
 -11  -4  -2    1.50    0.80
  11   4   2   -0.10    0.80
  11   4   2   -0.40    0.80
  11   4   2    1.50    1.10
 -12  -4  -2    0.60    0.90
 -12  -4  -2    0.70    2.10
 -12  -4  -2    0.60    0.70
 -12  -4  -2    1.50    0.90
  12   4   2    0.00    0.90
  12   4   2    0.10    1.10
  12   4   2    0.60    0.90
   8  -5  -2    0.80    1.00
   8  -5  -2    2.00    1.00
   8  -5  -2    1.40    0.90
  -8   5   2   -0.20    0.90
  -8   5   2    0.30    0.60
  -8   5   2    1.90    0.80
  -8   5   2    0.80    0.60
   7  -5  -2   -1.30    0.90
   7  -5  -2    1.00    1.00
   7  -5  -2    1.10    1.20
  -7   5   2    1.70    0.60
  -7   5   2    2.90    0.90
  -7   5   2    0.30    0.80
  -7   5   2    0.40    0.50
   6  -5  -2    7.00    1.20
   6  -5  -2    8.20    1.10
   6  -5  -2    7.30    0.70
   6  -5  -2    7.80    1.00
  -6   5   2    6.90    1.10
  -6   5   2    8.00    1.10
  -6   5   2    7.90    0.90
  -6   5   2    7.50    0.90
  -6   5   2    7.40    0.60
   5  -5  -2   -0.10    0.70
   5  -5  -2    0.80    0.60
   5  -5  -2    1.10    0.80
   5  -5  -2    1.10    0.60
  -5   5   2    0.10    0.60
  -5   5   2    1.00    0.50
  -5   5   2    0.50    0.60
  -5   5   2    2.40    0.70
  -5   5   2    1.00    0.30
  -5   5   2    1.10    0.50
  -5   5   2    1.00    0.70
  -5   5   2   -0.30    0.70
   4  -5  -2    0.20    0.70
   4  -5  -2    0.60    0.60
   4  -5  -2    0.10    0.50
  -4   5   2    1.10    0.40
  -4   5   2    0.50    0.60
  -4   5   2    0.50    0.70
  -4   5   2    0.10    0.50
  -4   5   2    0.90    0.30
  -4   5   2    0.90    0.40
  -4   5   2    0.40    0.50
  -4   5   2   -0.30    0.70
   3  -5  -2    1.60    0.60
   3  -5  -2    1.70    0.30
   3  -5  -2    0.50    0.70
   3  -5  -2    1.60    0.40
   3  -5  -2    1.50    0.60
   3  -5  -2    1.90    0.50
  -3   5   2    2.10    0.40
  -3   5   2    1.70    0.50
  -3   5   2    2.20    0.40
  -3   5   2    2.10    0.40
  -3   5   2    2.00    0.70
  -3   5   2    1.80    0.70
  -3   5   2    1.20    0.60
   2  -5  -2    3.30    0.60
   2  -5  -2    2.50    0.40
   2  -5  -2    2.30    0.60
   2  -5  -2    2.50    0.40
   2  -5  -2    1.90    0.60
   2  -5  -2    2.30    0.60
   2  -5  -2    1.70    0.50
  -2   5   2    2.70    0.40
  -2   5   2    3.00    0.60
  -2   5   2    2.50    0.40
  -2   5   2    2.10    0.50
  -2   5   2    2.50    0.40
  -2   5   2    1.80    0.60
  -2   5   2    2.00    0.60
  -2   5   2    2.00    0.40
   1  -5  -2    9.90    0.80
   1  -5  -2   10.50    0.90
   1  -5  -2   11.10    1.00
   1  -5  -2    9.80    0.90
   1  -5  -2    9.70    1.00
   1  -5  -2    9.90    0.90
   1  -5  -2    9.60    0.80
   1  -5  -2   10.00    0.80
   1  -5  -2    9.70    0.80
   1  -5  -2   10.70    0.80
  -1   5   2   10.90    0.80
  -1   5   2    9.10    0.70
  -1   5   2    9.80    0.80
  -1   5   2   10.10    0.80
  -1   5   2    9.70    0.90
  -1   5   2   10.30    0.90
  -1   5   2    9.60    0.90
  -1   5   2   10.60    0.70
  -1   5   2   11.70    1.10
   0  -5  -2  236.18   16.00
   0  -5  -2  242.28   16.00
   0  -5  -2  251.57   15.90
   0  -5  -2  242.48   16.00
   0  -5  -2  239.78   15.90
   0  -5  -2  246.78   16.00
   0  -5  -2  257.57   16.00
   0  -5  -2  231.78   15.90
   0  -5  -2  244.38   16.00
   0  -5  -2  258.77   16.00
   0   5   2  255.57   15.90
   0   5   2  255.57   16.00
   0   5   2  243.78   15.90
   0   5   2  206.18   15.90
   0   5   2  271.97   16.00
   0   5   2  253.47   15.90
   0   5   2  262.17   16.00
   0   5   2  231.58   16.00
   0   5   2  239.78   15.90
  -1  -5  -2   14.80    1.10
  -1  -5  -2   13.90    1.10
  -1  -5  -2   14.50    1.00
  -1  -5  -2   13.60    1.00
  -1  -5  -2   13.80    1.20
  -1  -5  -2   14.60    1.10
  -1  -5  -2   14.10    1.00
  -1  -5  -2   14.20    1.00
   1   5   2   15.40    1.00
   1   5   2   15.90    1.20
   1   5   2   13.80    1.20
   1   5   2   13.50    1.00
   1   5   2   15.00    1.00
   1   5   2   15.80    1.10
   1   5   2   13.90    1.10
   1   5   2   14.30    1.00
   1   5   2   13.60    1.00
  -2  -5  -2  109.99    7.10
  -2  -5  -2  111.39    7.20
  -2  -5  -2  110.89    7.20
  -2  -5  -2  110.99    7.10
  -2  -5  -2  114.59    7.20
  -2  -5  -2  111.89    7.30
  -2  -5  -2  110.49    7.10
  -2  -5  -2  105.89    7.10
  -2  -5  -2  109.89    7.20
  -2  -5  -2  107.19    7.20
  -2  -5  -2  110.59    7.20
   2   5   2   99.89    7.20
   2   5   2  115.89    7.20
   2   5   2  116.39    7.20
   2   5   2   93.59    7.20
   2   5   2   94.49    7.20
   2   5   2  117.69    7.10
   2   5   2  118.69    7.20
   2   5   2  111.89    7.10
  -3  -5  -2  280.57   17.00
  -3  -5  -2  262.57   17.00
  -3  -5  -2  253.57   16.90
  -3  -5  -2  267.57   16.90
  -3  -5  -2  285.47   17.10
  -3  -5  -2  230.88   17.00
  -3  -5  -2  263.77   17.00
  -3  -5  -2  261.77   16.90
  -3  -5  -2  248.58   16.90
   3   5   2  239.68   16.90
   3   5   2  286.17   17.00
   3   5   2  259.07   16.90
   3   5   2  253.17   17.00
   3   5   2  265.67   17.00
  -4  -5  -2   21.40    1.40
  -4  -5  -2   20.00    1.40
  -4  -5  -2   19.40    1.60
  -4  -5  -2   20.70    1.60
  -4  -5  -2   20.00    1.50
  -4  -5  -2   19.00    1.50
  -4  -5  -2   20.20    1.30
  -4  -5  -2   19.90    1.50
   4   5   2   21.00    1.50
   4   5   2   17.80    1.40
   4   5   2   18.40    1.40
   4   5   2   20.90    1.40
   4   5   2   19.70    1.40
   4   5   2   20.10    1.40
  -5  -5  -2   25.00    1.80
  -5  -5  -2   25.50    1.90
  -5  -5  -2   24.90    1.80
  -5  -5  -2   26.10    1.80
  -5  -5  -2   24.10    1.80
  -5  -5  -2   21.70    1.90
  -5  -5  -2   28.20    1.90
  -5  -5  -2   23.20    1.90
   5   5   2   26.90    1.80
   5   5   2   25.70    1.90
   5   5   2   24.20    1.80
   5   5   2   25.80    1.80
   5   5   2   26.60    1.80
   5   5   2   25.00    1.60
   5   5   2   23.10    1.70
   5   5   2   24.70    1.60
  -6  -5  -2    1.80    0.70
  -6  -5  -2    3.00    0.80
  -6  -5  -2    0.90    0.70
  -6  -5  -2    1.60    0.50
  -6  -5  -2    1.10    0.60
  -6  -5  -2    1.20    0.60
  -6  -5  -2    0.80    0.70
   6   5   2    1.20    0.50
   6   5   2    0.50    0.60
   6   5   2    1.40    0.60
   6   5   2    1.80    0.50
   6   5   2    0.20    0.50
  -7  -5  -2    6.80    0.90
  -7  -5  -2    6.10    0.90
  -7  -5  -2    5.00    0.90
  -7  -5  -2    5.80    1.00
   7   5   2    6.20    0.70
   7   5   2    6.70    0.80
   7   5   2    6.10    0.90
   7   5   2    5.10    0.60
   7   5   2    3.00    0.80
  -8  -5  -2    7.50    1.10
  -8  -5  -2   10.20    1.10
  -8  -5  -2    7.90    1.10
  -8  -5  -2    8.60    0.90
  -8  -5  -2    8.90    1.10
   8   5   2    5.00    1.00
   8   5   2    8.60    0.80
   8   5   2    7.40    0.90
   8   5   2    9.80    0.90
  -9  -5  -2   -1.40    0.90
  -9  -5  -2   -0.60    0.70
  -9  -5  -2    0.50    0.80
   9   5   2    0.50    0.70
   9   5   2    1.00    0.40
   9   5   2    0.90    0.70
   9   5   2    0.80    0.70
   9   5   2    1.60    0.90
 -10  -5  -2    0.10    1.00
 -10  -5  -2   -0.30    0.80
 -10  -5  -2   -0.60    0.60
  10   5   2   -0.40    0.60
  10   5   2    0.40    1.10
  10   5   2    1.20    0.70
 -11  -5  -2   13.60    1.40
 -11  -5  -2   12.80    1.60
 -11  -5  -2    9.60    1.40
 -11  -5  -2   11.60    1.40
  11   5   2   13.00    1.40
  11   5   2   15.80    1.40
  11   5   2   12.90    1.60
 -12  -5  -2    0.80    1.20
 -12  -5  -2    2.50    0.80
 -12  -5  -2    0.00    0.80
 -12  -5  -2    0.60    0.90
  12   5   2    0.60    0.80
  12   5   2   -0.60    1.20
  12   5   2    0.50    1.00
  12   5   2   -1.30    0.90
   8  -6  -2    0.30    0.90
   8  -6  -2    0.50    0.90
   8  -6  -2   -0.90    0.90
  -8   6   2    0.80    0.80
  -8   6   2    0.80    0.90
  -8   6   2   -0.10    0.60
  -8   6   2    0.50    0.50
   7  -6  -2    1.40    1.00
   7  -6  -2    0.60    0.90
   7  -6  -2    0.30    0.90
  -7   6   2    0.50    0.80
  -7   6   2    0.80    0.50
  -7   6   2    0.80    0.90
  -7   6   2    0.80    0.60
   6  -6  -2   -0.20    0.80
   6  -6  -2   -0.60    0.80
   6  -6  -2    0.00    0.80
   6  -6  -2    1.20    0.90
  -6   6   2    0.50    0.80
  -6   6   2    0.20    0.50
  -6   6   2   -0.10    0.80
   5  -6  -2   -0.60    0.70
   5  -6  -2   -0.10    0.60
   5  -6  -2    0.90    0.80
   5  -6  -2    0.40    0.50
  -5   6   2    0.70    0.40
  -5   6   2    0.20    0.40
  -5   6   2   -0.10    0.80
  -5   6   2    0.00    0.70
  -5   6   2    0.30    0.70
  -5   6   2    0.30    0.40
  -5   6   2    0.00    0.50
  -5   6   2    0.30    0.80
   4  -6  -2    3.80    0.70
   4  -6  -2    3.20    0.80
   4  -6  -2    3.40    0.90
  -4   6   2    4.20    0.80
  -4   6   2    4.10    0.90
  -4   6   2    3.40    0.50
  -4   6   2    3.70    0.50
  -4   6   2    5.00    0.60
  -4   6   2    3.50    0.70
  -4   6   2    5.10    0.80
  -4   6   2    3.20    0.50
   3  -6  -2    1.70    0.60
   3  -6  -2    1.60    0.40
   3  -6  -2    1.30    0.60
   3  -6  -2    2.40    0.60
  -3   6   2    2.50    0.70
  -3   6   2    1.20    0.40
  -3   6   2    1.80    0.40
  -3   6   2    1.70    0.30
  -3   6   2    1.00    0.70
  -3   6   2    2.70    0.60
  -3   6   2    1.00    0.50
  -3   6   2    1.60    0.40
   2  -6  -2    0.10    0.50
   2  -6  -2    0.50    0.40
   2  -6  -2    0.20    0.50
   2  -6  -2   -0.30    0.50
   2  -6  -2   -0.30    0.30
  -2   6   2    0.00    0.50
  -2   6   2    0.10    0.20
  -2   6   2   -0.70    0.60
  -2   6   2   -1.20    0.60
  -2   6   2   -0.40    0.40
  -2   6   2    0.00    0.30
  -2   6   2   -0.20    0.20
  -2   6   2   -0.20    0.90
   1  -6  -2   27.10    1.90
   1  -6  -2   28.20    1.80
   1  -6  -2   27.60    1.90
   1  -6  -2   27.00    1.90
   1  -6  -2   25.90    1.90
   1  -6  -2   25.10    1.80
   1  -6  -2   21.00    1.80
  -1   6   2   26.70    1.90
  -1   6   2   27.50    1.80
  -1   6   2   26.00    1.80
  -1   6   2   25.30    1.90
  -1   6   2   24.00    1.90
  -1   6   2   23.50    2.00
   0  -6  -2    5.70    0.60
   0  -6  -2    5.80    0.50
   0  -6  -2    5.90    0.60
   0  -6  -2    6.90    0.80
   0  -6  -2    5.50    0.60
   0  -6  -2    5.90    0.70
   0  -6  -2    6.50    0.70
   0  -6  -2    5.90    0.60
   0  -6  -2    5.80    0.70
   0   6   2    6.40    0.70
   0   6   2    6.30    0.50
   0   6   2    5.60    0.70
   0   6   2    5.70    0.80
   0   6   2    6.70    0.60
   0   6   2    5.20    0.80
   0   6   2    6.40    0.60
  -1  -6  -2    3.90    0.60
  -1  -6  -2    4.60    0.40
  -1  -6  -2    4.20    0.60
  -1  -6  -2    4.00    0.50
  -1  -6  -2    4.60    0.50
  -1  -6  -2    4.70    0.50
  -1  -6  -2    4.10    0.50
  -1  -6  -2    4.10    0.70
   1   6   2    4.50    0.70
   1   6   2    4.40    0.60
   1   6   2    4.30    0.50
   1   6   2    3.90    0.70
   1   6   2    4.80    0.60
   1   6   2    3.40    0.50
   1   6   2    4.90    0.60
  -2  -6  -2   21.90    1.60
  -2  -6  -2   18.60    1.50
  -2  -6  -2   22.10    1.50
  -2  -6  -2   22.10    1.50
  -2  -6  -2   20.70    1.50
  -2  -6  -2   20.30    1.40
  -2  -6  -2   23.50    1.60
  -2  -6  -2   19.20    1.50
  -2  -6  -2   22.10    1.60
  -2  -6  -2   22.20    1.60
  -2  -6  -2   20.80    1.50
   2   6   2   17.80    1.50
   2   6   2   23.30    1.60
   2   6   2   22.30    1.50
   2   6   2   21.40    1.50
   2   6   2   21.50    1.60
   2   6   2   22.00    1.50
   2   6   2   20.40    1.50
  -3  -6  -2   68.59    4.70
  -3  -6  -2   70.49    4.60
  -3  -6  -2   72.59    4.70
  -3  -6  -2   68.09    4.60
  -3  -6  -2   73.29    4.70
  -3  -6  -2   73.89    4.70
  -3  -6  -2   70.19    4.70
  -3  -6  -2   71.89    4.80
  -3  -6  -2   72.09    4.80
  -3  -6  -2   68.59    4.60
   3   6   2   74.39    4.70
   3   6   2   69.89    4.80
   3   6   2   74.59    4.70
   3   6   2   69.19    4.60
   3   6   2   62.59    4.70
   3   6   2   71.39    4.70
  -4  -6  -2  179.68   11.30
  -4  -6  -2  179.38   11.40
  -4  -6  -2  150.28   11.40
  -4  -6  -2  178.18   11.40
  -4  -6  -2  181.68   11.30
  -4  -6  -2  168.38   11.40
  -4  -6  -2  183.68   11.40
  -4  -6  -2  175.88   11.30
  -4  -6  -2  158.38   11.40
   4   6   2  183.78   11.30
   4   6   2  179.48   11.30
   4   6   2  171.98   11.40
   4   6   2  182.68   11.30
   4   6   2  159.48   11.40
  -5  -6  -2    1.60    0.40
  -5  -6  -2    0.60    0.50
  -5  -6  -2    0.80    0.30
  -5  -6  -2    0.00    0.50
  -5  -6  -2    0.70    0.70
  -5  -6  -2    0.60    0.40
  -5  -6  -2    1.00    0.60
   5   6   2    0.80    0.30
   5   6   2    0.70    0.40
   5   6   2    0.30    0.40
   5   6   2    0.60    0.50
   5   6   2    0.60    0.40
   5   6   2    0.40    0.40
  -6  -6  -2    9.30    0.80
  -6  -6  -2    4.60    1.00
  -6  -6  -2    8.00    1.00
  -6  -6  -2    7.30    0.90
  -6  -6  -2    8.40    0.90
   6   6   2    8.10    0.80
   6   6   2    6.30    0.90
   6   6   2    8.10    0.80
   6   6   2    7.70    0.60
   6   6   2    8.10    0.90
   6   6   2    6.80    0.80
  -7  -6  -2    0.40    0.80
  -7  -6  -2    0.20    0.50
  -7  -6  -2   -0.10    0.60
  -7  -6  -2   -0.40    0.60
  -7  -6  -2   -2.40    0.80
   7   6   2    0.00    0.30
   7   6   2    0.50    0.60
   7   6   2   -0.90    0.60
   7   6   2    0.10    0.40
   7   6   2   -0.20    0.50
   7   6   2    0.10    0.30
   7   6   2   -0.80    0.50
  -8  -6  -2    2.00    0.60
  -8  -6  -2    3.30    0.80
  -8  -6  -2    3.20    0.80
  -8  -6  -2    2.50    0.80
  -8  -6  -2    3.40    0.90
   8   6   2    1.70    0.80
   8   6   2    2.40    0.70
   8   6   2    2.00    0.70
   8   6   2    2.10    0.40
   8   6   2    2.40    0.50
  -9  -6  -2    4.80    0.90
  -9  -6  -2    2.20    0.80
  -9  -6  -2    2.20    1.00
  -9  -6  -2    4.50    1.00
   9   6   2    2.60    0.90
   9   6   2    0.60    0.60
   9   6   2    3.50    0.50
   9   6   2    3.30    0.70
   9   6   2    4.10    0.60
 -10  -6  -2    0.30    0.80
 -10  -6  -2   -1.30    0.90
  10   6   2   -0.20    0.40
  10   6   2    0.40    0.70
  10   6   2    0.10    0.60
  10   6   2   -1.10    0.90
 -11  -6  -2    4.50    0.90
 -11  -6  -2    3.50    1.00
 -11  -6  -2    4.10    1.10
  11   6   2    5.00    0.80
  11   6   2    5.60    1.00
  11   6   2    5.20    1.10
  11   6   2    2.00    1.00
 -12  -6  -2    0.90    0.90
 -12  -6  -2    2.00    1.20
 -12  -6  -2    0.50    1.00
 -12  -6  -2    0.30    1.10
  12   6   2    0.90    1.00
  12   6   2    0.60    0.70
  12   6   2    0.30    0.90
  12   6   2    2.60    1.20
   7  -7  -2    0.20    0.80
   7  -7  -2    0.40    1.00
   7  -7  -2    0.80    1.00
  -7   7   2   -0.90    0.90
  -7   7   2    0.10    0.50
  -7   7   2   -0.30    0.90
   6  -7  -2    0.10    1.00
   6  -7  -2    0.60    0.90
   6  -7  -2    0.50    1.00
  -6   7   2   -0.20    0.80
  -6   7   2    0.20    0.30
  -6   7   2    0.70    0.50
  -6   7   2    0.80    0.90
   5  -7  -2   -0.20    0.80
   5  -7  -2    0.10    1.00
   5  -7  -2    0.60    0.80
  -5   7   2    0.10    0.70
  -5   7   2   -0.10    0.80
  -5   7   2    0.00    0.50
  -5   7   2    1.00    0.80
   4  -7  -2    7.80    1.20
   4  -7  -2   13.30    1.20
   4  -7  -2   13.10    1.30
  -4   7   2   12.60    0.90
  -4   7   2   11.40    1.30
  -4   7   2   12.40    1.30
  -4   7   2   10.90    1.20
  -4   7   2   11.70    1.00
   3  -7  -2   27.90    1.90
   3  -7  -2   25.80    2.20
   3  -7  -2   26.10    2.10
   3  -7  -2   29.60    2.00
  -3   7   2   27.60    2.20
  -3   7   2   24.10    2.20
  -3   7   2   28.10    2.20
  -3   7   2   31.20    2.00
  -3   7   2   30.80    2.00
   2  -7  -2    4.30    0.70
   2  -7  -2    4.00    0.60
   2  -7  -2    4.40    0.60
   2  -7  -2    4.60    0.70
   2  -7  -2    3.90    0.60
  -2   7   2    4.40    0.80
  -2   7   2    3.80    0.60
  -2   7   2    4.30    0.50
  -2   7   2    4.60    0.70
  -2   7   2    3.60    0.70
  -2   7   2    4.20    0.80
   1  -7  -2    3.90    0.60
   1  -7  -2    3.50    0.60
   1  -7  -2    3.20    0.60
   1  -7  -2    2.80    0.60
   1  -7  -2    3.40    0.60
   1  -7  -2    2.50    0.60
  -1   7   2    3.00    0.70
  -1   7   2    3.50    0.50
  -1   7   2    1.60    0.70
  -1   7   2    3.90    0.50
  -1   7   2    4.10    0.70
  -1   7   2    3.70    0.60
   0  -7  -2   16.30    1.20
   0  -7  -2   15.00    1.20
   0  -7  -2   15.60    1.20
   0  -7  -2   17.10    1.40
   0  -7  -2   18.00    1.40
   0  -7  -2   15.90    1.30
   0  -7  -2   16.90    1.20
   0  -7  -2   16.30    1.20
   0   7   2   15.80    1.30
   0   7   2   15.90    1.20
   0   7   2   14.90    1.40
   0   7   2   19.00    1.40
  -1  -7  -2    0.60    0.50
  -1  -7  -2   -0.20    0.30
  -1  -7  -2   -0.30    0.40
  -1  -7  -2    0.90    0.40
  -1  -7  -2    0.60    0.30
  -1  -7  -2   -0.30    0.60
  -1  -7  -2    0.00    0.40
   1   7   2   -0.90    0.50
   1   7   2    1.30    0.40
   1   7   2   -0.40    0.30
   1   7   2   -0.40    0.60
   1   7   2    0.10    0.60
   1   7   2    0.30    0.30
   1   7   2    0.90    0.90
  -2  -7  -2   -0.40    0.60
  -2  -7  -2    0.10    0.30
  -2  -7  -2    0.10    0.30
  -2  -7  -2    0.00    0.40
  -2  -7  -2    0.50    0.40
  -2  -7  -2   -0.20    0.40
  -2  -7  -2    0.70    0.70
  -2  -7  -2    0.90    0.60
  -2  -7  -2    0.20    0.40
  -2  -7  -2    0.30    0.30
   2   7   2   -0.20    0.60
   2   7   2   -0.30    0.30
   2   7   2   -0.20    0.50
   2   7   2    0.20    0.30
   2   7   2    0.40    0.50
   2   7   2   -0.10    0.30
  -3  -7  -2   37.10    2.60
  -3  -7  -2   40.50    2.70
  -3  -7  -2   38.60    2.50
  -3  -7  -2   39.70    2.60
  -3  -7  -2   36.10    2.80
  -3  -7  -2   36.30    2.60
  -3  -7  -2   36.50    2.60
  -3  -7  -2   41.40    2.60
  -3  -7  -2   38.50    2.70
  -3  -7  -2   38.00    2.60
   3   7   2   37.00    2.70
   3   7   2   40.00    2.60
   3   7   2   36.00    2.60
   3   7   2   35.80    2.70
  -4  -7  -2    0.20    0.30
  -4  -7  -2    0.10    0.60
  -4  -7  -2    0.20    0.80
  -4  -7  -2    0.10    0.40
  -4  -7  -2    0.70    0.50
  -4  -7  -2   -0.70    0.50
  -4  -7  -2    0.60    0.50
   4   7   2   -0.20    0.50
   4   7   2    0.00    0.60
   4   7   2    0.10    0.40
   4   7   2    0.20    0.20
   4   7   2    0.30    0.20
   4   7   2    0.40    0.40
  -5  -7  -2    8.10    0.80
  -5  -7  -2    6.30    0.80
  -5  -7  -2    7.20    0.90
  -5  -7  -2    5.30    1.00
  -5  -7  -2    7.20    0.60
  -5  -7  -2    7.00    0.70
  -5  -7  -2    6.30    0.70
   5   7   2    6.80    0.60
   5   7   2    7.60    0.70
   5   7   2    6.30    0.90
   5   7   2    6.60    0.60
   5   7   2    6.70    0.70
  -6  -7  -2   17.60    1.40
  -6  -7  -2   17.80    1.30
  -6  -7  -2   16.20    1.20
  -6  -7  -2   11.70    1.50
  -6  -7  -2   16.50    1.40
  -6  -7  -2   15.60    1.50
   6   7   2   16.90    1.30
   6   7   2   17.10    1.50
   6   7   2   17.50    1.30
   6   7   2   15.30    1.30
   6   7   2   18.80    1.20
  -7  -7  -2    0.50    0.60
  -7  -7  -2   -1.40    0.70
  -7  -7  -2   -0.20    0.80
  -7  -7  -2    0.00    0.40
  -7  -7  -2   -1.20    0.70
   7   7   2   -0.50    0.40
   7   7   2    0.60    0.60
   7   7   2   -0.20    0.50
   7   7   2    0.30    0.50
   7   7   2    0.10    0.50
  -8  -7  -2    5.90    0.90
  -8  -7  -2    5.10    1.00
  -8  -7  -2    5.70    0.90
  -8  -7  -2    5.80    1.10
   8   7   2    5.40    0.90
   8   7   2    5.70    0.70
   8   7   2    6.30    1.00
   8   7   2    5.10    0.40
   8   7   2    5.50    0.40
   8   7   2    5.80    0.80
  -9  -7  -2    0.50    0.70
  -9  -7  -2    0.10    0.90
  -9  -7  -2    0.10    0.80
  -9  -7  -2    0.00    0.50
  -9  -7  -2   -0.70    0.80
   9   7   2    0.30    0.70
   9   7   2    0.10    0.50
   9   7   2   -0.60    0.70
   9   7   2   -0.10    0.30
   9   7   2    0.30    0.20
   9   7   2    0.00    0.60
 -10  -7  -2    1.00    0.90
 -10  -7  -2   -0.10    0.90
 -10  -7  -2    0.70    1.00
  10   7   2    0.00    0.80
  10   7   2    0.20    0.30
  10   7   2    0.70    0.70
  10   7   2    0.20    0.40
  10   7   2   -0.20    0.80
 -11  -7  -2    0.70    0.70
 -11  -7  -2    1.40    1.20
 -11  -7  -2    0.50    1.00
 -11  -7  -2    0.80    0.90
  11   7   2   -0.20    1.00
  11   7   2   -1.10    0.80
  11   7   2    0.50    0.50
  11   7   2    0.70    0.60
  11   7   2   -0.20    0.90
 -12  -7  -2    0.10    1.00
 -12  -7  -2   -0.30    0.70
 -12  -7  -2   -0.70    1.00
 -12  -7  -2   -2.10    1.10
  12   7   2   -1.50    0.80
  12   7   2   -0.90    1.00
  12   7   2   -1.60    0.60
  12   7   2    0.10    0.90
  12   7   2    0.80    0.60
   6  -8  -2    0.00    0.80
   6  -8  -2    1.10    1.00
   6  -8  -2    0.50    0.90
  -6   8   2    0.20    0.50
  -6   8   2    0.40    0.90
  -6   8   2   -0.40    0.90
   5  -8  -2    0.20    0.70
   5  -8  -2   -1.10    0.70
   5  -8  -2    0.40    0.90
  -5   8   2    1.30    0.80
  -5   8   2    0.50    0.80
  -5   8   2    0.40    0.50
  -5   8   2    0.50    1.00
   4  -8  -2    2.50    0.80
   4  -8  -2    6.40    0.80
  -4   8   2    5.80    1.00
  -4   8   2    6.30    1.00
  -4   8   2    4.20    0.70
  -4   8   2    3.90    1.10
  -4   8   2    6.20    0.70
   3  -8  -2    1.30    0.40
   3  -8  -2    1.60    0.60
   3  -8  -2    1.80    0.40
   3  -8  -2    0.40    0.60
   3  -8  -2    0.40    0.70
  -3   8   2   -0.10    0.70
  -3   8   2    0.50    0.80
  -3   8   2   -0.90    0.70
  -3   8   2    1.00    0.40
   2  -8  -2    1.90    0.60
   2  -8  -2    1.40    0.40
   2  -8  -2    1.20    0.60
   2  -8  -2    0.40    0.50
   2  -8  -2    0.40    0.40
  -2   8   2    0.50    0.40
  -2   8   2    0.80    0.70
  -2   8   2    0.60    0.70
  -2   8   2    1.30    0.80
   1  -8  -2   18.70    1.40
   1  -8  -2   16.90    1.40
   1  -8  -2   18.50    1.40
   1  -8  -2   17.50    1.30
   1  -8  -2   18.30    1.30
   1  -8  -2   18.10    1.40
  -1   8   2   18.30    1.30
  -1   8   2   13.90    1.30
  -1   8   2   17.20    1.50
  -1   8   2   19.10    1.50
  -1   8   2   19.50    1.50
   0  -8  -2    8.40    0.80
   0  -8  -2    8.70    0.90
   0  -8  -2    9.30    0.80
   0  -8  -2    8.60    0.80
   0  -8  -2   10.40    1.00
   0  -8  -2    9.60    0.90
   0  -8  -2    9.20    0.80
   0  -8  -2    8.50    0.80
   0   8   2   10.10    1.10
   0   8   2    8.80    0.90
   0   8   2    8.50    1.00
   0   8   2    8.80    0.70
  -1  -8  -2    1.60    0.40
  -1  -8  -2    1.70    0.40
  -1  -8  -2    1.60    0.40
  -1  -8  -2    2.40    0.50
  -1  -8  -2    2.70    0.70
  -1  -8  -2    1.70    0.50
   1   8   2    2.70    0.70
   1   8   2    1.90    0.80
   1   8   2    2.20    0.50
   1   8   2    1.50    0.70
  -2  -8  -2    0.30    0.40
  -2  -8  -2    0.50    0.30
  -2  -8  -2   -0.40    0.60
  -2  -8  -2    0.40    0.50
  -2  -8  -2    0.00    0.40
  -2  -8  -2    0.90    0.50
  -2  -8  -2    0.60    0.30
  -2  -8  -2    0.60    0.40
  -2  -8  -2    0.90    0.50
   2   8   2    0.10    0.70
   2   8   2    0.50    0.30
   2   8   2    0.70    0.60
   2   8   2    0.20    0.50
   2   8   2    0.60    0.40
  -3  -8  -2   40.60    2.60
  -3  -8  -2   36.20    2.60
  -3  -8  -2   32.20    2.70
  -3  -8  -2   39.80    2.60
  -3  -8  -2   37.50    2.50
  -3  -8  -2   38.20    2.60
  -3  -8  -2   37.80    2.60
  -3  -8  -2   37.80    2.70
  -3  -8  -2   37.60    2.50
   3   8   2   43.30    2.70
   3   8   2   38.40    2.80
   3   8   2   32.30    2.70
  -4  -8  -2   52.69    3.40
  -4  -8  -2   48.60    3.40
  -4  -8  -2   52.29    3.50
  -4  -8  -2   49.10    3.40
  -4  -8  -2   49.50    3.40
  -4  -8  -2   54.59    3.40
  -4  -8  -2   42.80    3.50
  -4  -8  -2   51.09    3.40
   4   8   2   51.79    3.60
   4   8   2   55.69    3.50
   4   8   2   45.40    3.30
   4   8   2   51.49    3.40
  -5  -8  -2    1.30    0.30
  -5  -8  -2    2.50    0.50
  -5  -8  -2    1.60    0.50
  -5  -8  -2    0.30    0.60
  -5  -8  -2    1.30    0.80
  -5  -8  -2    1.50    0.60
   5   8   2    0.80    0.40
   5   8   2    1.00    0.30
   5   8   2    0.90    0.40
   5   8   2    1.10    0.20
   5   8   2    1.20    0.60
   5   8   2    1.30    0.60
  -6  -8  -2    2.10    0.70
  -6  -8  -2    3.60    0.70
  -6  -8  -2    4.60    0.50
  -6  -8  -2    3.20    0.80
  -6  -8  -2    3.90    0.50
  -6  -8  -2    3.20    0.90
   6   8   2    3.80    0.50
   6   8   2    2.60    0.70
   6   8   2    3.90    0.70
   6   8   2    3.40    0.50
   6   8   2    3.60    0.60
   6   8   2    3.70    0.50
  -7  -8  -2   12.00    1.20
  -7  -8  -2   12.20    0.90
  -7  -8  -2    9.20    1.30
  -7  -8  -2   11.50    1.00
  -7  -8  -2   12.30    1.20
  -7  -8  -2   12.50    1.20
   7   8   2   11.80    1.00
   7   8   2   13.40    1.30
   7   8   2   12.40    1.00
  -8  -8  -2    0.40    0.50
  -8  -8  -2    0.10    0.80
  -8  -8  -2    0.20    0.80
  -8  -8  -2    0.90    0.70
  -8  -8  -2    0.30    0.70
   8   8   2    0.10    0.50
   8   8   2    0.60    0.70
   8   8   2    0.90    0.40
   8   8   2    0.30    0.50
   8   8   2    0.20    0.70
  -9  -8  -2    1.80    0.80
  -9  -8  -2    0.50    0.50
  -9  -8  -2    0.90    0.80
  -9  -8  -2    0.60    0.90
  -9  -8  -2    0.30    0.90
   9   8   2    1.40    0.60
   9   8   2    0.70    0.50
   9   8   2    1.50    0.80
   9   8   2    0.40    0.70
 -10  -8  -2    0.60    1.00
 -10  -8  -2    1.20    0.90
 -10  -8  -2    2.30    1.10
  10   8   2    1.60    0.70
  10   8   2    1.00    0.50
  10   8   2    1.40    0.90
  10   8   2    1.20    0.80
 -11  -8  -2    1.30    1.00
 -11  -8  -2    2.70    1.30
 -11  -8  -2    1.00    1.00
  11   8   2    1.70    0.90
  11   8   2    0.50    1.00
  11   8   2    0.50    0.80
 -12  -8  -2   -0.70    1.10
 -12  -8  -2   -1.40    0.90
 -12  -8  -2   -0.70    0.70
 -12  -8  -2   -0.90    0.90
  12   8   2   -2.10    0.70
  12   8   2    0.30    0.90
   6  -9  -2    0.90    1.20
   6  -9  -2    1.60    1.20
   6  -9  -2    2.10    0.90
  -6   9   2    2.80    1.00
  -6   9   2    1.60    1.00
   5  -9  -2    7.80    1.20
   5  -9  -2    8.90    1.60
  -5   9   2    7.80    1.30
  -5   9   2    9.20    0.90
  -5   9   2    7.20    1.20
  -5   9   2    7.90    1.20
   4  -9  -2    4.50    0.90
   4  -9  -2    1.80    0.70
   4  -9  -2    2.80    0.70
  -4   9   2    2.80    0.60
  -4   9   2    2.10    1.00
  -4   9   2    2.30    0.90
  -4   9   2    2.00    0.90
   3  -9  -2   -0.10    0.40
   3  -9  -2    0.00    0.30
   3  -9  -2    0.10    0.60
   3  -9  -2    0.70    0.60
  -3   9   2    0.70    0.40
  -3   9   2   -0.20    0.80
  -3   9   2    1.90    1.10
  -3   9   2   -0.30    0.70
   2  -9  -2    0.50    0.60
   2  -9  -2    0.10    0.50
   2  -9  -2    0.40    0.40
   2  -9  -2   -0.20    0.40
  -2   9   2    0.10    0.80
  -2   9   2   -0.30    0.40
  -2   9   2   -1.60    0.80
  -2   9   2   -0.50    0.70
   1  -9  -2   -0.20    0.50
   1  -9  -2    0.00    0.50
   1  -9  -2   -0.30    0.40
   1  -9  -2   -0.40    0.40
  -1   9   2    0.00    0.70
  -1   9   2   -0.70    0.70
  -1   9   2    0.70    0.80
   0  -9  -2    9.30    0.80
   0  -9  -2    8.70    0.80
   0  -9  -2    9.40    1.00
   0  -9  -2    9.20    0.90
   0  -9  -2    8.50    0.80
   0  -9  -2    8.10    0.80
   0   9   2   10.00    1.00
   0   9   2    8.50    1.00
   0   9   2    6.80    0.90
  -1  -9  -2   -0.10    0.50
  -1  -9  -2    0.20    0.40
  -1  -9  -2   -0.30    0.40
  -1  -9  -2   -0.40    0.40
  -1  -9  -2    0.20    0.40
   1   9   2   -0.30    0.50
   1   9   2   -0.30    0.70
   1   9   2    0.40    0.70
   1   9   2   -0.80    0.60
  -2  -9  -2    0.00    0.40
  -2  -9  -2   -0.10    0.40
  -2  -9  -2    0.80    0.40
  -2  -9  -2   -0.10    0.30
  -2  -9  -2   -0.10    0.70
  -2  -9  -2    0.10    0.30
  -2  -9  -2   -0.10    0.40
  -2  -9  -2    0.20    0.60
   2   9   2   -0.80    0.70
   2   9   2    0.40    0.60
   2   9   2    0.20    0.60
   2   9   2    0.60    0.40
  -3  -9  -2   87.59    5.60
  -3  -9  -2   77.69    5.60
  -3  -9  -2   83.69    5.50
  -3  -9  -2   89.69    5.60
  -3  -9  -2   83.29    5.60
  -3  -9  -2   80.09    5.50
  -3  -9  -2   81.69    5.70
  -3  -9  -2   87.69    5.60
   3   9   2   81.19    5.70
   3   9   2   92.19    5.90
   3   9   2   82.09    5.70
  -4  -9  -2   11.70    1.00
  -4  -9  -2   11.20    0.90
  -4  -9  -2   11.60    1.00
  -4  -9  -2   12.40    0.90
  -4  -9  -2   12.20    1.00
  -4  -9  -2   12.40    1.00
  -4  -9  -2    8.90    1.20
   4   9   2    9.30    0.80
   4   9   2   11.20    1.00
   4   9   2   12.50    1.10
   4   9   2   12.80    1.40
  -5  -9  -2    0.80    0.40
  -5  -9  -2    1.60    0.50
  -5  -9  -2    1.00    0.50
  -5  -9  -2    0.00    0.50
  -5  -9  -2    0.10    0.80
  -5  -9  -2    1.10    0.60
   5   9   2    0.90    0.60
   5   9   2    1.10    0.60
   5   9   2    1.20    0.50
   5   9   2    0.80    0.40
  -6  -9  -2    2.90    0.90
  -6  -9  -2    6.00    0.80
  -6  -9  -2    5.60    0.60
  -6  -9  -2    5.50    0.70
  -6  -9  -2    4.40    0.80
  -6  -9  -2    4.70    0.70
   6   9   2    5.70    0.90
   6   9   2    6.70    0.70
   6   9   2    7.50    1.00
   6   9   2    6.60    0.90
  -7  -9  -2   11.50    1.20
  -7  -9  -2   11.60    0.90
  -7  -9  -2    9.20    1.10
  -7  -9  -2   11.90    1.00
  -7  -9  -2   12.20    1.20
  -7  -9  -2    6.80    1.30
   7   9   2   10.00    0.90
   7   9   2   11.60    1.00
   7   9   2   10.70    0.90
   7   9   2   11.40    0.90
   7   9   2   14.80    1.30
   7   9   2   11.90    1.40
  -8  -9  -2    0.10    0.40
  -8  -9  -2    0.10    0.80
  -8  -9  -2   -1.10    0.70
  -8  -9  -2   -0.50    0.90
  -8  -9  -2    0.50    0.40
  -8  -9  -2    0.80    0.70
   8   9   2   -0.60    0.40
   8   9   2   -0.70    0.70
   8   9   2   -0.80    0.60
  -9  -9  -2    0.10    0.40
  -9  -9  -2   -0.10    0.80
  -9  -9  -2    0.70    0.70
  -9  -9  -2   -0.20    0.70
   9   9   2   -0.10    0.60
   9   9   2   -0.50    0.80
   9   9   2   -0.50    0.70
   9   9   2    0.80    0.50
 -10  -9  -2    0.70    0.90
 -10  -9  -2    0.30    1.00
 -10  -9  -2    3.20    1.00
  10   9   2    1.50    0.90
  10   9   2    2.70    0.70
  10   9   2    1.00    0.60
  10   9   2    1.80    0.80
 -11  -9  -2   -0.70    1.10
 -11  -9  -2   -0.20    1.00
 -11  -9  -2   -0.20    1.00
  11   9   2   -0.50    0.60
  11   9   2    0.40    0.80
  11   9   2   -0.80    0.80
  12   9   2   -0.90    0.60
   5 -10  -2   -0.10    1.00
   5 -10  -2    2.00    0.80
   5 -10  -2    2.70    0.90
  -5  10   2    2.10    1.00
  -5  10   2    2.50    1.00
  -5  10   2    1.00    0.90
   4 -10  -2    1.00    0.70
   4 -10  -2    1.20    1.10
   4 -10  -2    1.80    0.80
  -4  10   2    1.00    0.90
  -4  10   2    1.40    0.90
  -4  10   2    1.90    0.60
  -4  10   2    1.70    1.00
   3 -10  -2   -0.10    0.70
   3 -10  -2   -0.20    0.60
   3 -10  -2   -0.10    0.30
   3 -10  -2    0.10    0.60
  -3  10   2    0.40    0.90
  -3  10   2   -0.80    0.90
  -3  10   2   -0.50    0.80
  -3  10   2    0.30    0.40
   2 -10  -2    0.40    0.60
   2 -10  -2    0.10    0.50
   2 -10  -2    1.30    0.90
   2 -10  -2    1.00    0.50
  -2  10   2    1.10    1.00
  -2  10   2    0.90    0.80
  -2  10   2    1.30    0.90
   1 -10  -2   -0.30    0.50
   1 -10  -2    0.90    0.50
   1 -10  -2   -0.10    0.60
   1 -10  -2    0.10    0.50
  -1  10   2   -0.20    0.80
  -1  10   2    1.10    0.90
  -1  10   2   -1.10    0.70
   0 -10  -2    0.50    0.40
   0 -10  -2   -0.10    0.50
   0 -10  -2    0.40    0.40
   0 -10  -2   -0.30    0.50
   0 -10  -2    0.10    0.60
   0  10   2    0.30    0.80
   0  10   2    0.30    0.60
   0  10   2    0.10    0.60
  -1 -10  -2    2.50    0.50
  -1 -10  -2    2.70    0.50
  -1 -10  -2    1.80    0.40
  -1 -10  -2    1.70    0.50
  -1 -10  -2    2.50    0.50
  -1 -10  -2    2.10    0.70
   1  10   2    3.40    0.90
   1  10   2    3.90    0.90
   1  10   2    3.50    0.70
  -2 -10  -2   12.60    1.00
  -2 -10  -2   12.50    1.00
  -2 -10  -2   12.80    1.30
  -2 -10  -2   12.00    1.00
  -2 -10  -2   12.80    1.00
  -2 -10  -2   11.20    1.00
   2  10   2   13.40    1.30
   2  10   2   14.30    1.10
   2  10   2   10.80    1.20
   2  10   2   11.90    1.30
  -3 -10  -2    1.40    0.50
  -3 -10  -2    1.40    0.80
  -3 -10  -2    1.60    0.40
  -3 -10  -2    2.40    0.50
  -3 -10  -2    1.20    0.30
  -3 -10  -2    1.80    0.50
  -3 -10  -2    1.10    0.50
   3  10   2    1.40    0.80
   3  10   2    1.50    0.70
   3  10   2    1.40    0.80
  -4 -10  -2    2.50    0.60
  -4 -10  -2    2.60    0.50
  -4 -10  -2    1.80    0.80
  -4 -10  -2    2.00    0.50
  -4 -10  -2    1.20    0.60
   4  10   2    2.50    0.70
   4  10   2    1.70    0.70
   4  10   2    2.10    0.80
  -5 -10  -2   -0.90    0.50
  -5 -10  -2   -1.10    0.80
  -5 -10  -2   -0.40    0.50
  -5 -10  -2    0.10    0.40
  -5 -10  -2   -0.40    0.50
   5  10   2    0.30    0.70
   5  10   2   -0.50    0.40
   5  10   2   -0.40    0.70
   5  10   2   -0.40    0.50
  -6 -10  -2    4.70    0.70
  -6 -10  -2    3.70    1.00
  -6 -10  -2    4.70    0.60
  -6 -10  -2    4.40    0.80
  -6 -10  -2    4.40    0.80
  -6 -10  -2    4.90    0.80
   6  10   2    4.60    0.60
   6  10   2    5.60    1.00
   6  10   2    4.60    0.90
   6  10   2    5.20    0.70
  -7 -10  -2   -0.10    0.30
  -7 -10  -2   -0.40    0.80
  -7 -10  -2   -0.70    0.70
  -7 -10  -2   -0.20    0.70
   7  10   2   -0.40    0.70
   7  10   2   -0.20    0.30
   7  10   2    0.00    0.70
   7  10   2   -0.60    0.40
  -8 -10  -2   -1.00    1.50
  -8 -10  -2    0.40    0.40
  -8 -10  -2    0.50    0.50
  -8 -10  -2    1.30    0.70
  -8 -10  -2   -0.20    0.70
   8  10   2    0.30    0.30
   8  10   2   -0.60    1.20
   8  10   2    0.70    0.70
   8  10   2    0.40    0.30
   8  10   2   -0.30    0.50
  -9 -10  -2    0.10    0.90
  -9 -10  -2    0.20    1.00
  -9 -10  -2   -0.50    0.90
   9  10   2    0.40    0.60
   9  10   2    0.50    0.80
   9  10   2   -0.30    0.70
 -10 -10  -2    6.80    1.20
 -10 -10  -2    5.10    1.00
 -10 -10  -2    4.90    1.10
  10  10   2    3.70    0.60
  10  10   2    5.50    0.90
  10  10   2    4.80    1.10
 -11 -10  -2    1.80    1.10
 -11 -10  -2    1.80    1.10
 -11 -10  -2    3.10    1.10
  11  10   2    1.90    0.70
  11  10   2    1.10    0.60
  11  10   2    1.70    1.00
   4 -11  -2    2.70    0.80
   4 -11  -2   -0.70    0.90
   4 -11  -2    1.20    0.80
  -4  11   2    0.60    0.90
  -4  11   2    1.20    1.00
  -4  11   2    1.30    1.00
   3 -11  -2   -0.30    0.70
   3 -11  -2    0.70    0.70
  -3  11   2   -0.10    0.90
  -3  11   2   -1.20    0.90
  -3  11   2   -0.20    1.00
   2 -11  -2    0.30    0.60
   2 -11  -2   -0.20    0.40
   2 -11  -2    0.40    0.60
   2 -11  -2   -0.80    0.60
  -2  11   2   -1.10    0.90
  -2  11   2   -0.20    0.90
   1 -11  -2    0.70    0.50
   1 -11  -2    0.60    0.50
   1 -11  -2    0.50    0.50
   1 -11  -2    1.00    0.60
  -1  11   2    0.60    0.90
  -1  11   2    0.60    0.80
  -1  11   2    0.10    0.90
   0 -11  -2    0.70    0.60
   0 -11  -2    0.90    0.50
   0 -11  -2    2.30    0.70
   0 -11  -2    1.00    0.50
   0  11   2    1.70    0.70
   0  11   2    0.90    0.70
   0  11   2    1.90    0.90
  -1 -11  -2    0.30    0.70
  -1 -11  -2    0.30    0.40
  -1 -11  -2   -0.60    0.40
  -1 -11  -2   -0.20    0.50
   1  11   2    0.10    0.80
   1  11   2   -0.90    0.60
   1  11   2   -0.40    0.60
  -2 -11  -2    6.50    0.80
  -2 -11  -2    7.20    0.70
  -2 -11  -2    7.80    0.80
  -2 -11  -2    8.00    1.00
  -2 -11  -2    6.20    0.80
   2  11   2    8.30    1.20
   2  11   2    6.80    1.10
   2  11   2    6.80    1.10
   2  11   2    7.10    0.80
  -3 -11  -2    1.80    0.50
  -3 -11  -2    1.90    0.90
  -3 -11  -2    1.30    0.30
  -3 -11  -2    2.50    0.60
  -3 -11  -2    1.70    0.50
  -3 -11  -2    2.40    0.40
   3  11   2   -0.10    0.70
   3  11   2    2.00    0.80
   3  11   2    1.40    0.90
  -4 -11  -2   -0.20    0.80
  -4 -11  -2    1.00    0.50
  -4 -11  -2    0.20    0.50
  -4 -11  -2    0.70    0.50
  -4 -11  -2   -0.40    0.50
   4  11   2   -1.40    0.70
   4  11   2    0.50    0.70
   4  11   2    0.70    0.70
  -5 -11  -2    0.00    0.60
  -5 -11  -2    0.20    0.90
  -5 -11  -2    0.90    0.60
  -5 -11  -2   -1.00    0.50
  -5 -11  -2   -0.60    0.60
   5  11   2    1.30    0.80
   5  11   2   -1.40    0.60
   5  11   2   -0.40    0.70
  -6 -11  -2    0.60    0.40
  -6 -11  -2    1.10    0.60
  -6 -11  -2    0.80    0.90
  -6 -11  -2   -0.10    0.60
  -6 -11  -2    0.80    0.70
   6  11   2   -0.40    0.80
   6  11   2    0.80    0.70
   6  11   2    1.20    0.60
  -7 -11  -2   -1.30    0.70
  -7 -11  -2   -0.20    0.40
  -7 -11  -2   -0.30    0.40
  -7 -11  -2   -0.40    0.60
  -7 -11  -2   -0.40    0.70
  -7 -11  -2   -0.90    1.10
   7  11   2    0.80    0.70
   7  11   2    0.80    0.90
   7  11   2   -0.50    0.70
   7  11   2    0.30    0.40
  -8 -11  -2   -0.80    0.80
  -8 -11  -2    0.50    0.70
  -8 -11  -2   -0.50    0.70
  -8 -11  -2   -0.10    0.80
   8  11   2    0.80    0.70
   8  11   2   -0.10    0.80
  -9 -11  -2    0.10    0.90
  -9 -11  -2   -1.70    0.90
   9  11   2   -0.60    0.80
   9  11   2   -1.10    0.70
 -10 -11  -2    0.70    1.10
 -10 -11  -2    2.00    1.00
 -10 -11  -2    0.90    1.00
  10  11   2    0.20    0.70
  10  11   2    0.80    0.90
 -11 -11  -2    4.30    1.10
 -11 -11  -2    1.90    1.10
 -11 -11  -2    2.50    1.00
  11  11   2    2.90    1.30
  11  11   2    2.50    0.80
   2 -12  -2    0.30    0.60
   2 -12  -2   -0.30    0.60
  -2  12   2    0.90    0.90
  -2  12   2    2.20    0.90
  -2  12   2   -0.20    0.90
   1 -12  -2   -0.10    0.50
   1 -12  -2    0.20    0.50
   1 -12  -2    0.00    0.60
   1 -12  -2    0.50    0.60
  -1  12   2    0.60    1.00
  -1  12   2    0.30    0.90
  -1  12   2    0.50    0.90
   0 -12  -2   -0.20    0.50
   0 -12  -2   -1.40    0.50
   0 -12  -2    0.40    0.60
   0 -12  -2    0.10    0.60
   0  12   2   -0.30    0.90
   0  12   2   -0.30    0.80
   0  12   2    0.40    1.20
  -1 -12  -2    3.40    0.90
  -1 -12  -2    3.70    0.60
  -1 -12  -2    2.60    0.50
  -1 -12  -2    4.30    0.90
   1  12   2    5.20    0.90
   1  12   2    3.30    1.00
   1  12   2    3.30    1.10
  -2 -12  -2    6.50    1.10
  -2 -12  -2    6.80    0.80
  -2 -12  -2    3.80    0.70
  -2 -12  -2    7.10    0.80
   2  12   2    7.30    0.90
   2  12   2    7.90    1.10
   2  12   2    9.50    1.20
   2  12   2    5.60    1.10
  -3 -12  -2    1.40    0.50
  -3 -12  -2    0.50    0.30
  -3 -12  -2    1.20    0.50
  -3 -12  -2    0.60    0.50
  -3 -12  -2    1.30    0.90
  -3 -12  -2    1.00    0.40
   3  12   2    0.70    0.90
   3  12   2    1.30    0.80
   3  12   2    1.20    0.90
  -4 -12  -2    2.90    1.00
  -4 -12  -2    2.40    0.60
  -4 -12  -2    1.90    0.50
  -4 -12  -2    2.40    0.60
   4  12   2    2.20    0.80
   4  12   2    3.30    1.00
   4  12   2    0.80    0.90
  -5 -12  -2    0.80    0.60
  -5 -12  -2    1.20    0.50
  -5 -12  -2    1.40    0.90
  -5 -12  -2   -0.20    0.60
   5  12   2   -0.20    0.80
   5  12   2    0.40    0.80
   5  12   2    0.90    0.70
  -6 -12  -2    0.30    0.90
  -6 -12  -2   -0.30    0.60
  -6 -12  -2    0.30    0.60
  -6 -12  -2    1.00    0.60
   6  12   2    1.00    0.60
   6  12   2    0.90    0.90
   6  12   2    0.70    0.80
  -7 -12  -2    0.10    0.70
  -7 -12  -2    0.20    0.70
  -7 -12  -2    0.90    0.90
   7  12   2    0.80    0.80
   7  12   2   -0.60    0.70
   7  12   2    0.40    0.50
  -8 -12  -2   -1.20    0.70
  -8 -12  -2   -0.60    0.80
  -8 -12  -2   -1.00    1.00
   8  12   2    0.30    0.80
   8  12   2   -1.20    0.80
  -9 -12  -2    1.00    0.90
  -9 -12  -2   -0.10    0.80
  -9 -12  -2    0.70    1.00
   9  12   2    1.80    0.90
   9  12   2    0.30    0.80
 -10 -12  -2    6.00    1.10
 -10 -12  -2    4.10    1.20
 -10 -12  -2    3.80    1.10
  10  12   2    7.00    1.20
  10  12   2    4.20    0.90
   1 -13  -2    0.30    0.60
   1 -13  -2   -0.20    0.50
   1 -13  -2   -0.20    0.50
   1 -13  -2    1.20    0.60
  -1  13   2    0.70    1.00
  -1  13   2    0.80    0.90
  -1  13   2    0.10    1.00
   0 -13  -2    0.20    0.60
   0 -13  -2    0.40    0.50
   0 -13  -2    0.50    0.50
   0 -13  -2    1.60    0.50
   0  13   2    0.60    1.00
   0  13   2    1.10    0.80
   0  13   2    0.50    0.90
  -1 -13  -2    0.10    0.50
  -1 -13  -2    0.40    0.80
  -1 -13  -2    0.40    0.50
  -1 -13  -2   -0.10    0.50
   1  13   2    2.00    1.00
   1  13   2    0.60    0.70
   1  13   2    0.10    1.00
  -2 -13  -2    1.10    0.50
  -2 -13  -2    1.90    0.50
  -2 -13  -2    2.20    0.50
  -2 -13  -2    1.40    0.90
   2  13   2    1.30    1.00
   2  13   2    1.80    0.70
   2  13   2    2.30    1.00
  -3 -13  -2    4.80    1.20
  -3 -13  -2    4.70    0.50
  -3 -13  -2    4.40    0.70
  -3 -13  -2    6.00    0.70
  -3 -13  -2    4.80    0.70
   3  13   2    5.30    1.20
   3  13   2    5.10    1.70
   3  13   2    5.50    1.30
  -4 -13  -2    0.40    0.50
  -4 -13  -2   -1.20    0.80
  -4 -13  -2    0.20    0.60
  -4 -13  -2   -0.50    0.90
   4  13   2    0.20    0.80
   4  13   2   -1.00    0.90
   4  13   2    0.60    0.90
  -5 -13  -2    0.00    0.50
  -5 -13  -2    1.30    0.90
  -5 -13  -2    0.40    0.60
  -5 -13  -2    0.90    0.60
   5  13   2   -0.50    0.70
   5  13   2    1.00    0.90
   5  13   2   -0.10    0.90
  -6 -13  -2    0.70    1.00
  -6 -13  -2    0.10    0.60
  -6 -13  -2   -0.90    0.60
  -6 -13  -2   -0.10    0.60
   6  13   2    0.60    0.70
   6  13   2    1.60    0.90
   6  13   2    2.00    1.00
  -7 -13  -2    0.10    0.70
  -7 -13  -2    1.70    1.00
  -7 -13  -2    0.30    0.60
  -7 -13  -2   -0.50    0.90
   7  13   2    0.30    0.50
   7  13   2    0.90    0.90
   7  13   2   -1.90    0.80
  -8 -13  -2    0.20    0.80
  -8 -13  -2    0.20    0.80
  -8 -13  -2   -0.50    1.00
   8  13   2    0.60    0.90
   8  13   2   -1.10    0.90
  -9 -13  -2    2.90    0.90
  -9 -13  -2    2.50    0.80
  -9 -13  -2    3.60    1.20
   9  13   2    1.80    1.00
   9  13   2    2.90    0.90
  -1 -14  -2    2.30    1.00
  -1 -14  -2    2.00    0.60
  -1 -14  -2    2.20    0.40
   1  14   2    0.80    1.00
   1  14   2    2.10    1.00
   1  14   2    2.30    0.80
  -2 -14  -2    0.90    0.70
  -2 -14  -2   -0.10    0.80
  -2 -14  -2   -0.30    0.40
  -2 -14  -2    0.40    0.40
  -2 -14  -2    0.10    0.80
   2  14   2    0.70    1.00
   2  14   2    1.60    1.00
  -3 -14  -2    0.00    0.90
  -3 -14  -2   -0.50    0.40
  -3 -14  -2    0.60    0.40
  -3 -14  -2    0.10    0.40
   3  14   2    1.10    1.00
   3  14   2    0.50    0.90
   3  14   2    0.30    1.00
  -4 -14  -2    0.70    0.50
  -4 -14  -2    0.00    0.40
  -4 -14  -2   -0.50    0.90
  -4 -14  -2   -0.10    0.50
   4  14   2   -1.10    0.90
   4  14   2   -0.40    0.90
   4  14   2    0.30    0.80
  -5 -14  -2   -0.20    0.50
  -5 -14  -2    0.90    1.00
  -5 -14  -2   -0.30    0.50
  -5 -14  -2    1.00    0.60
   5  14   2   -2.00    0.80
   5  14   2   -0.30    0.70
   5  14   2    0.60    1.00
  -6 -14  -2    0.00    0.80
  -6 -14  -2    1.00    1.00
  -6 -14  -2    0.90    0.60
  -6 -14  -2   -0.50    0.50
   6  14   2   -0.50    0.70
   6  14   2    0.50    0.90
   6  14   2   -0.40    0.90
  -7 -14  -2    0.20    0.70
  -7 -14  -2   -1.20    0.60
  -7 -14  -2   -0.40    1.00
   7  14   2   -0.30    0.90
   7  14   2   -0.40    0.60
   7  14   2    0.20    0.90
   6  13  -3   -0.20    0.80
   6  13  -3    0.30    1.20
   6  13  -3    0.70    0.90
  -6 -13   3    0.20    0.50
  -6 -13   3    2.30    0.60
  -6 -13   3    0.90    1.00
   5  13  -3    1.10    1.20
   5  13  -3    0.20    0.90
   5  13  -3   -1.30    0.80
  -5 -13   3    0.00    0.30
  -5 -13   3    0.10    0.90
  -5 -13   3    0.10    0.30
   4  13  -3   -1.20    0.90
   4  13  -3    0.90    1.30
   4  13  -3    0.00    0.90
  -4 -13   3    2.30    0.90
   3  13  -3    0.60    1.30
   3  13  -3    2.50    1.00
  -3 -13   3    0.80    0.90
   2  13  -3    1.70    1.00
   2  13  -3    1.50    1.00
   2  13  -3    1.80    1.30
  -2 -13   3    0.20    0.60
  -2 -13   3    0.60    0.40
  -2 -13   3    0.90    0.80
   1  13  -3   -0.60    1.00
  -1 -13   3   -0.40    0.50
  -1 -13   3   -0.10    0.70
  -1 -13   3   -0.20    0.70
   0  13  -3    1.00    1.10
   0 -13   3    0.30    0.60
   0 -13   3    0.20    0.70
   0 -13   3    0.40    0.60
   7  12  -3    0.90    0.90
   7  12  -3    1.40    0.70
   7  12  -3    0.90    1.30
  -7 -12   3    0.50    0.70
  -7 -12   3    0.30    0.70
  -7 -12   3    0.40    1.00
   6  12  -3   -0.60    0.70
   6  12  -3    0.00    1.10
   6  12  -3   -0.10    0.80
  -6 -12   3    1.40    1.00
  -6 -12   3    1.00    0.80
  -6 -12   3   -0.40    0.60
  -6 -12   3   -0.10    0.60
   5  12  -3    0.40    1.10
   5  12  -3    0.00    0.80
   5  12  -3   -0.20    0.80
  -5 -12   3    0.60    0.50
  -5 -12   3    0.30    0.50
  -5 -12   3   -0.30    0.40
  -5 -12   3    1.50    1.00
   4  12  -3   -0.20    0.80
   4  12  -3   -0.20    1.20
   4  12  -3    0.90    0.90
  -4 -12   3    0.20    0.30
  -4 -12   3   -0.10    0.80
  -4 -12   3    0.40    0.30
  -4 -12   3   -0.50    0.40
   3  12  -3   -0.30    0.90
   3  12  -3    1.10    1.20
   3  12  -3    0.60    0.90
  -3 -12   3    0.10    0.40
  -3 -12   3    0.80    0.30
  -3 -12   3   -0.30    1.30
  -3 -12   3    0.50    0.50
   2  12  -3   -0.10    0.90
   2  12  -3   -0.20    0.90
   2  12  -3    1.70    2.00
  -2 -12   3    0.60    0.40
  -2 -12   3    0.10    0.70
  -2 -12   3   -0.50    0.60
   1  12  -3    0.30    1.00
   1  12  -3   -0.30    1.40
  -1 -12   3    0.60    0.60
  -1 -12   3    1.30    0.80
  -1 -12   3    0.60    0.70
   0  12  -3    0.00    0.90
   0  12  -3   -0.80    1.00
   0 -12   3   -0.30    0.60
   0 -12   3    0.00    0.80
   0 -12   3    0.50    0.70
  -1  12  -3    0.10    1.00
  -1  12  -3    0.70    0.90
  -1  12  -3    1.40    0.80
  -1  12  -3    1.20    1.00
   1 -12   3    0.50    0.90
   1 -12   3    0.00    1.10
   1 -12   3    1.00    0.50
  -2  12  -3    0.70    0.90
  -2  12  -3   -1.00    0.90
  -2  12  -3   -0.40    0.70
   2 -12   3    1.40    1.00
   2 -12   3   -0.20    0.70
   8  11  -3    1.00    1.20
   8  11  -3    2.70    1.00
  -8 -11   3    1.00    0.80
  -8 -11   3    1.80    0.80
  -8 -11   3   -0.50    0.90
   7  11  -3    0.20    0.60
   7  11  -3   -0.40    1.20
   7  11  -3    0.70    0.90
  -7 -11   3    0.60    0.70
  -7 -11   3    1.00    0.70
  -7 -11   3   -0.80    0.80
   6  11  -3    0.60    0.90
   6  11  -3    0.10    1.40
   6  11  -3    0.00    0.70
  -6 -11   3   -0.30    0.90
  -6 -11   3   -0.10    0.60
  -6 -11   3    0.50    0.60
  -6 -11   3    0.10    0.60
   5  11  -3   -1.10    0.80
   5  11  -3    0.10    0.70
   5  11  -3    0.00    1.20
  -5 -11   3   -0.10    0.90
  -5 -11   3    0.50    0.50
  -5 -11   3   -0.80    0.80
  -5 -11   3    0.30    0.50
   4  11  -3    6.30    1.70
   4  11  -3    5.30    1.50
   4  11  -3    7.60    1.10
  -4 -11   3    5.50    0.60
  -4 -11   3    7.00    0.70
  -4 -11   3    8.00    0.80
  -4 -11   3    2.20    1.10
  -4 -11   3    6.60    0.80
   3  11  -3    1.10    1.20
   3  11  -3    1.50    0.90
   3  11  -3    0.80    0.80
  -3 -11   3    0.40    0.40
  -3 -11   3    0.60    0.40
  -3 -11   3    1.00    0.90
  -3 -11   3    0.80    0.40
  -3 -11   3    1.30    0.60
  -3 -11   3    0.60    0.40
   2  11  -3    1.90    0.90
   2  11  -3    1.30    0.90
   2  11  -3    0.80    1.10
  -2 -11   3    2.00    0.30
  -2 -11   3    2.30    0.70
  -2 -11   3    2.20    0.80
   1  11  -3   -0.10    0.90
   1  11  -3   -0.20    0.80
   1  11  -3    1.00    1.10
  -1 -11   3    1.00    0.60
  -1 -11   3    0.40    0.10
  -1 -11   3    0.20    0.70
  -1 -11   3    0.90    0.20
  -1 -11   3    0.10    0.70
   0  11  -3    0.10    1.00
   0  11  -3    0.50    1.30
   0  11  -3    1.00    1.10
   0  11  -3    0.40    0.70
   0  11  -3    0.30    1.00
   0 -11   3   -1.10    0.60
   0 -11   3    0.50    0.60
   0 -11   3    0.50    0.80
  -1  11  -3    0.60    1.30
  -1  11  -3   -0.40    0.80
  -1  11  -3   -0.20    1.00
  -1  11  -3    1.10    1.00
   1 -11   3    0.90    0.60
   1 -11   3   -0.20    0.80
   1 -11   3    0.60    0.20
   1 -11   3    0.20    0.70
  -2  11  -3    0.10    0.90
  -2  11  -3    0.60    0.80
  -2  11  -3    0.80    1.00
   2 -11   3   -0.70    1.00
   2 -11   3   -0.40    0.90
   2 -11   3    0.60    0.30
   2 -11   3    0.80    0.40
  -3  11  -3    1.40    1.00
  -3  11  -3    0.70    1.00
  -3  11  -3    1.60    0.80
   3 -11   3    1.10    1.00
   3 -11   3   -0.90    0.80
  -4  11  -3    0.40    0.70
  -4  11  -3   -0.30    0.90
  -4  11  -3    1.10    1.00
   4 -11   3    0.00    1.00
   4 -11   3    0.20    0.40
   4 -11   3    0.00    0.80
   4 -11   3    0.10    0.40
   9  10  -3   -0.30    1.10
   9  10  -3   -1.00    0.80
  -9 -10   3   -0.80    0.90
  -9 -10   3    0.30    0.80
  -9 -10   3   -1.40    0.90
   8  10  -3    0.10    1.40
   8  10  -3    0.60    0.80
  -8 -10   3   -0.70    1.00
  -8 -10   3    0.00    0.80
   7  10  -3    0.30    0.50
   7  10  -3    0.80    1.20
   7  10  -3    0.20    0.80
  -7 -10   3    0.30    0.60
  -7 -10   3    0.20    0.70
  -7 -10   3    0.10    0.70
  -7 -10   3    0.10    0.90
   6  10  -3   -0.60    1.10
   6  10  -3   -0.90    0.60
   6  10  -3   -0.70    1.10
  -6 -10   3    0.00    0.70
  -6 -10   3   -0.50    0.60
  -6 -10   3   -0.70    0.90
  -6 -10   3   -0.30    0.60
   5  10  -3    2.80    0.90
   5  10  -3    2.80    0.70
   5  10  -3    1.30    1.20
  -5 -10   3    1.50    1.00
  -5 -10   3    3.40    0.60
  -5 -10   3    2.10    0.30
  -5 -10   3    1.80    0.50
  -5 -10   3    2.80    0.60
   4  10  -3    1.30    0.80
   4  10  -3    1.60    0.80
   4  10  -3    1.80    1.20
  -4 -10   3    1.00    0.50
  -4 -10   3    1.40    0.50
  -4 -10   3    1.30    0.30
  -4 -10   3    0.50    0.80
  -4 -10   3    0.80    0.50
   3  10  -3    0.30    0.80
   3  10  -3    0.10    1.10
   3  10  -3    0.70    1.00
   3  10  -3    0.90    0.80
  -3 -10   3    0.50    0.40
  -3 -10   3    1.10    0.40
  -3 -10   3    0.20    0.80
  -3 -10   3    1.00    0.30
  -3 -10   3    1.00    0.30
  -3 -10   3    0.30    0.40
   2  10  -3    6.40    1.00
   2  10  -3    6.30    1.00
   2  10  -3    5.10    1.20
   2  10  -3    7.30    1.20
  -2 -10   3    5.90    0.50
  -2 -10   3    4.90    0.80
  -2 -10   3    3.70    0.90
  -2 -10   3    6.40    0.70
  -2 -10   3    5.60    0.70
   1  10  -3    7.70    1.00
   1  10  -3    5.00    1.10
   1  10  -3    7.90    1.10
   1  10  -3    5.20    1.20
  -1 -10   3    5.20    0.40
  -1 -10   3    4.00    0.90
  -1 -10   3    5.20    0.80
  -1 -10   3    4.50    0.80
  -1 -10   3    5.10    0.50
   0  10  -3   -0.30    1.00
   0  10  -3   -0.50    0.70
   0  10  -3    0.50    0.90
   0  10  -3   -0.10    0.90
   0  10  -3    0.50    0.90
   0  10  -3   -0.40    0.70
   0 -10   3    0.40    0.60
   0 -10   3   -0.80    0.60
   0 -10   3   -1.40    0.70
  -1  10  -3    0.40    0.80
  -1  10  -3   -0.20    0.90
  -1  10  -3    1.10    0.90
  -1  10  -3    1.50    0.70
  -1  10  -3    1.20    0.90
  -1  10  -3    0.00    0.80
   1 -10   3    0.60    0.80
   1 -10   3    0.40    0.20
   1 -10   3    0.10    0.70
   1 -10   3    0.50    0.20
   1 -10   3    0.00    0.50
  -2  10  -3    0.40    0.90
  -2  10  -3    0.80    1.00
  -2  10  -3    1.90    0.90
  -2  10  -3    0.70    0.70
   2 -10   3    1.00    0.30
   2 -10   3    0.20    0.80
   2 -10   3    1.00    0.90
   2 -10   3    0.90    0.40
  -3  10  -3    1.10    0.80
  -3  10  -3    1.70    1.00
  -3  10  -3   -0.30    0.90
   3 -10   3   -0.20    0.90
   3 -10   3   -1.30    0.80
   3 -10   3    0.90    0.30
   3 -10   3    1.30    0.40
   3 -10   3    0.00    0.30
  -4  10  -3   -0.40    1.00
  -4  10  -3   -0.30    0.90
  -4  10  -3    1.80    0.80
   4 -10   3   -1.00    0.90
   4 -10   3    0.00    0.50
   4 -10   3   -0.60    0.50
  -5  10  -3    1.80    1.00
  -5  10  -3    2.10    0.80
  -5  10  -3    0.60    1.00
   5 -10   3    0.90    1.00
   5 -10   3    1.50    0.60
   5 -10   3    1.40    0.60
   5 -10   3    0.20    0.60
  10   9  -3    2.00    1.20
 -10  -9   3   -0.50    1.00
   9   9  -3    0.50    1.10
   9   9  -3   -0.10    0.80
  -9  -9   3    0.50    0.90
  -9  -9   3   -1.00    1.00
  -9  -9   3    1.40    0.90
   8   9  -3   -1.10    1.10
   8   9  -3   -0.10    0.80
  -8  -9   3   -1.20    1.00
  -8  -9   3    0.90    0.90
  -8  -9   3    0.90    0.80
   7   9  -3    1.00    0.90
   7   9  -3    0.80    1.10
   7   9  -3    0.20    0.40
  -7  -9   3    0.90    0.70
  -7  -9   3    1.10    0.80
  -7  -9   3   -0.90    0.60
   6   9  -3   -0.40    0.40
   6   9  -3   -0.10    0.50
   6   9  -3   -0.80    1.00
   6   9  -3    0.40    0.70
  -6  -9   3   -0.20    0.60
  -6  -9   3   -0.10    0.60
   5   9  -3    0.70    0.70
   5   9  -3    0.20    0.90
   5   9  -3   -0.30    0.60
  -5  -9   3    0.40    0.40
  -5  -9   3    0.80    0.60
  -5  -9   3    0.00    0.50
  -5  -9   3    0.60    0.30
   4   9  -3    3.40    1.10
   4   9  -3    5.10    0.90
   4   9  -3    4.00    0.80
   4   9  -3    5.40    1.20
  -4  -9   3    5.40    0.70
  -4  -9   3    4.40    0.50
  -4  -9   3    4.50    0.70
  -4  -9   3    4.90    0.70
  -4  -9   3    4.40    0.70
   3   9  -3   11.90    1.60
   3   9  -3   12.00    1.40
   3   9  -3   12.90    1.20
   3   9  -3   10.30    1.20
  -3  -9   3   12.30    1.00
  -3  -9   3   10.60    0.90
  -3  -9   3   12.60    1.00
  -3  -9   3   13.10    1.00
  -3  -9   3   12.80    1.00
  -3  -9   3   11.60    0.90
  -3  -9   3   12.60    1.00
   2   9  -3   -0.60    0.70
   2   9  -3   -0.60    0.90
   2   9  -3    0.30    0.70
   2   9  -3   -0.70    0.90
  -2  -9   3   -0.10    0.40
  -2  -9   3   -0.10    0.70
  -2  -9   3   -0.30    0.20
  -2  -9   3    0.40    0.50
  -2  -9   3    0.30    0.20
  -2  -9   3   -0.30    0.30
   1   9  -3    0.20    0.70
   1   9  -3   -0.20    0.80
   1   9  -3   -0.90    0.70
   1   9  -3    1.10    0.60
   1   9  -3   -0.90    0.90
   1   9  -3   -0.20    0.70
  -1  -9   3   -0.10    0.10
  -1  -9   3    0.00    0.60
  -1  -9   3    0.20    0.50
  -1  -9   3    0.50    0.60
  -1  -9   3    0.30    0.20
   0   9  -3    4.00    0.80
   0   9  -3    4.20    0.90
   0   9  -3    4.70    0.90
   0   9  -3    3.90    0.90
   0   9  -3    5.00    1.00
   0   9  -3    4.60    0.80
   0   9  -3    4.70    1.10
   0  -9   3    2.20    0.80
   0  -9   3    2.80    0.70
  -1   9  -3    1.70    0.90
  -1   9  -3    1.40    0.70
  -1   9  -3    0.80    0.80
  -1   9  -3    0.20    0.80
  -1   9  -3    1.40    0.80
  -1   9  -3   -0.10    0.90
   1  -9   3    0.50    0.70
   1  -9   3    0.40    0.20
   1  -9   3    0.70    0.20
   1  -9   3   -0.20    0.60
   1  -9   3    0.80    0.50
  -2   9  -3    0.30    0.80
  -2   9  -3    0.70    0.90
  -2   9  -3    1.30    0.90
  -2   9  -3    1.70    0.80
  -2   9  -3    1.30    0.70
  -2   9  -3    1.00    0.90
   2  -9   3    1.60    0.30
   2  -9   3    0.90    0.20
   2  -9   3    1.00    0.40
   2  -9   3    0.10    0.80
   2  -9   3    1.80    0.30
   2  -9   3    0.00    0.70
   2  -9   3    0.90    0.30
  -3   9  -3    1.60    0.70
  -3   9  -3    1.20    1.10
  -3   9  -3    1.70    1.10
  -3   9  -3    0.70    0.80
   3  -9   3   -0.10    0.90
   3  -9   3    1.50    0.40
   3  -9   3    1.00    0.40
   3  -9   3    1.60    0.40
  -4   9  -3    0.30    0.90
  -4   9  -3    0.60    0.90
  -4   9  -3   -1.00    0.60
   4  -9   3   -0.70    0.50
   4  -9   3   -0.40    0.50
   4  -9   3   -0.30    1.00
   4  -9   3   -0.10    0.50
  -5   9  -3    0.90    1.00
  -5   9  -3    0.50    0.70
  -5   9  -3    1.40    1.00
   5  -9   3    0.00    0.60
   5  -9   3    0.60    0.60
   5  -9   3    0.00    1.00
   5  -9   3    0.50    0.60
  -6   9  -3    0.30    0.70
  -6   9  -3    0.70    0.90
  -6   9  -3   -1.30    0.90
   6  -9   3    0.80    1.00
   6  -9   3    0.40    0.70
   6  -9   3    0.50    0.70
  10   8  -3    0.40    0.90
  10   8  -3    0.10    0.60
  10   8  -3   -0.20    1.00
 -10  -8   3   -0.80    0.80
 -10  -8   3   -0.50    1.00
 -10  -8   3   -0.50    1.00
   9   8  -3   -0.10    1.10
   9   8  -3   -0.30    0.50
   9   8  -3    0.00    0.80
  -9  -8   3    0.30    1.00
  -9  -8   3   -0.70    0.90
  -9  -8   3    1.00    0.90
   8   8  -3   -0.40    1.00
   8   8  -3    0.40    0.80
   8   8  -3    1.00    0.70
   8   8  -3    0.30    0.70
  -8  -8   3   -0.60    0.70
   7   8  -3    0.40    0.30
   7   8  -3    0.80    0.70
   7   8  -3   -0.40    0.30
   7   8  -3   -0.70    1.00
   7   8  -3   -0.20    0.70
  -7  -8   3    0.70    0.70
  -7  -8   3    0.70    0.60
   6   8  -3   -0.20    0.40
   6   8  -3    0.00    0.40
   6   8  -3   -0.40    0.60
   6   8  -3    0.80    1.00
  -6  -8   3   -1.00    0.60
  -6  -8   3   -0.60    0.60
   5   8  -3    3.80    0.50
   5   8  -3    3.50    1.10
   5   8  -3    3.90    1.00
   5   8  -3    3.70    0.80
   5   8  -3    3.10    0.60
  -5  -8   3    4.40    0.50
  -5  -8   3    4.00    0.70
  -5  -8   3    4.60    0.70
  -5  -8   3    4.30    0.50
  -5  -8   3    0.70    0.80
   4   8  -3   73.59    5.80
   4   8  -3   81.49    5.70
   4   8  -3   92.69    5.60
   4   8  -3   74.89    5.80
  -4  -8   3   87.79    5.60
  -4  -8   3   86.89    5.50
  -4  -8   3   83.69    5.50
  -4  -8   3   84.49    5.60
  -4  -8   3   82.89    5.50
   3   8  -3   -0.70    0.60
   3   8  -3   -0.90    0.80
   3   8  -3   -0.70    0.80
   3   8  -3    0.60    0.60
  -3  -8   3    0.10    0.30
  -3  -8   3    0.60    0.20
  -3  -8   3    0.30    0.40
  -3  -8   3    1.00    0.40
  -3  -8   3    0.80    0.40
  -3  -8   3    0.50    0.20
  -3  -8   3    0.80    0.40
   2   8  -3   -1.10    0.60
   2   8  -3   -0.90    0.80
   2   8  -3    0.10    0.70
   2   8  -3    0.60    0.60
  -2  -8   3    0.20    0.30
  -2  -8   3    1.60    0.30
  -2  -8   3    0.30    0.30
  -2  -8   3    0.30    0.40
  -2  -8   3    0.20    0.30
   1   8  -3   33.60    2.50
   1   8  -3   32.40    2.50
   1   8  -3   36.80    2.70
   1   8  -3   36.60    2.60
   1   8  -3   34.70    2.50
  -1  -8   3   35.20    2.50
  -1  -8   3   32.40    2.40
  -1  -8   3   32.70    2.20
  -1  -8   3   34.00    2.20
   0   8  -3    0.00    0.80
   0   8  -3    1.00    0.70
   0   8  -3   -0.50    0.70
   0   8  -3   -0.10    0.60
   0   8  -3    0.10    0.70
   0   8  -3    0.20    0.60
   0   8  -3    0.80    0.70
   0  -8   3   -0.30    0.60
   0  -8   3    0.10    0.50
   0  -8   3    0.30    0.60
  -1   8  -3    5.00    0.80
  -1   8  -3    4.20    0.70
  -1   8  -3    3.80    0.90
  -1   8  -3    4.00    1.30
  -1   8  -3    3.90    0.90
  -1   8  -3    5.70    0.90
   1  -8   3    2.40    0.70
   1  -8   3    3.60    0.40
   1  -8   3    3.80    0.60
   1  -8   3    2.40    0.80
   1  -8   3    3.20    0.30
  -2   8  -3    1.70    0.80
  -2   8  -3    0.70    0.80
  -2   8  -3   -0.40    0.80
  -2   8  -3    1.50    0.80
  -2   8  -3    0.80    0.80
  -2   8  -3    1.40    0.60
   2  -8   3    1.40    0.80
   2  -8   3    1.10    0.30
   2  -8   3    0.90    0.30
   2  -8   3    1.00    0.30
   2  -8   3    1.30    0.30
   2  -8   3    0.70    0.40
  -3   8  -3    0.50    0.90
  -3   8  -3    0.90    0.80
  -3   8  -3   -1.40    0.80
  -3   8  -3   -1.10    0.60
  -3   8  -3    1.00    0.60
   3  -8   3    0.00    0.40
   3  -8   3   -0.20    0.80
   3  -8   3    0.00    0.40
   3  -8   3   -0.10    0.40
   3  -8   3    0.00    0.10
   3  -8   3    0.20    0.40
  -4   8  -3    3.20    1.00
  -4   8  -3    3.70    0.80
  -4   8  -3    2.30    1.00
  -4   8  -3    3.20    0.70
   4  -8   3    2.30    0.60
   4  -8   3    0.40    0.90
   4  -8   3    3.60    0.60
   4  -8   3    3.50    0.60
  -5   8  -3    0.60    0.90
  -5   8  -3   -1.30    0.90
  -5   8  -3    1.50    0.70
   5  -8   3    0.20    0.90
   5  -8   3    1.10    0.60
   5  -8   3    2.20    0.70
   5  -8   3    0.30    0.60
  -6   8  -3    1.80    0.80
  -6   8  -3    1.10    1.00
  -6   8  -3   -0.70    0.90
   6  -8   3   -0.10    0.70
   6  -8   3    0.40    0.70
   6  -8   3    0.50    0.70
   6  -8   3   -1.30    0.90
  -7   8  -3    0.00    0.90
  -7   8  -3    0.10    0.90
  -7   8  -3    0.50    0.70
   7  -8   3    0.20    0.80
   7  -8   3   -0.60    0.90
  10   7  -3    0.30    1.00
  10   7  -3   -0.30    0.80
  10   7  -3    0.00    0.70
 -10  -7   3    0.20    1.00
 -10  -7   3   -1.60    0.90
 -10  -7   3   -1.10    0.90
   9   7  -3    1.50    0.60
   9   7  -3    1.30    0.90
   9   7  -3    2.20    1.10
   9   7  -3    1.70    0.90
  -9  -7   3    3.00    0.90
   8   7  -3    1.00    1.40
   8   7  -3    1.80    0.80
   8   7  -3    3.60    1.20
   8   7  -3    2.60    0.60
   8   7  -3    2.90    0.50
  -8  -7   3    3.90    0.90
  -8  -7   3    2.60    0.80
   7   7  -3    2.60    0.60
   7   7  -3    2.70    1.10
   7   7  -3    3.60    0.50
   7   7  -3    2.60    0.50
   7   7  -3    4.50    0.90
  -7  -7   3   -0.10    0.90
  -7  -7   3    2.90    0.70
  -7  -7   3    4.80    0.80
   6   7  -3   10.50    1.10
   6   7  -3   12.90    0.90
   6   7  -3   10.50    1.40
   6   7  -3   13.60    1.00
   6   7  -3   11.90    0.90
   6   7  -3   12.80    1.30
  -6  -7   3   11.40    1.00
  -6  -7   3   12.60    1.20
  -6  -7   3   12.40    1.20
   5   7  -3   23.40    1.90
   5   7  -3   26.00    1.70
   5   7  -3   20.80    2.00
   5   7  -3   24.00    2.00
   5   7  -3   21.90    1.70
   5   7  -3   24.20    1.70
  -5  -7   3   23.00    1.60
  -5  -7   3   22.90    1.70
  -5  -7   3   23.80    1.60
  -5  -7   3   20.90    1.80
   4   7  -3   14.00    1.20
   4   7  -3   15.30    1.10
   4   7  -3   13.80    1.60
   4   7  -3   15.40    1.30
   4   7  -3   16.40    1.50
  -4  -7   3   16.90    1.20
  -4  -7   3   15.00    1.20
  -4  -7   3   15.70    1.20
  -4  -7   3   13.90    1.10
  -4  -7   3   14.70    1.20
   3   7  -3    0.70    1.20
   3   7  -3    0.60    0.50
   3   7  -3    2.20    0.80
   3   7  -3    1.60    0.60
  -3  -7   3    2.00    0.40
  -3  -7   3    2.10    0.50
  -3  -7   3    1.60    0.60
  -3  -7   3    2.10    0.40
  -3  -7   3    2.40    0.40
  -3  -7   3    2.00    0.50
   2   7  -3   14.90    1.40
   2   7  -3   15.70    1.30
   2   7  -3   13.70    1.40
   2   7  -3   14.30    1.50
  -2  -7   3   13.60    1.10
  -2  -7   3   15.70    1.20
  -2  -7   3   14.30    1.10
  -2  -7   3   15.80    1.10
  -2  -7   3   13.20    1.10
  -2  -7   3   12.90    1.00
  -2  -7   3   16.00    1.10
   1   7  -3    0.30    0.90
   1   7  -3    1.90    0.60
   1   7  -3    0.50    0.70
   1   7  -3    0.50    0.60
   1   7  -3    2.00    0.70
  -1  -7   3    1.10    0.30
  -1  -7   3    0.90    0.20
  -1  -7   3    0.50    0.50
  -1  -7   3    1.00    0.20
  -1  -7   3    2.20    0.50
   0   7  -3    3.10    0.80
   0   7  -3    2.60    0.90
   0   7  -3    2.70    0.70
   0   7  -3    5.00    0.80
   0   7  -3    2.20    0.70
   0   7  -3    3.00    0.70
   0  -7   3    1.90    0.60
   0  -7   3    1.90    0.70
  -1   7  -3    2.40    0.80
  -1   7  -3    3.40    0.60
  -1   7  -3    2.10    0.80
  -1   7  -3    3.70    0.80
  -1   7  -3    3.70    0.80
  -1   7  -3    2.70    0.70
   1  -7   3    3.40    0.30
   1  -7   3    3.20    0.30
   1  -7   3    2.60    0.80
   1  -7   3    2.70    0.30
   1  -7   3    2.50    0.80
   1  -7   3    3.40    0.30
   1  -7   3    3.50    0.60
  -2   7  -3   -0.40    0.70
  -2   7  -3    0.10    0.80
  -2   7  -3    1.20    0.80
  -2   7  -3    0.30    0.80
  -2   7  -3    0.20    0.60
  -2   7  -3    0.70    0.50
   2  -7   3   -0.50    0.30
   2  -7   3   -0.30    0.30
   2  -7   3    0.30    0.30
   2  -7   3    0.10    0.70
   2  -7   3   -0.30    0.30
   2  -7   3   -0.20    0.30
  -3   7  -3   12.30    1.30
  -3   7  -3   10.70    1.10
  -3   7  -3   11.00    1.20
  -3   7  -3   13.30    1.10
  -3   7  -3   11.50    1.20
   3  -7   3    9.40    0.70
   3  -7   3   10.80    0.70
   3  -7   3   11.10    0.90
   3  -7   3   11.00    0.90
   3  -7   3   11.60    0.90
   3  -7   3   10.10    0.90
  -4   7  -3    0.20    0.80
  -4   7  -3   -0.10    0.80
  -4   7  -3    0.90    0.60
   4  -7   3   -0.60    0.50
   4  -7   3    0.90    0.60
   4  -7   3    0.10    0.50
   4  -7   3    0.20    0.90
  -5   7  -3    3.60    1.00
  -5   7  -3    3.20    1.00
  -5   7  -3    3.30    0.80
  -5   7  -3    3.90    0.70
   5  -7   3    3.40    0.70
   5  -7   3    3.70    0.70
   5  -7   3    1.10    1.00
   5  -7   3    3.80    0.70
  -6   7  -3    5.70    1.10
  -6   7  -3    3.70    1.10
  -6   7  -3    6.90    0.90
   6  -7   3    4.70    0.80
   6  -7   3    4.10    0.80
   6  -7   3    1.80    1.00
  -7   7  -3    2.30    1.00
  -7   7  -3    1.90    0.80
  -7   7  -3    0.90    0.90
   7  -7   3    1.10    0.80
   7  -7   3    0.90    1.00
   7  -7   3    2.60    0.80
  -8   7  -3    1.00    0.80
  -8   7  -3    1.30    1.00
   8  -7   3   -0.90    0.80
   8  -7   3    0.70    0.80
   8  -7   3    0.30    1.00
  10   6  -3    0.20    0.70
  10   6  -3    0.50    1.60
  10   6  -3   -0.50    0.90
  10   6  -3    1.20    0.90
 -10  -6   3   -0.60    0.80
 -10  -6   3   -0.30    1.00
   9   6  -3   -0.20    0.80
   9   6  -3    1.80    0.90
   9   6  -3    1.40    1.00
   9   6  -3    2.20    0.70
  -9  -6   3    1.60    0.90
   8   6  -3    0.40    0.90
   8   6  -3   -0.30    0.80
   8   6  -3    1.50    0.60
   8   6  -3    0.70    0.80
  -8  -6   3    0.20    0.80
  -8  -6   3    1.10    0.80
  -8  -6   3   -0.70    0.90
   7   6  -3    5.60    0.80
   7   6  -3    5.50    0.60
   7   6  -3    6.10    1.20
   7   6  -3    5.30    0.90
   7   6  -3    4.40    0.90
  -7  -6   3    6.00    0.90
  -7  -6   3    2.70    1.00
  -7  -6   3    6.30    0.90
   6   6  -3    3.40    0.90
   6   6  -3    1.20    0.50
   6   6  -3    1.60    0.80
   6   6  -3    0.90    0.70
   6   6  -3    1.90    0.40
   6   6  -3    1.60    0.40
  -6  -6   3   -0.20    0.70
  -6  -6   3    1.80    0.70
  -6  -6   3    1.90    0.70
   5   6  -3   49.00    3.80
   5   6  -3   55.69    3.70
   5   6  -3   60.99    3.70
   5   6  -3   47.80    3.70
   5   6  -3   55.99    4.10
   5   6  -3   58.19    3.70
   5   6  -3   55.89    3.90
  -5  -6   3   54.59    3.70
  -5  -6   3   59.99    3.70
  -5  -6   3   50.39    3.90
  -5  -6   3   56.29    3.80
  -5  -6   3   57.89    3.80
   4   6  -3    3.00    0.50
   4   6  -3    4.20    0.90
   4   6  -3    4.20    0.30
   4   6  -3    3.70    0.60
   4   6  -3    4.60    0.70
   4   6  -3    4.10    0.50
   4   6  -3    3.10    1.00
  -4  -6   3    4.50    0.70
  -4  -6   3    4.20    0.70
  -4  -6   3    5.10    0.50
  -4  -6   3    5.20    0.50
  -4  -6   3    5.20    0.70
  -4  -6   3    5.30    0.70
   3   6  -3   15.80    1.70
   3   6  -3   17.30    1.50
   3   6  -3   17.50    1.60
   3   6  -3   18.70    1.30
   3   6  -3   18.20    1.40
   3   6  -3   21.70    1.40
  -3  -6   3   20.10    1.40
  -3  -6   3   18.40    1.40
  -3  -6   3   18.90    1.40
  -3  -6   3   18.70    1.30
  -3  -6   3   18.10    1.40
  -3  -6   3   19.60    1.40
   2   6  -3   75.39    4.90
   2   6  -3   71.09    5.00
   2   6  -3   73.19    4.90
  -2  -6   3   71.69    4.80
  -2  -6   3   71.19    4.80
  -2  -6   3   66.09    4.80
  -2  -6   3   71.69    4.90
  -2  -6   3   78.29    4.90
  -2  -6   3   70.59    4.80
  -2  -6   3   73.19    4.80
  -2  -6   3   75.69    4.90
  -2  -6   3   78.19    4.80
   1   6  -3    3.50    0.70
   1   6  -3    4.90    0.70
   1   6  -3    5.20    0.90
   1   6  -3    4.20    0.70
   1   6  -3    5.10    0.90
  -1  -6   3    4.80    0.70
  -1  -6   3    4.50    0.40
  -1  -6   3    4.10    0.60
  -1  -6   3    5.50    0.60
  -1  -6   3    4.60    0.50
  -1  -6   3    4.00    0.60
  -1  -6   3    4.10    0.70
  -1  -6   3    4.30    0.60
   0   6  -3   -1.00    0.60
   0   6  -3   -1.00    0.70
   0   6  -3    0.40    0.50
   0   6  -3   -0.30    0.60
   0   6  -3    0.20    0.40
   0   6  -3   -0.10    0.60
   0   6  -3   -0.30    0.60
   0  -6   3   -0.40    0.70
   0  -6   3    0.30    0.50
   0  -6   3   -0.10    0.20
   0  -6   3   -0.80    0.50
   0  -6   3    0.00    0.20
   0  -6   3   -0.10    0.50
   0  -6   3    0.30    0.60
  -1   6  -3    5.80    0.90
  -1   6  -3    5.80    0.80
  -1   6  -3    5.00    0.90
  -1   6  -3    5.30    0.90
  -1   6  -3    6.70    0.80
  -1   6  -3    5.40    0.90
   1  -6   3    7.00    0.80
   1  -6   3    6.00    0.70
   1  -6   3    4.80    0.80
   1  -6   3    5.10    0.80
   1  -6   3    4.90    0.40
   1  -6   3    5.50    0.40
   1  -6   3    5.80    0.50
  -2   6  -3    3.40    0.90
  -2   6  -3    3.00    0.70
  -2   6  -3    3.20    0.60
  -2   6  -3    3.40    0.80
  -2   6  -3    4.00    0.80
  -2   6  -3    2.40    0.80
[truncated: 3,592,301 more chars]
