# Supplementary material for: Formation of 1-(thia­zol-2-yl)-4,5-di­hydropyrazoles from simple precursors: synthesis, spectroscopic characterization and the structures of an inter­mediate and two products
Source: Acta Crystallogr E Crystallogr Commun. 2021 Sep 10;77(Pt 10):975–81. doi: 10.1107/S2056989021009312 (PMC8491524; doi:10.1107/S2056989021009312)
Supplement: Supplementary file 2 [file e-77-00975-Isup2.hkl]

data_I                                                                          
_shelx_title ' a2cg'                                                            
_shelx_refln_list_code          4                                               
_shelx_F_calc_maximum      156.00                                               
_exptl_crystal_F_000       308.00                                               
_reflns_d_resolution_high  0.6802                                               
                                                                                
loop_                                                                           
 _space_group_symop_operation_xyz                                               
 'x, y, z'                                                                      
 '-x, -y, -z'                                                                   
                                                                                
_cell_length_a     8.6430                                                       
_cell_length_b     9.9526                                                       
_cell_length_c    10.0677                                                       
_cell_angle_alpha  79.039                                                       
_cell_angle_beta   70.124                                                       
_cell_angle_gamma  68.366                                                       
                                                                                
_shelx_F_squared_multiplier     1.000                                           
                                                                                
loop_                                                                           
 _refln_index_h                                                                 
 _refln_index_k                                                                 
 _refln_index_l                                                                 
 _refln_F_squared_calc                                                          
 _refln_F_squared_meas                                                          
 _refln_F_squared_sigma                                                         
 _refln_observed_status                                                         
   2   0   0          3.08          6.24         0.22 o                         
   3   0   0         21.50         19.00         0.41 o                         
   4   0   0         31.48         31.12         0.62 o                         
   5   0   0          0.70         -0.12         0.26 o                         
   6   0   0         14.24         15.93         0.93 o                         
   7   0   0         35.71         35.92         1.13 o                         
   8   0   0          9.32          9.93         0.64 o                         
   9   0   0          0.80          0.46         0.50 o                         
  10   0   0          1.30          0.36         1.00 o                         
  11   0   0          3.77          3.58         0.96 o                         
 -10   1   0          0.77          1.44         0.66 o                         
  -9   1   0          1.14          1.43         0.49 o                         
  -8   1   0        147.53        149.69         3.63 o                         
  -7   1   0        135.76        154.89         3.34 o                         
  -6   1   0         20.67         20.29         0.82 o                         
  -5   1   0         18.74         19.26         0.56 o                         
  -4   1   0        132.86        146.92         2.83 o                         
  -3   1   0         67.22         70.05         1.38 o                         
  -2   1   0        130.51        129.42         2.36 o                         
  -1   1   0        565.99        460.37        14.51 o                         
   2   1   0        169.77        154.08         2.50 o                         
   3   1   0          6.13          6.41         0.22 o                         
   4   1   0        111.37        115.12         2.06 o                         
   5   1   0         10.32         11.53         0.37 o                         
   6   1   0         21.36         19.58         0.62 o                         
   7   1   0        305.97        300.60         7.01 o                         
   8   1   0          1.37          2.18         0.43 o                         
   9   1   0          1.08          2.22         0.71 o                         
  10   1   0          6.46          5.84         0.81 o                         
  11   1   0          1.97          0.86         0.99 o                         
 -10   2   0          0.04         -0.69         0.69 o                         
  -9   2   0          5.37          5.26         0.63 o                         
  -8   2   0          7.12          6.12         0.75 o                         
  -7   2   0         15.78         17.23         0.67 o                         
  -6   2   0         18.28         19.66         0.75 o                         
  -5   2   0          4.58          4.53         0.42 o                         
  -4   2   0          0.08          0.11         0.22 o                         
  -3   2   0         11.38         11.89         0.31 o                         
  -2   2   0        263.29        249.57         4.07 o                         
  -1   2   0       3682.58       3984.53       131.58 o                         
   0   2   0        274.51        276.22         4.47 o                         
   1   2   0         63.69         68.96         1.14 o                         
   2   2   0        406.39        408.75         9.07 o                         
   3   2   0        382.64        427.59         7.41 o                         
   4   2   0        181.49        196.53         3.59 o                         
   5   2   0          0.25          1.43         0.33 o                         
   6   2   0          0.83          1.02         0.43 o                         
   7   2   0        142.51        149.15         3.58 o                         
   8   2   0          5.70          5.45         0.63 o                         
   9   2   0         12.04         12.13         0.76 o                         
  10   2   0          0.01          0.56         0.59 o                         
  11   2   0          2.02          1.47         0.86 o                         
 -10   3   0          0.32         -0.06         0.74 o                         
  -9   3   0          0.07          0.28         0.68 o                         
  -8   3   0          0.04          1.44         0.68 o                         
  -7   3   0         12.58         12.93         0.74 o                         
  -6   3   0         11.20         14.01         0.46 o                         
  -5   3   0          0.81          0.74         0.26 o                         
  -4   3   0         87.35         88.47         1.68 o                         
  -3   3   0        118.38        124.06         2.14 o                         
  -2   3   0         46.28         61.84         1.03 o                         
  -1   3   0        163.96        145.73         2.14 o                         
   0   3   0       3546.56       3424.43       111.80 o                         
   1   3   0        388.81        363.47         5.55 o                         
   2   3   0        294.23        281.32         4.43 o                         
   3   3   0          6.91          8.77         0.25 o                         
   4   3   0        110.72        124.76         2.31 o                         
   5   3   0          0.51          0.32         0.27 o                         
   6   3   0          0.44          1.24         0.38 o                         
   7   3   0        727.33        737.39        16.99 o                         
   8   3   0         31.50         29.47         1.73 o                         
   9   3   0          2.98          3.59         0.65 o                         
  10   3   0          0.00         -0.45         0.77 o                         
  11   3   0          1.08          1.27         0.80 o                         
  -9   4   0          0.00         -0.13         0.74 o                         
  -8   4   0         27.90         31.72         1.33 o                         
  -7   4   0         45.51         49.09         1.46 o                         
  -6   4   0          0.41         -0.44         0.48 o                         
  -5   4   0         16.64         17.14         0.89 o                         
  -4   4   0         44.60         49.30         1.19 o                         
  -3   4   0         13.85         14.79         0.42 o                         
  -2   4   0          0.96          1.22         0.25 o                         
  -1   4   0       1360.92       1411.79        25.28 o                         
   0   4   0       1305.87       1371.35        26.72 o                         
   1   4   0         54.71         59.96         0.95 o                         
   2   4   0        187.90        195.74         2.94 o                         
   3   4   0       1189.00       1242.28        24.20 o                         
   4   4   0         93.52         89.86         1.63 o                         
   5   4   0        129.97        147.79         2.73 o                         
   6   4   0          1.84          1.87         0.39 o                         
   7   4   0         44.31         44.42         1.19 o                         
   8   4   0          2.92          2.09         0.47 o                         
   9   4   0          0.71          0.67         0.56 o                         
  10   4   0          0.68          0.46         0.77 o                         
  11   4   0          1.94          1.98         0.85 o                         
  -9   5   0          0.03          0.80         0.66 o                         
  -8   5   0          8.60          6.29         1.11 o                         
  -7   5   0          7.66          7.64         0.69 o                         
  -6   5   0          0.02         -0.40         0.40 o                         
  -5   5   0         33.51         33.01         0.90 o                         
  -4   5   0         46.51         47.62         1.08 o                         
  -3   5   0         12.47         10.97         0.46 o                         
  -2   5   0         45.34         51.38         0.96 o                         
  -1   5   0        814.46        862.51        13.94 o                         
   0   5   0        699.60        723.08        11.03 o                         
   1   5   0          0.04         -0.05         0.15 o                         
   2   5   0         18.32         21.28         0.42 o                         
   3   5   0        146.36        149.75         2.26 o                         
   4   5   0        145.99        154.21         2.74 o                         
   5   5   0          0.39          0.56         0.24 o                         
   6   5   0        236.80        220.93         4.63 o                         
   7   5   0         25.83         28.64         0.88 o                         
   8   5   0          1.46          1.92         0.55 o                         
   9   5   0          1.41          0.37         0.89 o                         
  10   5   0         16.06         16.98         2.10 o                         
  11   5   0          0.60         -0.61         1.08 o                         
  -8   6   0          0.92          1.21         0.79 o                         
  -7   6   0          0.08         -0.02         0.51 o                         
  -6   6   0         14.53         15.10         0.98 o                         
  -5   6   0          1.20          0.36         0.70 o                         
  -4   6   0          5.01          3.91         0.62 o                         
  -3   6   0          3.19          2.29         0.27 o                         
  -2   6   0         16.15         15.03         0.45 o                         
  -1   6   0          0.02          0.26         0.26 o                         
   0   6   0         18.00         18.55         0.43 o                         
   1   6   0        134.12        129.04         2.15 o                         
   2   6   0        475.28        483.46         7.60 o                         
   3   6   0          0.92          0.50         0.16 o                         
   4   6   0         15.12         13.15         0.36 o                         
   5   6   0          0.43          0.51         0.31 o                         
   6   6   0         65.79         67.96         1.49 o                         
   7   6   0         52.07         55.04         1.36 o                         
   8   6   0          6.13          6.05         0.66 o                         
   9   6   0         13.90         12.64         0.68 o                         
  10   6   0          0.10          0.37         0.67 o                         
  11   6   0          0.74          1.13         0.77 o                         
  -7   7   0          2.98          1.28         0.79 o                         
  -6   7   0          0.01          0.07         0.67 o                         
  -5   7   0          3.85          3.13         0.52 o                         
  -4   7   0          0.04         -0.48         0.48 o                         
  -3   7   0          0.33         -0.32         0.32 o                         
  -2   7   0          5.41          6.76         0.40 o                         
  -1   7   0        261.66        276.61         5.46 o                         
   0   7   0         97.24        101.25         1.91 o                         
   1   7   0         30.90         33.49         0.71 o                         
   2   7   0         37.11         38.73         0.78 o                         
   3   7   0          2.41          2.44         0.26 o                         
   4   7   0          5.62          4.55         0.32 o                         
   5   7   0          1.73          1.15         0.25 o                         
   6   7   0         37.57         34.28         0.91 o                         
   7   7   0         39.85         37.59         1.04 o                         
   8   7   0          4.35          4.17         0.51 o                         
   9   7   0          2.59          3.50         0.38 o                         
  10   7   0          0.04          0.26         0.46 o                         
  11   7   0          0.01         -0.81         0.81 o                         
  -7   8   0          4.39          3.66         0.85 o                         
  -6   8   0          0.21          0.49         0.81 o                         
  -5   8   0          2.23          2.38         0.66 o                         
  -4   8   0          1.92          1.44         0.59 o                         
  -3   8   0          1.92          1.75         0.45 o                         
  -2   8   0          0.22         -0.05         0.34 o                         
  -1   8   0         68.23         69.96         1.49 o                         
   0   8   0         89.57         94.05         2.28 o                         
   1   8   0          0.36         -0.28         0.28 o                         
   2   8   0          9.59          9.48         0.39 o                         
   3   8   0          1.33          1.43         0.26 o                         
   4   8   0          0.00         -0.27         0.27 o                         
   5   8   0          0.01         -0.46         0.46 o                         
   6   8   0        140.60        127.68         2.76 o                         
   7   8   0        138.55        129.64         3.03 o                         
   8   8   0          2.01          1.36         0.60 o                         
   9   8   0          0.60          0.63         0.62 o                         
  10   8   0          0.48         -0.38         0.65 o                         
  11   8   0          2.51          0.83         0.91 o                         
  -6   9   0          0.76          0.84         0.74 o                         
  -5   9   0          0.62          0.43         0.67 o                         
  -4   9   0          0.01         -0.33         0.56 o                         
  -3   9   0          1.62          1.04         0.39 o                         
  -2   9   0         62.82         61.49         1.99 o                         
  -1   9   0         39.52         38.20         1.02 o                         
   0   9   0         21.03         22.37         0.68 o                         
   1   9   0         35.93         39.98         1.14 o                         
   2   9   0         23.07         25.32         0.62 o                         
   3   9   0          0.51          0.12         0.26 o                         
   4   9   0          3.97          4.38         0.58 o                         
   5   9   0          1.91          1.19         0.32 o                         
   6   9   0         13.42         11.05         0.64 o                         
   7   9   0          0.06          0.70         0.57 o                         
   8   9   0          0.53          1.31         0.41 o                         
   9   9   0         23.05         28.69         1.74 o                         
  10   9   0          5.49          2.94         0.87 o                         
  11   9   0          0.42         -0.97         0.97 o                         
  -5  10   0          0.86          0.35         0.73 o                         
  -4  10   0          0.05         -0.30         0.59 o                         
  -3  10   0          1.49          0.50         0.52 o                         
  -2  10   0          0.31          0.70         0.44 o                         
  -1  10   0          2.45          1.58         0.42 o                         
   0  10   0          1.24          0.63         0.46 o                         
   1  10   0          0.58          0.24         0.30 o                         
   2  10   0          3.29          2.84         0.36 o                         
   3  10   0          0.54         -0.04         0.25 o                         
   4  10   0          1.94          1.45         0.38 o                         
   5  10   0         13.96         14.21         0.65 o                         
   6  10   0          0.42          0.21         0.43 o                         
   7  10   0          2.78          2.28         0.54 o                         
   8  10   0          1.16          0.80         0.83 o                         
   9  10   0          0.26          0.42         0.55 o                         
  10  10   0          3.19          0.86         0.62 o                         
  -4  11   0          0.57          0.37         0.67 o                         
  -3  11   0          2.24          2.31         0.75 o                         
  -2  11   0          2.58          2.50         0.58 o                         
  -1  11   0          9.03          6.47         0.94 o                         
   0  11   0         21.49         22.59         0.89 o                         
   1  11   0          5.08          5.28         0.43 o                         
   2  11   0          0.77          0.69         0.31 o                         
   3  11   0          0.03         -0.30         0.30 o                         
   4  11   0          0.46         -0.41         0.41 o                         
   5  11   0          9.19         11.07         0.65 o                         
   6  11   0         23.60         24.52         0.98 o                         
   7  11   0         16.41         16.27         0.98 o                         
   8  11   0          0.61          0.35         0.85 o                         
   9  11   0          0.00         -0.78         0.83 o                         
  10  11   0          0.78          0.41         0.84 o                         
  -2  12   0          3.10          2.65         0.53 o                         
  -1  12   0          8.32          8.51         0.64 o                         
   0  12   0          3.93          1.80         0.89 o                         
   1  12   0          0.27          0.12         0.52 o                         
   2  12   0          3.09          2.48         0.63 o                         
   3  12   0          2.70          2.95         0.33 o                         
   4  12   0          1.87          1.68         0.55 o                         
   5  12   0          9.31          8.71         0.68 o                         
   6  12   0         10.55          8.43         0.64 o                         
   7  12   0          2.16          0.94         0.72 o                         
   8  12   0          0.16         -0.17         0.82 o                         
   9  12   0          3.41          4.87         1.50 o                         
  -1  13   0          2.57          2.90         1.15 o                         
   0  13   0          1.46          1.74         0.74 o                         
   1  13   0         10.19         12.11         1.08 o                         
   2  13   0          8.19          9.80         1.33 o                         
   3  13   0          1.01          0.51         0.40 o                         
   4  13   0          0.08          0.61         0.50 o                         
   5  13   0          0.06          0.35         0.53 o                         
   6  13   0          1.09          0.85         0.68 o                         
   7  13   0          0.00          0.03         0.78 o                         
   8  13   0          0.09         -0.85         0.96 o                         
   2  14   0          0.03          0.97         1.02 o                         
   3  14   0          0.41          0.70         1.15 o                         
   4  14   0          1.67          2.25         0.88 o                         
   5  14   0          0.02          0.37         0.53 o                         
   6  14   0          0.50          0.64         0.58 o                         
  -5 -14   1          2.71          1.10         1.24 o                         
  -4 -14   1          0.90          0.22         1.24 o                         
  -3 -14   1          0.56          2.36         0.88 o                         
  -2 -14   1          0.32          1.24         0.96 o                         
  -7 -13   1          0.01          0.24         0.75 o                         
  -6 -13   1          7.23          8.22         0.77 o                         
  -5 -13   1         15.14         19.46         1.69 o                         
  -4 -13   1          1.35          0.81         0.67 o                         
  -3 -13   1          0.04         -0.29         0.52 o                         
  -2 -13   1          0.18          0.21         0.97 o                         
  -1 -13   1          0.41          0.18         0.80 o                         
   0 -13   1          0.81          1.28         1.02 o                         
   1 -13   1          3.56          1.82         0.93 o                         
  -8 -12   1          0.07          0.61         0.81 o                         
  -7 -12   1          4.28          3.34         0.71 o                         
  -6 -12   1          2.57          2.33         0.64 o                         
  -5 -12   1          1.54          1.51         0.51 o                         
  -4 -12   1          5.39          6.70         0.52 o                         
  -3 -12   1          0.31          0.26         0.42 o                         
  -2 -12   1          0.21          0.04         0.46 o                         
  -1 -12   1          1.84          2.27         0.54 o                         
   0 -12   1          0.42          0.88         1.28 o                         
   1 -12   1          3.01          1.61         0.60 o                         
   2 -12   1          0.89          1.51         0.90 o                         
  -9 -11   1          0.55         -0.81         0.81 o                         
  -8 -11   1          6.64          7.18         0.91 o                         
  -7 -11   1          1.77          0.58         0.65 o                         
  -6 -11   1          0.77          0.42         0.60 o                         
  -5 -11   1          6.21          5.73         0.46 o                         
  -4 -11   1          0.75          0.46         0.38 o                         
  -3 -11   1          0.39          0.51         0.31 o                         
  -2 -11   1         11.76         12.56         0.55 o                         
  -1 -11   1          2.18          2.49         0.40 o                         
   0 -11   1          2.15          1.91         0.50 o                         
   1 -11   1          0.34          0.79         0.49 o                         
   2 -11   1          8.03          7.59         0.53 o                         
   3 -11   1          3.87          3.56         0.58 o                         
   4 -11   1          1.79          2.70         0.92 o                         
 -10 -10   1          1.56         -0.11         1.12 o                         
  -9 -10   1          0.67          0.26         1.10 o                         
  -8 -10   1          0.11         -0.11         0.79 o                         
  -7 -10   1          0.32          0.34         0.56 o                         
  -6 -10   1         45.35         46.09         1.60 o                         
  -5 -10   1         65.55         66.84         1.92 o                         
  -4 -10   1          4.71          3.50         0.40 o                         
  -3 -10   1          0.16         -0.04         0.29 o                         
  -2 -10   1          0.04         -0.36         0.36 o                         
  -1 -10   1          1.50          1.05         0.36 o                         
   0 -10   1          1.88          2.59         0.40 o                         
   1 -10   1         16.98         17.84         0.74 o                         
   2 -10   1          7.24          8.05         0.52 o                         
   3 -10   1          0.17         -0.52         0.52 o                         
   4 -10   1          0.01          0.10         0.59 o                         
   5 -10   1          0.56          0.86         0.76 o                         
 -10  -9   1          1.34         -0.52         0.87 o                         
  -9  -9   1          1.26          0.99         0.66 o                         
  -8  -9   1          3.48          4.28         0.46 o                         
  -7  -9   1         17.85         18.61         0.88 o                         
  -6  -9   1         41.62         41.83         1.32 o                         
  -5  -9   1         46.66         44.70         1.14 o                         
  -4  -9   1          2.74          1.95         0.27 o                         
  -3  -9   1          1.02          1.04         0.36 o                         
  -2  -9   1          0.12         -0.18         0.30 o                         
  -1  -9   1          7.85          8.80         0.44 o                         
   0  -9   1          2.27          1.59         0.31 o                         
   1  -9   1         61.83         59.03         1.42 o                         
   2  -9   1         19.31         18.67         0.65 o                         
   3  -9   1          3.31          3.12         0.56 o                         
   4  -9   1          0.18         -0.41         0.58 o                         
   5  -9   1          1.69          1.06         0.71 o                         
   6  -9   1          0.10         -0.49         0.80 o                         
 -11  -8   1          0.00         -0.88         0.88 o                         
 -10  -8   1          0.46         -0.63         0.96 o                         
  -9  -8   1          0.74          0.93         0.54 o                         
  -8  -8   1          0.07         -0.40         0.51 o                         
  -7  -8   1          1.30          0.47         0.36 o                         
  -6  -8   1         78.68         82.17         2.06 o                         
  -5  -8   1          5.76          6.27         0.50 o                         
  -4  -8   1          3.64          2.91         0.30 o                         
  -3  -8   1          0.14          0.00         0.24 o                         
  -2  -8   1         17.63         18.84         0.62 o                         
  -1  -8   1         64.56         64.41         1.39 o                         
   0  -8   1         30.84         26.94         0.72 o                         
   1  -8   1         12.92         14.14         0.54 o                         
   2  -8   1         14.59         13.99         0.77 o                         
   3  -8   1          1.79          2.84         0.48 o                         
   4  -8   1          2.38          2.03         0.58 o                         
   5  -8   1          0.67          0.94         0.66 o                         
   6  -8   1          0.01         -0.73         0.73 o                         
   7  -8   1          2.25          1.92         1.00 o                         
 -11  -7   1          0.00         -0.92         0.92 o                         
 -10  -7   1          1.17          0.91         0.80 o                         
  -9  -7   1         18.99         20.83         1.08 o                         
  -8  -7   1          4.69          4.97         0.47 o                         
  -7  -7   1          0.02         -0.29         0.29 o                         
  -6  -7   1          5.74          6.29         0.37 o                         
  -5  -7   1        130.00        130.76         4.06 o                         
  -4  -7   1         10.62         10.93         0.42 o                         
  -3  -7   1         41.84         40.49         0.87 o                         
  -2  -7   1         68.69         71.41         1.39 o                         
  -1  -7   1          3.84          4.08         0.30 o                         
   0  -7   1         12.79         12.92         0.35 o                         
   1  -7   1        164.41        171.79         3.16 o                         
   2  -7   1         71.68         79.59         1.87 o                         
   3  -7   1          2.44          3.23         0.47 o                         
   4  -7   1          6.90          8.44         0.60 o                         
   5  -7   1          3.51          2.16         0.52 o                         
   6  -7   1          8.96          7.60         0.77 o                         
   7  -7   1          1.44          0.07         0.76 o                         
   8  -7   1          0.60         -0.37         0.80 o                         
 -11  -6   1          0.02         -0.84         0.84 o                         
 -10  -6   1          3.03          4.28         0.79 o                         
  -9  -6   1          0.65          0.13         0.48 o                         
  -8  -6   1          1.61          2.03         0.33 o                         
  -7  -6   1         11.43         10.36         0.63 o                         
  -6  -6   1        141.47        138.27         3.11 o                         
  -5  -6   1          2.53          3.29         0.34 o                         
  -4  -6   1         46.34         45.36         0.99 o                         
  -3  -6   1         30.35         38.69         0.75 o                         
  -2  -6   1        191.93        200.13         3.40 o                         
  -1  -6   1          6.75          6.30         0.29 o                         
   0  -6   1          5.49          4.64         0.29 o                         
   1  -6   1        145.18        155.32         2.67 o                         
   2  -6   1        110.56        114.05         2.15 o                         
   3  -6   1         24.76         25.79         0.73 o                         
   4  -6   1          6.26          6.39         0.71 o                         
   5  -6   1          3.64          3.48         0.50 o                         
   6  -6   1          0.75          0.06         0.57 o                         
   7  -6   1          0.02         -0.30         0.76 o                         
   8  -6   1          5.57          4.15         1.17 o                         
 -11  -5   1          0.10         -0.81         0.81 o                         
 -10  -5   1          0.74         -0.32         0.65 o                         
  -9  -5   1          0.28         -0.08         0.45 o                         
  -8  -5   1          3.59          2.92         0.50 o                         
  -7  -5   1         12.78         11.44         0.58 o                         
  -6  -5   1        750.90        781.24        17.94 o                         
  -5  -5   1         44.08         40.83         0.96 o                         
  -4  -5   1         40.53         41.35         0.79 o                         
  -3  -5   1         65.00         69.20         1.19 o                         
  -2  -5   1          3.25          2.51         0.17 o                         
  -1  -5   1         15.42         14.64         0.35 o                         
   0  -5   1        108.71        105.76         1.79 o                         
   1  -5   1        779.12        820.33        13.27 o                         
   2  -5   1        120.51        127.05         2.00 o                         
   3  -5   1          3.08          1.45         0.31 o                         
   4  -5   1          2.45          1.26         0.37 o                         
   5  -5   1         20.33         16.98         0.67 o                         
   6  -5   1         12.54         11.53         0.68 o                         
   7  -5   1          4.49          5.47         0.50 o                         
   8  -5   1          0.61          0.97         0.71 o                         
   9  -5   1          0.21          1.59         0.82 o                         
 -11  -4   1          0.16         -0.81         0.81 o                         
 -10  -4   1          0.09         -0.75         0.75 o                         
  -9  -4   1          0.02         -0.45         0.45 o                         
  -8  -4   1          1.15          1.52         0.47 o                         
  -7  -4   1         66.28         69.33         1.79 o                         
  -6  -4   1        509.75        515.84        11.20 o                         
  -5  -4   1         16.99         17.38         0.52 o                         
  -4  -4   1         47.70         58.49         1.00 o                         
  -3  -4   1         28.29         33.46         0.56 o                         
  -2  -4   1          0.52         -0.04         0.11 o                         
  -1  -4   1         22.79         20.86         0.40 o                         
   0  -4   1         25.60         28.03         0.67 o                         
   1  -4   1          5.51          7.75         0.29 o                         
   2  -4   1        629.22        706.68        10.47 o                         
   3  -4   1        105.04        105.41         1.85 o                         
   4  -4   1         27.95         31.91         0.95 o                         
   5  -4   1          2.55          1.87         0.37 o                         
   6  -4   1          1.50          0.79         0.56 o                         
   7  -4   1          1.98          1.32         0.53 o                         
   8  -4   1          0.00          0.49         0.62 o                         
   9  -4   1          0.89          0.71         0.72 o                         
 -11  -3   1          0.72          0.51         0.87 o                         
 -10  -3   1          6.59          4.94         0.86 o                         
  -9  -3   1          0.01         -0.63         0.63 o                         
  -8  -3   1         10.89         11.51         0.94 o                         
  -7  -3   1         25.40         26.15         0.81 o                         
  -6  -3   1        560.52        577.56        13.28 o                         
  -5  -3   1          1.30          4.38         0.35 o                         
  -4  -3   1         10.47         10.36         0.33 o                         
  -3  -3   1          8.84          9.13         0.24 o                         
  -2  -3   1        120.29        117.78         1.82 o                         
  -1  -3   1        229.50        218.29         3.18 o                         
   0  -3   1        117.73        119.72         2.11 o                         
   1  -3   1         73.49         64.30         1.02 o                         
   2  -3   1        226.76        246.08         3.68 o                         
   3  -3   1        255.29        258.08         4.22 o                         
   4  -3   1          0.96          1.43         0.24 o                         
   5  -3   1        130.11        130.62         2.95 o                         
   6  -3   1         17.45         17.64         0.76 o                         
   7  -3   1          0.01          0.16         0.54 o                         
   8  -3   1          7.33          7.04         0.79 o                         
   9  -3   1         30.80         30.74         1.27 o                         
  10  -3   1          3.14          3.62         0.98 o                         
 -11  -2   1          0.58          0.11         0.78 o                         
 -10  -2   1          0.77          2.42         0.83 o                         
  -9  -2   1          0.54          0.21         0.47 o                         
  -8  -2   1          0.39          0.54         0.55 o                         
  -7  -2   1         76.07         76.61         1.83 o                         
  -6  -2   1         77.29         73.76         1.53 o                         
  -5  -2   1         24.04         22.47         0.57 o                         
  -4  -2   1         36.32         37.43         0.78 o                         
  -3  -2   1        133.22        133.09         2.27 o                         
  -2  -2   1        214.65        215.82         3.91 o                         
  -1  -2   1        142.35        148.44         2.23 o                         
   0  -2   1       2908.30       2673.81        86.79 o                         
   1  -2   1      24336.53      23003.43      1055.70 o                         
   2  -2   1         88.47         98.07         1.53 o                         
   3  -2   1         86.16         88.76         1.60 o                         
   4  -2   1         56.33         61.31         1.25 o                         
   5  -2   1          6.07          5.52         0.35 o                         
   6  -2   1          0.00         -0.25         0.33 o                         
   7  -2   1          0.06          0.31         0.20 o                         
   8  -2   1          6.33          6.13         0.75 o                         
   9  -2   1          3.97          5.30         0.82 o                         
  10  -2   1          0.00          0.53         0.77 o                         
 -11  -1   1          0.68          0.56         0.78 o                         
 -10  -1   1          0.47          0.21         0.81 o                         
  -9  -1   1          0.08         -0.23         0.64 o                         
  -8  -1   1         27.61         28.29         1.10 o                         
  -7  -1   1        417.08        422.06         9.71 o                         
  -6  -1   1        253.26        267.76         5.56 o                         
  -5  -1   1         26.80         25.92         0.61 o                         
  -4  -1   1        219.12        258.49         4.52 o                         
  -3  -1   1        472.06        472.46         7.91 o                         
  -2  -1   1        948.39        986.07        31.80 o                         
  -1  -1   1        403.41        398.41         8.55 o                         
   1  -1   1        878.23        853.82        29.56 o                         
   2  -1   1          0.22         -0.15         0.15 o                         
   3  -1   1          6.80          5.48         0.22 o                         
   4  -1   1         14.12         16.77         0.44 o                         
   5  -1   1         17.90         16.64         0.44 o                         
   6  -1   1          2.92          4.01         0.30 o                         
   7  -1   1          0.11          0.07         0.35 o                         
   8  -1   1        124.61        129.43         2.99 o                         
   9  -1   1         16.46         17.73         0.97 o                         
  10  -1   1          2.70          3.44         0.92 o                         
  11  -1   1          3.21          2.81         1.04 o                         
 -11   0   1          0.20          0.75         0.95 o                         
 -10   0   1          0.46         -0.79         0.79 o                         
  -9   0   1          6.38          7.88         0.79 o                         
  -8   0   1         27.70         28.81         1.44 o                         
  -7   0   1        110.92        109.30         2.84 o                         
  -6   0   1         32.41         30.93         0.87 o                         
  -5   0   1          5.93          6.45         0.32 o                         
  -4   0   1         70.82         75.60         1.43 o                         
  -3   0   1         78.23         84.57         1.64 o                         
  -2   0   1          0.21          0.57         0.36 o                         
  -1   0   1          1.45          1.56         0.10 o                         
   1   0   1          2.53          0.29         0.11 o                         
   2   0   1         80.04         78.69         1.45 o                         
   3   0   1        308.48        309.89         6.05 o                         
   4   0   1        146.50        158.06         2.79 o                         
   5   0   1         34.21         30.66         0.89 o                         
   6   0   1          0.07          0.42         0.38 o                         
   7   0   1          2.56          2.21         0.38 o                         
   8   0   1          0.46          4.04         0.53 o                         
   9   0   1          4.45          5.83         0.65 o                         
  10   0   1          6.45          6.13         0.79 o                         
  11   0   1          1.23         -0.24         1.02 o                         
 -10   1   1          3.54          3.32         0.93 o                         
  -9   1   1          0.65          0.52         0.66 o                         
  -8   1   1          1.30          2.02         0.58 o                         
  -7   1   1          0.15          1.36         0.70 o                         
  -6   1   1          2.94          3.99         0.41 o                         
  -5   1   1         33.61         34.80         0.86 o                         
  -4   1   1         30.38         31.70         0.71 o                         
  -3   1   1        436.97        463.43         8.33 o                         
  -2   1   1        330.15        312.22         5.23 o                         
  -1   1   1          1.00          0.46         0.18 o                         
   2   1   1        255.63        252.80         4.55 o                         
   3   1   1       1155.69       1134.02        23.16 o                         
   4   1   1         67.82         83.38         1.57 o                         
   5   1   1         13.32         17.28         0.49 o                         
   6   1   1          0.25          0.88         0.35 o                         
   7   1   1          0.03          0.07         0.52 o                         
   8   1   1        410.61        416.26         9.08 o                         
   9   1   1          0.05         -0.46         0.51 o                         
  10   1   1          1.54          3.53         0.89 o                         
  11   1   1          1.48          2.53         0.76 o                         
 -10   2   1          1.17          0.72         0.82 o                         
  -9   2   1          3.00          2.41         0.68 o                         
  -8   2   1          0.54         -0.06         0.44 o                         
  -7   2   1        127.47        137.83         3.60 o                         
  -6   2   1         46.56         46.16         1.39 o                         
  -5   2   1          4.08          3.94         0.44 o                         
  -4   2   1        451.52        501.20         8.70 o                         
  -3   2   1         61.22         69.83         1.29 o                         
  -2   2   1          4.26          2.35         0.14 o                         
  -1   2   1        616.83        624.69        10.75 o                         
   0   2   1       5526.71       4599.50       151.14 o                         
   1   2   1       4088.00       3811.57       144.55 o                         
   2   2   1        731.82        694.76        16.95 o                         
   3   2   1         33.00         32.25         0.68 o                         
   4   2   1        291.45        301.51         5.44 o                         
   5   2   1         13.16         12.47         0.41 o                         
   6   2   1         14.59         18.19         0.64 o                         
   7   2   1        119.97        120.89         2.51 o                         
   8   2   1          2.34          1.87         0.55 o                         
   9   2   1          3.72          4.97         0.61 o                         
  10   2   1          0.03         -0.18         0.50 o                         
  11   2   1          0.43          0.61         0.75 o                         
  -9   3   1          0.02         -0.38         0.71 o                         
  -8   3   1          0.91          0.36         0.45 o                         
  -7   3   1         45.55         44.27         1.39 o                         
  -6   3   1         25.32         27.39         0.98 o                         
  -5   3   1          0.10         -0.34         0.34 o                         
  -4   3   1        122.07        137.12         2.56 o                         
  -3   3   1         75.85         75.00         1.26 o                         
  -2   3   1         83.61         74.70         1.22 o                         
  -1   3   1        186.32        182.56         2.74 o                         
   0   3   1       1179.24       1152.14        26.23 o                         
   1   3   1       2236.13       2079.29        70.11 o                         
   2   3   1         25.70         23.11         0.49 o                         
   3   3   1         31.75         24.07         0.61 o                         
   4   3   1         97.72         94.03         1.58 o                         
   5   3   1         44.94         42.24         0.85 o                         
   6   3   1          0.10          0.46         0.33 o                         
   7   3   1        187.72        187.20         4.20 o                         
   8   3   1         19.40         19.37         0.92 o                         
   9   3   1          0.13         -0.29         0.60 o                         
  10   3   1          0.74          0.76         0.59 o                         
  11   3   1         20.58         21.15         1.10 o                         
  12   3   1          0.84          0.48         0.77 o                         
  -9   4   1          0.01          0.33         0.73 o                         
  -8   4   1         14.65         12.13         0.87 o                         
  -7   4   1          1.31          1.52         0.58 o                         
  -6   4   1         15.51         17.26         0.69 o                         
  -5   4   1         96.06        103.51         2.40 o                         
  -4   4   1         26.74         28.46         0.80 o                         
  -3   4   1          0.32          0.28         0.24 o                         
  -2   4   1         12.65         13.05         0.32 o                         
  -1   4   1          3.53          2.29         0.16 o                         
   0   4   1        141.70        161.61         2.32 o                         
   1   4   1          0.01         -0.04         0.13 o                         
   2   4   1         53.57         54.50         0.91 o                         
   3   4   1        841.82        861.24        14.39 o                         
   4   4   1         65.20         64.18         1.08 o                         
   5   4   1        373.02        371.50         6.99 o                         
   6   4   1         70.31         72.06         1.39 o                         
   7   4   1          4.85          4.09         0.50 o                         
   8   4   1         47.29         47.58         1.28 o                         
   9   4   1          1.52          1.62         0.76 o                         
  10   4   1         13.00         12.32         1.04 o                         
  11   4   1          2.92          2.77         0.93 o                         
  12   4   1          0.42         -0.64         0.80 o                         
  -8   5   1          1.35          2.36         0.70 o                         
  -7   5   1          0.31         -0.62         0.62 o                         
  -6   5   1          3.29          2.54         0.44 o                         
  -5   5   1          0.02          0.06         0.29 o                         
  -4   5   1         22.02         22.01         0.70 o                         
  -3   5   1          7.53          9.29         0.46 o                         
  -2   5   1         12.84         12.55         0.34 o                         
  -1   5   1         49.99         39.72         0.69 o                         
   0   5   1        832.88        862.14        12.79 o                         
   1   5   1         67.12         78.79         1.26 o                         
   2   5   1         14.09         13.95         0.30 o                         
   3   5   1        559.86        593.35         9.05 o                         
   4   5   1        215.77        228.31         3.87 o                         
   5   5   1          7.44          9.20         0.39 o                         
   6   5   1          2.96          3.09         0.34 o                         
   7   5   1          1.04          0.51         0.38 o                         
   8   5   1          1.77          0.38         0.50 o                         
   9   5   1          0.08          0.97         0.55 o                         
  10   5   1         10.41         13.81         0.98 o                         
  11   5   1          1.31          1.78         0.73 o                         
  12   5   1          0.10         -0.70         0.70 o                         
  -8   6   1          9.92          8.88         0.92 o                         
  -7   6   1          7.93          8.55         0.79 o                         
  -6   6   1         17.61         18.83         0.92 o                         
  -5   6   1         13.40         12.14         0.56 o                         
  -4   6   1          5.68          5.24         0.36 o                         
  -3   6   1          1.30          1.65         0.33 o                         
  -2   6   1         11.41         11.65         0.42 o                         
  -1   6   1          0.02          0.61         0.23 o                         
   0   6   1         39.98         45.47         0.78 o                         
   1   6   1        209.54        218.36         3.71 o                         
   2   6   1          9.00          8.25         0.24 o                         
   3   6   1         17.31         22.52         0.50 o                         
   4   6   1         66.57         70.32         1.19 o                         
   5   6   1          7.14          6.87         0.33 o                         
   6   6   1         37.74         33.64         0.97 o                         
   7   6   1        210.14        181.93         3.85 o                         
   8   6   1         32.48         29.78         1.02 o                         
   9   6   1          0.18          0.67         0.50 o                         
  10   6   1          2.03          4.19         0.73 o                         
  11   6   1          0.11         -0.21         0.81 o                         
  12   6   1          3.12          1.76         0.74 o                         
  -7   7   1          6.91          8.44         1.26 o                         
  -6   7   1          1.56          1.03         0.71 o                         
  -5   7   1          1.83          0.99         0.51 o                         
  -4   7   1          0.00         -0.23         0.57 o                         
  -3   7   1          0.02          0.17         0.28 o                         
  -2   7   1          2.24          1.63         0.41 o                         
  -1   7   1        273.43        286.89         5.22 o                         
   0   7   1        138.39        153.47         2.75 o                         
   1   7   1         48.46         55.59         1.07 o                         
   2   7   1         92.91        102.53         1.88 o                         
   3   7   1          5.61          5.83         0.22 o                         
   4   7   1          0.80          0.21         0.28 o                         
   5   7   1         34.86         33.62         0.76 o                         
   6   7   1         41.55         34.42         0.86 o                         
   7   7   1          6.33          3.99         0.43 o                         
   8   7   1          1.70          1.68         0.34 o                         
   9   7   1          0.05         -0.36         0.36 o                         
  10   7   1         39.30         48.07         2.97 o                         
  11   7   1          4.26          3.92         0.75 o                         
  12   7   1          0.36          0.15         0.82 o                         
  -7   8   1          0.74          1.23         0.80 o                         
  -6   8   1          1.50          1.55         0.80 o                         
  -5   8   1          9.66         11.03         1.09 o                         
  -4   8   1          0.13         -0.48         0.48 o                         
  -3   8   1          0.67         -0.25         0.42 o                         
  -2   8   1          0.87          0.36         0.38 o                         
  -1   8   1         12.50         13.08         0.49 o                         
   0   8   1          1.69          2.28         0.29 o                         
   1   8   1          0.00         -0.20         0.31 o                         
   2   8   1         33.69         34.06         0.76 o                         
   3   8   1         80.88         85.75         1.64 o                         
   4   8   1          1.67          1.36         0.33 o                         
   5   8   1         10.00         11.62         0.52 o                         
   6   8   1         29.85         20.53         0.60 o                         
   7   8   1          7.68          7.88         0.45 o                         
   8   8   1          9.07         10.13         0.57 o                         
   9   8   1          3.15          3.17         0.55 o                         
  10   8   1         12.99         14.76         0.91 o                         
  11   8   1          0.51         -0.87         0.87 o                         
  -6   9   1          3.63          4.56         0.82 o                         
  -5   9   1          1.49          1.36         0.66 o                         
  -4   9   1          9.19         10.05         0.99 o                         
  -3   9   1          0.06          0.05         0.38 o                         
  -2   9   1         11.36         12.57         0.57 o                         
  -1   9   1         15.92         14.59         0.59 o                         
   0   9   1         10.41          9.47         0.46 o                         
   1   9   1         19.79         20.74         0.72 o                         
   2   9   1         11.39         11.05         0.43 o                         
   3   9   1          0.18         -0.34         0.34 o                         
   4   9   1          0.91         -0.17         0.38 o                         
   5   9   1          0.04         -0.33         0.33 o                         
   6   9   1          0.06         -0.08         0.34 o                         
   7   9   1         18.44         16.27         0.57 o                         
   8   9   1          1.72          1.86         0.46 o                         
   9   9   1          0.43          0.75         0.73 o                         
  10   9   1          2.61          3.29         1.11 o                         
  11   9   1          1.10         -0.23         0.85 o                         
  -5  10   1          3.57          3.66         1.09 o                         
  -4  10   1          1.53          0.35         0.61 o                         
  -3  10   1          0.01          0.31         0.55 o                         
  -2  10   1          0.17         -0.16         0.46 o                         
  -1  10   1          6.46          6.45         0.51 o                         
   0  10   1         34.13         37.15         1.23 o                         
   1  10   1          0.84          0.36         0.39 o                         
   2  10   1          5.58          5.85         0.41 o                         
   3  10   1         44.00         46.68         1.14 o                         
   4  10   1          1.29          1.01         0.39 o                         
   5  10   1          2.79          1.79         0.44 o                         
   6  10   1         28.10         24.68         0.86 o                         
   7  10   1          4.79          2.75         0.45 o                         
   8  10   1          1.40          1.25         0.52 o                         
   9  10   1          3.69          3.76         0.67 o                         
  10  10   1         10.73         10.43         0.88 o                         
  11  10   1          0.01          0.71         0.79 o                         
  -4  11   1          0.02          0.39         0.64 o                         
  -3  11   1          0.28         -0.54         0.54 o                         
  -2  11   1          1.73          1.41         0.52 o                         
  -1  11   1         10.72         10.72         0.76 o                         
   0  11   1          7.99          8.38         0.70 o                         
   1  11   1          0.60          0.70         0.45 o                         
   2  11   1         67.27         71.97         1.80 o                         
   3  11   1         29.87         29.80         0.82 o                         
   4  11   1          0.04         -0.50         0.50 o                         
   5  11   1          2.70          1.27         0.57 o                         
   6  11   1          0.24          0.38         0.44 o                         
   7  11   1          0.10          0.22         0.48 o                         
   8  11   1          2.61          1.72         0.71 o                         
   9  11   1          0.09         -0.60         0.88 o                         
  10  11   1          0.53          0.16         0.89 o                         
  -2  12   1          0.00         -0.25         0.56 o                         
  -1  12   1          0.61          1.56         0.55 o                         
   0  12   1          0.00          0.08         0.64 o                         
   1  12   1          6.97          7.70         0.57 o                         
   2  12   1          4.62          8.08         0.51 o                         
   3  12   1          3.11          3.19         0.65 o                         
   4  12   1          0.01         -0.60         0.60 o                         
   5  12   1          4.05          4.45         0.74 o                         
   6  12   1          0.29          0.17         0.57 o                         
   7  12   1          0.05          0.31         0.70 o                         
   8  12   1          1.58          0.91         0.89 o                         
   9  12   1          9.71         13.07         1.12 o                         
  -1  13   1          0.80          1.57         0.57 o                         
   0  13   1          3.00          3.12         0.49 o                         
   1  13   1          5.59          6.95         0.45 o                         
   2  13   1          1.04          0.86         0.50 o                         
   3  13   1          0.19          0.59         0.58 o                         
   4  13   1          0.00         -0.47         0.47 o                         
   5  13   1          0.40         -0.08         0.59 o                         
   6  13   1          3.40          3.30         0.70 o                         
   7  13   1          0.42          0.89         0.72 o                         
   8  13   1          0.27          0.01         0.90 o                         
   2  14   1          0.28          0.44         1.68 o                         
   3  14   1          0.01          0.62         1.15 o                         
   4  14   1          0.00         -0.45         0.59 o                         
   5  14   1          0.26          0.41         0.70 o                         
   6  14   1          2.36          1.70         0.62 o                         
   7  14   1          1.18          1.81         0.81 o                         
  -6 -13   2          0.83          1.05         0.59 o                         
  -5 -13   2          0.63          0.95         0.58 o                         
  -4 -13   2          3.56          4.82         1.19 o                         
  -3 -13   2          0.05         -0.91         0.91 o                         
  -2 -13   2          1.76          0.51         0.69 o                         
  -1 -13   2          3.47          3.75         1.00 o                         
   0 -13   2          0.87          2.29         1.05 o                         
  -8 -12   2          0.14         -0.74         0.74 o                         
  -7 -12   2          0.16          1.35         0.75 o                         
  -6 -12   2          0.17          0.81         0.63 o                         
  -5 -12   2         10.92         13.32         0.99 o                         
  -4 -12   2          2.58          3.02         0.38 o                         
  -3 -12   2          1.89          1.64         0.70 o                         
  -2 -12   2          0.60          0.09         0.40 o                         
  -1 -12   2          0.58          0.68         0.73 o                         
   0 -12   2          0.54          0.22         0.70 o                         
   1 -12   2          1.88          1.41         0.78 o                         
   2 -12   2          0.61         -0.44         0.79 o                         
  -9 -11   2          0.00         -0.96         0.96 o                         
  -8 -11   2          0.08         -0.73         0.73 o                         
  -7 -11   2          0.32         -0.15         0.71 o                         
  -6 -11   2          3.32          3.58         0.79 o                         
  -5 -11   2         17.02         18.23         1.03 o                         
  -4 -11   2         15.44         15.77         0.62 o                         
  -3 -11   2          5.26          5.56         0.42 o                         
  -2 -11   2          0.72          0.85         0.39 o                         
  -1 -11   2          0.63          0.46         0.31 o                         
   0 -11   2          0.66         -0.01         0.39 o                         
   1 -11   2          0.50          0.17         0.68 o                         
   2 -11   2          3.81          2.67         0.58 o                         
   3 -11   2          1.07          1.17         0.45 o                         
   4 -11   2          2.19          2.18         0.69 o                         
  -9 -10   2          0.16         -0.97         0.97 o                         
  -8 -10   2          3.87          6.04         0.80 o                         
  -7 -10   2          0.01         -0.62         0.62 o                         
  -6 -10   2          1.16          0.85         0.62 o                         
  -5 -10   2         10.44         10.34         0.65 o                         
  -4 -10   2          2.63          2.23         0.37 o                         
  -3 -10   2          0.20          0.98         0.28 o                         
  -2 -10   2         13.94         14.22         0.57 o                         
  -1 -10   2          1.52          1.09         0.19 o                         
   0 -10   2         15.28         14.05         0.81 o                         
   1 -10   2          4.64          4.21         0.61 o                         
   2 -10   2          2.15          1.76         0.45 o                         
   3 -10   2          7.33          7.25         0.61 o                         
   4 -10   2          0.02          0.63         0.61 o                         
   5 -10   2          0.96          0.95         0.69 o                         
 -10  -9   2          0.01          0.03         0.80 o                         
  -9  -9   2          9.48          8.23         0.84 o                         
  -8  -9   2          0.68          0.98         0.45 o                         
  -7  -9   2          0.04         -0.58         0.58 o                         
  -6  -9   2          4.96          3.70         0.55 o                         
  -5  -9   2         11.86         12.61         0.83 o                         
  -4  -9   2         10.98         11.40         0.44 o                         
  -3  -9   2          8.79         10.15         0.40 o                         
  -2  -9   2          0.23          0.11         0.27 o                         
  -1  -9   2          5.44          4.29         0.35 o                         
   0  -9   2          3.17          2.79         0.47 o                         
   1  -9   2          0.00          0.37         0.32 o                         
   2  -9   2          7.29          9.10         0.74 o                         
   3  -9   2         10.64         10.45         1.07 o                         
   4  -9   2          4.95          5.49         0.85 o                         
   5  -9   2          2.27          2.00         0.68 o                         
   6  -9   2          0.59          0.14         0.72 o                         
 -10  -8   2          0.14         -0.24         0.79 o                         
  -9  -8   2          0.05          0.19         0.67 o                         
  -8  -8   2          0.01          0.19         0.41 o                         
  -7  -8   2          0.15         -0.12         0.42 o                         
  -6  -8   2         18.17         18.16         0.89 o                         
  -5  -8   2         33.29         34.70         1.01 o                         
  -4  -8   2          0.15          0.38         0.29 o                         
  -3  -8   2         73.06         76.98         1.57 o                         
  -2  -8   2         16.40         16.62         0.50 o                         
  -1  -8   2         40.98         39.19         1.06 o                         
   0  -8   2         13.73         12.30         0.60 o                         
   1  -8   2          1.04          0.88         0.19 o                         
   2  -8   2          0.15          0.24         0.30 o                         
   3  -8   2         10.13          9.33         0.54 o                         
   4  -8   2         17.12         16.13         0.85 o                         
   5  -8   2          0.50          0.33         0.63 o                         
   6  -8   2          0.13          0.33         0.66 o                         
   7  -8   2          0.10          0.19         0.79 o                         
 -10  -7   2          1.90         -0.30         1.08 o                         
  -9  -7   2          3.68          2.60         0.87 o                         
  -8  -7   2          2.68          1.97         0.51 o                         
  -7  -7   2          0.53          0.95         0.41 o                         
  -6  -7   2         14.57         14.64         0.61 o                         
  -5  -7   2        112.24        112.45         3.94 o                         
  -4  -7   2         20.19         20.41         0.63 o                         
  -3  -7   2          0.07         -0.20         0.25 o                         
  -2  -7   2         28.26         28.12         0.80 o                         
  -1  -7   2         19.36         17.85         0.77 o                         
   0  -7   2          1.60          1.95         0.53 o                         
   1  -7   2          0.00          0.03         0.22 o                         
   2  -7   2        110.41        117.91         2.78 o                         
   3  -7   2          1.14          1.86         0.41 o                         
   4  -7   2          0.08         -0.14         0.55 o                         
   5  -7   2          0.27          0.30         0.69 o                         
   6  -7   2          0.15         -0.02         0.68 o                         
   7  -7   2          3.41          2.06         0.84 o                         
   8  -7   2          0.07          0.24         0.81 o                         
 -11  -6   2          0.05         -0.33         0.94 o                         
 -10  -6   2          0.21         -0.73         0.73 o                         
  -9  -6   2          0.54         -0.83         0.83 o                         
  -8  -6   2          2.52          2.49         0.55 o                         
  -7  -6   2          1.06          0.96         0.31 o                         
  -6  -6   2         74.99         73.50         1.87 o                         
  -5  -6   2        521.29        485.54         9.53 o                         
  -4  -6   2          0.52          0.69         0.27 o                         
  -3  -6   2          0.01          0.19         0.14 o                         
  -2  -6   2         60.99         70.35         1.20 o                         
  -1  -6   2          4.07          2.73         0.26 o                         
   0  -6   2         11.30         10.30         0.46 o                         
   1  -6   2         15.27         13.48         0.47 o                         
   2  -6   2         18.21         19.51         0.56 o                         
   3  -6   2        126.52        139.26         2.85 o                         
   4  -6   2         48.38         52.39         1.27 o                         
   5  -6   2          6.23          4.42         0.60 o                         
   6  -6   2          1.60          1.74         0.82 o                         
   7  -6   2          0.37         -0.67         0.67 o                         
   8  -6   2          0.09         -0.04         0.78 o                         
 -11  -5   2          0.97         -0.79         0.88 o                         
 -10  -5   2          3.47          2.15         0.65 o                         
  -9  -5   2          5.51          5.19         1.12 o                         
  -8  -5   2          1.56          1.45         0.51 o                         
  -7  -5   2          5.90          5.06         0.41 o                         
  -6  -5   2        147.80        141.95         3.38 o                         
  -5  -5   2        125.45        119.95         3.12 o                         
  -4  -5   2          6.78          6.64         0.30 o                         
  -3  -5   2        215.85        221.81         3.59 o                         
  -2  -5   2          0.11         -0.10         0.14 o                         
  -1  -5   2          5.04          5.27         0.21 o                         
   0  -5   2          9.41          8.75         0.29 o                         
   1  -5   2         16.72         15.71         0.37 o                         
   2  -5   2         73.98         80.46         1.41 o                         
   3  -5   2         57.94         64.24         1.23 o                         
   4  -5   2         38.48         41.17         1.03 o                         
   5  -5   2         51.71         53.16         1.44 o                         
   6  -5   2         16.06         17.00         1.30 o                         
   7  -5   2          0.02         -0.59         0.59 o                         
   8  -5   2          0.62         -0.40         0.52 o                         
   9  -5   2          0.11          0.91         0.84 o                         
 -11  -4   2          0.00         -0.38         0.80 o                         
 -10  -4   2          1.22          1.25         1.14 o                         
  -9  -4   2          1.66          1.08         0.76 o                         
  -8  -4   2          0.44          0.32         0.61 o                         
  -7  -4   2          1.41          0.76         0.42 o                         
  -6  -4   2        112.22        111.41         2.40 o                         
  -5  -4   2         15.05         12.68         0.40 o                         
  -4  -4   2          0.75          1.15         0.21 o                         
  -3  -4   2        189.37        200.08         3.31 o                         
  -2  -4   2          0.65          0.92         0.15 o                         
  -1  -4   2          0.40          0.15         0.14 o                         
   0  -4   2          0.70          0.96         0.13 o                         
   1  -4   2        126.98        131.62         2.06 o                         
   2  -4   2       1881.64       1977.05        35.33 o                         
   3  -4   2         79.45         78.48         1.41 o                         
   4  -4   2          6.84          8.29         0.59 o                         
   5  -4   2          4.02          3.72         0.43 o                         
   6  -4   2          0.80          0.70         0.39 o                         
   7  -4   2          0.00         -0.40         0.42 o                         
   8  -4   2          3.74          3.52         0.65 o                         
   9  -4   2          0.00          1.43         0.74 o                         
  10  -4   2          0.30          0.26         0.96 o                         
 -11  -3   2          0.05         -0.89         0.89 o                         
 -10  -3   2          3.05          2.56         0.95 o                         
  -9  -3   2          3.78          3.70         0.68 o                         
  -8  -3   2          0.00          0.42         0.52 o                         
  -7  -3   2         68.35         69.87         1.80 o                         
  -6  -3   2        221.73        219.41         4.61 o                         
  -5  -3   2        274.10        284.13         4.81 o                         
  -4  -3   2        234.88        231.25         4.06 o                         
  -3  -3   2         29.85         41.59         0.80 o                         
  -2  -3   2          0.33         -0.14         0.14 o                         
  -1  -3   2         44.38         44.25         0.69 o                         
   0  -3   2         40.77         35.18         0.60 o                         
   1  -3   2        584.60        583.78         8.91 o                         
   2  -3   2        677.21        762.88        11.28 o                         
   3  -3   2          4.71          4.16         0.24 o                         
   4  -3   2         11.90         11.41         0.46 o                         
   5  -3   2         29.24         32.30         0.92 o                         
   6  -3   2         14.15         15.00         0.74 o                         
   7  -3   2          3.76          1.88         0.50 o                         
   8  -3   2          0.00         -0.29         0.58 o                         
   9  -3   2          6.17          4.15         0.86 o                         
  10  -3   2          7.36          5.82         0.87 o                         
 -11  -2   2          1.13         -0.27         0.94 o                         
 -10  -2   2          0.20          0.20         0.92 o                         
  -9  -2   2          1.08         -0.32         0.49 o                         
  -8  -2   2          3.72          3.96         0.43 o                         
  -7  -2   2         13.36         13.59         0.58 o                         
  -6  -2   2        184.16        179.74         3.64 o                         
  -5  -2   2         82.68         77.52         1.58 o                         
  -4  -2   2         15.42         18.10         0.43 o                         
  -3  -2   2        288.32        304.30         5.30 o                         
  -2  -2   2        330.85        356.76         6.23 o                         
  -1  -2   2        118.58        114.55         1.76 o                         
   0  -2   2        133.27        117.13         1.63 o                         
   1  -2   2         91.91         98.21         1.49 o                         
   2  -2   2        305.16        314.60         4.69 o                         
   3  -2   2          1.43          0.38         0.19 o                         
   4  -2   2        158.71        173.77         3.31 o                         
   5  -2   2        134.34        137.98         2.68 o                         
   6  -2   2         22.48         22.21         0.80 o                         
   7  -2   2         11.24         10.53         0.70 o                         
   8  -2   2          0.06         -0.58         0.58 o                         
   9  -2   2          7.09          7.87         0.92 o                         
  10  -2   2          3.76          3.48         0.83 o                         
 -10  -1   2         21.43         24.19         1.50 o                         
  -9  -1   2          0.95          1.00         0.67 o                         
  -8  -1   2          1.44          0.94         0.51 o                         
  -7  -1   2         30.21         28.39         1.01 o                         
  -6  -1   2          0.56         -0.36         0.36 o                         
  -5  -1   2         11.08         13.60         0.47 o                         
  -4  -1   2         16.12         21.90         0.49 o                         
  -3  -1   2         39.60         39.55         0.76 o                         
  -2  -1   2          0.04          0.35         0.17 o                         
  -1  -1   2       1713.58       1674.44        67.73 o                         
   0  -1   2        389.10        375.49         6.06 o                         
   1  -1   2       4340.63       4103.74       134.75 o                         
   2  -1   2          4.78          2.70         0.28 o                         
   3  -1   2         62.08         67.58         1.15 o                         
   4  -1   2        405.26        415.88         7.80 o                         
   5  -1   2         68.07         78.93         1.70 o                         
   6  -1   2          1.65          2.09         0.39 o                         
   7  -1   2          9.03         10.23         0.53 o                         
   8  -1   2          6.51          6.98         0.61 o                         
   9  -1   2         63.06         62.65         1.79 o                         
  10  -1   2          0.00          0.25         0.89 o                         
  11  -1   2          3.45          2.30         0.89 o                         
 -10   0   2          0.31          1.21         0.66 o                         
  -9   0   2          0.50          0.32         0.85 o                         
  -8   0   2          0.01         -0.34         0.44 o                         
  -7   0   2          0.06         -0.16         0.53 o                         
  -6   0   2         82.55         82.23         1.96 o                         
  -5   0   2         54.31         53.57         1.29 o                         
  -4   0   2          9.69         13.84         0.39 o                         
  -3   0   2       1752.56       2039.20        58.90 o                         
  -2   0   2        143.97        158.18         2.77 o                         
  -1   0   2        186.91        196.20         3.54 o                         
   0   0   2       1798.11       1868.90        63.09 o                         
   1   0   2       4469.46       3793.80       144.92 o                         
   2   0   2        475.87        509.26         8.81 o                         
   3   0   2        467.50        484.30         8.11 o                         
   4   0   2        224.33        221.05         4.01 o                         
   5   0   2         56.47         60.04         1.30 o                         
   6   0   2         27.02         28.74         0.83 o                         
   7   0   2         31.50         33.78         1.01 o                         
   8   0   2        111.53        111.46         2.59 o                         
   9   0   2          7.91          9.46         0.73 o                         
  10   0   2          1.68          1.06         0.65 o                         
  11   0   2          0.22         -0.91         0.91 o                         
 -10   1   2          0.04         -0.63         0.63 o                         
  -9   1   2          0.63         -0.75         0.75 o                         
  -8   1   2          0.23          0.30         0.70 o                         
  -7   1   2         16.20         15.33         0.73 o                         
  -6   1   2         36.43         32.30         0.96 o                         
  -5   1   2         17.52         19.21         0.89 o                         
  -4   1   2          1.73          1.54         0.37 o                         
  -3   1   2         48.49         57.35         1.06 o                         
  -2   1   2        224.22        221.64         3.74 o                         
  -1   1   2        963.22        904.63        35.27 o                         
   0   1   2       4397.04       4033.30       133.50 o                         
   1   1   2        777.31        722.86        36.87 o                         
   2   1   2         11.25         11.05         0.29 o                         
   3   1   2        142.06        154.07         2.94 o                         
   4   1   2         10.40         12.61         0.46 o                         
   5   1   2         41.20         49.99         1.03 o                         
   6   1   2          9.35          7.97         0.49 o                         
   7   1   2          0.42          0.12         0.47 o                         
   8   1   2         23.42         22.39         1.04 o                         
   9   1   2          5.77          6.88         0.56 o                         
  10   1   2          3.06          3.14         0.59 o                         
  11   1   2          4.30          5.44         0.81 o                         
 -10   2   2          0.25          0.02         0.85 o                         
  -9   2   2          0.20         -0.63         0.63 o                         
  -8   2   2          0.98          1.75         0.59 o                         
  -7   2   2          7.24          5.42         1.05 o                         
  -6   2   2         10.62          9.50         0.75 o                         
  -5   2   2         40.17         39.05         1.13 o                         
  -4   2   2         52.68         57.60         1.23 o                         
  -3   2   2        167.15        196.69         3.61 o                         
  -2   2   2        100.49        109.07         1.94 o                         
  -1   2   2         56.36         60.62         1.07 o                         
   0   2   2        153.33        150.95         2.75 o                         
   1   2   2        698.57        629.41        15.37 o                         
   2   2   2        127.39        118.82         1.90 o                         
   3   2   2         25.00         23.37         0.59 o                         
   4   2   2        922.74        971.72        17.43 o                         
   5   2   2          0.02         -0.25         0.25 o                         
   6   2   2        169.81        180.76         3.22 o                         
   7   2   2         50.30         47.13         1.21 o                         
   8   2   2          1.57         -0.08         0.50 o                         
   9   2   2          0.68         -0.01         0.47 o                         
  10   2   2          0.11         -0.06         0.56 o                         
  11   2   2          8.87         11.52         0.93 o                         
  12   2   2          1.23          1.58         0.76 o                         
  -9   3   2          0.30         -0.66         0.66 o                         
  -8   3   2          0.31         -0.80         0.80 o                         
  -7   3   2          1.86          1.09         0.54 o                         
  -6   3   2          3.69          2.61         0.53 o                         
  -5   3   2          2.60          1.93         0.47 o                         
  -4   3   2          3.98          5.68         0.47 o                         
  -3   3   2         65.83         62.87         1.24 o                         
  -2   3   2         48.80         52.31         0.97 o                         
  -1   3   2         42.53         37.76         0.73 o                         
   0   3   2        155.73        146.28         2.48 o                         
   1   3   2       2932.34       2786.30       144.90 o                         
   2   3   2        610.55        591.05        10.23 o                         
   3   3   2          6.23          7.95         0.31 o                         
   4   3   2       3322.77       3590.04       123.89 o                         
   5   3   2        154.14        180.56         3.61 o                         
   6   3   2          0.01         -0.32         0.32 o                         
   7   3   2          0.01         -0.39         0.39 o                         
   8   3   2          1.04          0.09         0.50 o                         
   9   3   2          2.10          2.43         0.68 o                         
  10   3   2          4.24          5.55         0.79 o                         
  11   3   2          2.28          2.94         0.82 o                         
  12   3   2          0.04          0.29         0.77 o                         
  -9   4   2          0.23          0.40         0.68 o                         
  -8   4   2          1.32          0.55         0.65 o                         
  -7   4   2         26.37         26.27         1.16 o                         
  -6   4   2          9.53         10.18         0.67 o                         
  -5   4   2          0.12         -0.34         0.42 o                         
  -4   4   2         84.13         87.07         1.85 o                         
  -3   4   2         58.03         62.56         1.20 o                         
  -2   4   2          5.25          4.32         0.22 o                         
  -1   4   2         72.51         73.64         1.26 o                         
   0   4   2        191.53        199.63         3.16 o                         
   1   4   2         78.79         69.04         1.13 o                         
   2   4   2          0.00          0.34         0.11 o                         
   3   4   2         62.15         64.45         1.07 o                         
   4   4   2         40.91         48.04         0.96 o                         
   5   4   2         45.63         46.11         1.01 o                         
   6   4   2          5.81          5.84         0.38 o                         
   7   4   2         53.40         48.42         1.15 o                         
   8   4   2         15.90         11.80         0.59 o                         
   9   4   2          2.63          1.57         0.67 o                         
  10   4   2          1.04          0.46         0.74 o                         
  11   4   2          0.44          2.01         0.76 o                         
  12   4   2          1.10          1.36         0.81 o                         
  -8   5   2          2.36          2.19         0.68 o                         
  -7   5   2          4.03          2.02         0.86 o                         
  -6   5   2         17.38         17.41         0.68 o                         
  -5   5   2          1.61          1.95         0.37 o                         
  -4   5   2          1.78          1.22         0.34 o                         
  -3   5   2          4.49          4.14         0.30 o                         
  -2   5   2          4.94          5.59         0.29 o                         
  -1   5   2         23.18         23.37         0.45 o                         
   0   5   2        544.56        569.41         8.45 o                         
   1   5   2         30.10         33.27         0.59 o                         
   2   5   2        248.68        254.01         3.80 o                         
   3   5   2        588.09        605.28        10.47 o                         
   4   5   2         44.04         46.02         0.89 o                         
   5   5   2         52.17         57.99         1.03 o                         
   6   5   2          2.82          2.99         0.39 o                         
   7   5   2         22.82         13.37         0.66 o                         
   8   5   2         24.41         19.56         0.89 o                         
   9   5   2          0.55          1.11         0.59 o                         
  10   5   2          0.01          0.04         0.70 o                         
  11   5   2         22.68         30.03         1.26 o                         
  12   5   2          2.35          1.03         0.75 o                         
  -8   6   2          0.97          0.64         0.63 o                         
  -7   6   2          2.27          1.71         0.64 o                         
  -6   6   2          1.49          0.30         0.64 o                         
  -5   6   2          0.82          0.50         0.36 o                         
  -4   6   2          8.85          9.00         0.45 o                         
  -3   6   2          4.25          3.98         0.31 o                         
  -2   6   2          0.01         -0.22         0.22 o                         
  -1   6   2         54.88         59.83         1.20 o                         
   0   6   2         16.02         13.96         0.37 o                         
   1   6   2         12.15         10.02         0.33 o                         
   2   6   2         42.78         49.13         0.83 o                         
   3   6   2        170.47        163.53         2.71 o                         
   4   6   2        375.59        402.72         7.01 o                         
   5   6   2          1.30          1.62         0.26 o                         
   6   6   2         19.98         17.94         0.63 o                         
   7   6   2          0.53         -0.37         0.37 o                         
   8   6   2          6.08          5.65         0.47 o                         
   9   6   2          7.02          7.74         0.85 o                         
  10   6   2          0.00         -0.52         0.59 o                         
  11   6   2          7.90         10.44         0.85 o                         
  12   6   2          1.78          2.16         0.78 o                         
  -7   7   2          0.25          0.10         0.73 o                         
  -6   7   2          0.24          0.85         0.50 o                         
  -5   7   2          0.23          0.46         0.63 o                         
  -4   7   2         26.88         27.52         1.05 o                         
  -3   7   2         62.76         65.18         1.60 o                         
  -2   7   2         10.03          9.69         0.45 o                         
  -1   7   2          7.44          7.88         0.40 o                         
   0   7   2         38.22         37.85         0.85 o                         
   1   7   2          1.51          0.37         0.33 o                         
   2   7   2          0.09          0.24         0.22 o                         
   3   7   2         86.04         87.89         1.62 o                         
   4   7   2          0.11          0.41         0.23 o                         
   5   7   2         16.67         15.92         0.48 o                         
   6   7   2         38.11         38.71         0.93 o                         
   7   7   2          0.52         -0.37         0.39 o                         
   8   7   2         12.46         12.70         0.49 o                         
   9   7   2          0.36          0.11         0.30 o                         
  10   7   2          1.69          0.64         0.45 o                         
  11   7   2          1.49          0.79         0.59 o                         
  12   7   2          0.47         -0.62         0.62 o                         
  -6   8   2          1.33          0.63         0.72 o                         
  -5   8   2          0.17          0.66         0.63 o                         
  -4   8   2         11.31         12.54         1.17 o                         
  -3   8   2          2.21          2.06         0.57 o                         
  -2   8   2          1.89          2.13         0.40 o                         
  -1   8   2         36.94         41.25         0.96 o                         
   0   8   2         18.32         20.86         0.57 o                         
   1   8   2          3.53          4.54         0.37 o                         
   2   8   2          1.53          1.02         0.26 o                         
   3   8   2         85.62         87.47         1.75 o                         
   4   8   2        116.98        116.87         2.29 o                         
   5   8   2          3.04          2.87         0.26 o                         
   6   8   2          7.75          8.54         0.40 o                         
   7   8   2         33.06         27.77         0.84 o                         
   8   8   2          0.19          0.98         0.42 o                         
   9   8   2          2.17          2.04         0.52 o                         
  10   8   2          2.28          2.98         0.67 o                         
  11   8   2          2.63          2.78         0.91 o                         
  12   8   2          0.01         -0.79         0.79 o                         
  -5   9   2         13.88         19.14         1.11 o                         
  -4   9   2          5.21          6.38         0.68 o                         
  -3   9   2          1.16          0.59         0.47 o                         
  -2   9   2          0.09         -0.28         0.42 o                         
  -1   9   2          0.03         -0.40         0.45 o                         
   0   9   2         21.92         20.22         0.67 o                         
   1   9   2          0.14         -0.34         0.37 o                         
   2   9   2          0.15          0.26         0.28 o                         
   3   9   2        194.35        194.87         3.92 o                         
   4   9   2         25.03         26.55         0.70 o                         
   5   9   2          2.88          2.04         0.37 o                         
   6   9   2         17.09         13.28         0.73 o                         
   7   9   2         28.17         26.12         0.87 o                         
   8   9   2          0.05         -0.45         0.45 o                         
   9   9   2          0.02          0.17         0.49 o                         
  10   9   2          4.48          3.84         0.79 o                         
  11   9   2          0.18         -0.77         0.78 o                         
  -5  10   2          4.27          3.96         0.87 o                         
  -4  10   2          3.63          3.36         0.71 o                         
  -3  10   2          0.18         -0.16         0.43 o                         
  -2  10   2          2.50          1.82         0.58 o                         
  -1  10   2          0.13          0.13         0.52 o                         
   0  10   2          0.16          0.40         0.42 o                         
   1  10   2          5.45          5.93         0.50 o                         
   2  10   2         25.05         28.82         0.80 o                         
   3  10   2          3.93          3.59         0.36 o                         
   4  10   2          6.78          4.94         0.51 o                         
   5  10   2          0.20         -0.40         0.40 o                         
   6  10   2         12.75         10.91         0.55 o                         
   7  10   2          0.17         -0.37         0.37 o                         
   8  10   2          0.90          0.63         0.40 o                         
   9  10   2          0.89          0.19         0.74 o                         
  10  10   2          9.62         11.40         0.85 o                         
  11  10   2          3.99          4.18         0.80 o                         
  -3  11   2          0.41         -0.41         0.84 o                         
  -2  11   2          0.02         -0.50         0.56 o                         
  -1  11   2          0.73          1.41         0.53 o                         
   0  11   2          2.35          2.97         0.54 o                         
   1  11   2          0.04         -0.46         0.46 o                         
   2  11   2         14.96         16.56         0.68 o                         
   3  11   2          3.07          4.07         0.41 o                         
   4  11   2          0.28          0.42         0.52 o                         
   5  11   2          0.20         -0.47         0.63 o                         
   6  11   2          1.73          1.42         0.50 o                         
   7  11   2          0.39         -0.41         0.41 o                         
   8  11   2          0.02         -0.03         0.70 o                         
   9  11   2          1.06         -0.94         0.94 o                         
  10  11   2          0.13          2.00         0.93 o                         
  -2  12   2          0.26          1.12         0.87 o                         
  -1  12   2          0.28          0.55         0.56 o                         
   0  12   2          0.02         -0.56         0.56 o                         
   1  12   2          7.95          8.42         0.66 o                         
   2  12   2         15.50         15.79         0.99 o                         
   3  12   2          3.91          2.21         0.39 o                         
   4  12   2          4.26          5.18         0.61 o                         
   5  12   2          0.95          1.44         0.58 o                         
   6  12   2          0.84          1.26         0.59 o                         
   7  12   2          0.00          0.63         0.64 o                         
   8  12   2          0.01         -0.83         0.83 o                         
   9  12   2          1.36          1.64         0.90 o                         
  10  12   2          9.46         12.01         1.41 o                         
  -1  13   2          0.99          0.75         0.56 o                         
   0  13   2          1.00          1.67         0.54 o                         
   1  13   2          0.39          0.92         0.55 o                         
   2  13   2          4.68          4.08         0.56 o                         
   3  13   2         12.95         11.60         0.65 o                         
   4  13   2          0.02         -0.27         0.63 o                         
   5  13   2          1.25          0.89         0.59 o                         
   6  13   2          1.06          0.93         0.73 o                         
   7  13   2          0.02          0.24         0.73 o                         
   8  13   2          0.09         -0.22         0.90 o                         
   9  13   2          3.41          6.26         0.96 o                         
   2  14   2          0.01          0.81         0.52 o                         
   3  14   2          0.95          0.48         0.48 o                         
   4  14   2          0.83         -0.13         0.52 o                         
   5  14   2          0.10         -0.17         0.70 o                         
   6  14   2          0.11          0.22         0.62 o                         
   7  14   2          0.37         -0.69         0.69 o                         
  -5 -13   3          0.41         -0.01         0.48 o                         
  -4 -13   3          1.70          1.08         1.47 o                         
  -3 -13   3          2.15          3.09         1.37 o                         
  -2 -13   3          2.14          2.13         0.64 o                         
  -1 -13   3          0.00         -0.72         0.77 o                         
   0 -13   3          0.02          0.96         0.80 o                         
  -7 -12   3          1.84          1.69         0.77 o                         
  -6 -12   3          0.06          0.21         0.65 o                         
  -5 -12   3          0.51          0.56         0.53 o                         
  -4 -12   3          0.88          0.20         0.40 o                         
  -3 -12   3          0.22          0.98         0.46 o                         
  -2 -12   3          0.15          0.37         0.62 o                         
  -1 -12   3          1.41          1.36         0.82 o                         
   0 -12   3          0.78         -0.21         0.79 o                         
   1 -12   3          1.40          1.76         0.70 o                         
   2 -12   3          0.00          0.08         0.86 o                         
  -8 -11   3          2.89          2.75         0.97 o                         
  -7 -11   3          0.51          0.62         0.72 o                         
  -6 -11   3          0.21          0.31         0.63 o                         
  -5 -11   3          0.19         -0.17         0.59 o                         
  -4 -11   3         12.86         15.13         1.08 o                         
  -3 -11   3          1.70          1.86         0.40 o                         
  -2 -11   3          3.94          4.40         0.54 o                         
  -1 -11   3          1.54          1.19         0.38 o                         
   0 -11   3          0.18          0.45         0.65 o                         
   1 -11   3          0.30          0.93         0.41 o                         
   2 -11   3          0.09          0.92         0.48 o                         
   3 -11   3          0.76          1.71         0.93 o                         
   4 -11   3          0.31          0.45         0.52 o                         
  -9 -10   3          0.67         -0.91         0.91 o                         
  -8 -10   3          0.00          0.07         1.07 o                         
  -7 -10   3          0.10          0.61         0.61 o                         
  -6 -10   3          0.03         -0.63         0.63 o                         
  -5 -10   3          6.49          5.52         0.56 o                         
  -4 -10   3          2.26          2.76         0.43 o                         
  -3 -10   3          1.30          1.65         0.34 o                         
  -2 -10   3         13.89         13.49         0.65 o                         
  -1 -10   3         13.82         12.57         0.78 o                         
   0 -10   3          0.00         -0.57         0.57 o                         
   1 -10   3          0.82          1.09         0.31 o                         
   2 -10   3          2.20          2.04         0.46 o                         
   3 -10   3          1.16          1.13         0.74 o                         
   4 -10   3          0.42         -0.22         0.67 o                         
   5 -10   3          2.70          2.77         0.64 o                         
  -9  -9   3          0.90          0.62         0.95 o                         
  -8  -9   3          0.24         -0.08         0.96 o                         
  -7  -9   3          0.13          0.91         0.64 o                         
  -6  -9   3          0.03         -0.43         0.53 o                         
  -5  -9   3          1.23          0.85         0.42 o                         
  -4  -9   3          9.89         10.76         0.57 o                         
  -3  -9   3         26.22         28.00         0.74 o                         
  -2  -9   3          0.13         -0.23         0.26 o                         
  -1  -9   3          0.01          0.08         0.31 o                         
   0  -9   3          9.19          9.38         0.66 o                         
   1  -9   3          1.91          1.47         0.36 o                         
   2  -9   3          1.49          2.67         0.32 o                         
   3  -9   3          2.62          2.89         0.46 o                         
   4  -9   3          0.00         -0.54         0.54 o                         
   5  -9   3          0.62          1.19         0.63 o                         
   6  -9   3          0.38          0.57         0.75 o                         
 -10  -8   3          1.25         -0.52         0.79 o                         
  -9  -8   3          0.12         -0.02         0.74 o                         
  -8  -8   3          1.93          0.39         0.78 o                         
  -7  -8   3          0.45          0.39         0.50 o                         
  -6  -8   3          0.19         -0.49         0.49 o                         
  -5  -8   3          8.80          9.01         0.49 o                         
  -4  -8   3        190.36        193.22         4.32 o                         
  -3  -8   3          1.32          0.86         0.39 o                         
  -2  -8   3          0.46          1.02         0.48 o                         
  -1  -8   3         72.65         78.97         1.88 o                         
   0  -8   3          0.15          0.35         0.46 o                         
   1  -8   3          9.26          8.55         0.51 o                         
   2  -8   3          2.56          2.40         0.29 o                         
   3  -8   3          0.22         -0.02         0.36 o                         
   4  -8   3          8.22          7.00         0.67 o                         
   5  -8   3          3.75          1.74         0.77 o                         
   6  -8   3          1.41          0.60         0.76 o                         
   7  -8   3          0.64          0.16         0.85 o                         
 -10  -7   3          0.59         -0.81         0.81 o                         
  -9  -7   3          5.09          4.42         0.85 o                         
  -8  -7   3          5.57          6.37         0.69 o                         
  -7  -7   3          7.31          7.40         0.94 o                         
  -6  -7   3         29.26         28.23         0.83 o                         
  -5  -7   3         53.85         53.68         1.28 o                         
  -4  -7   3         33.53         35.00         0.90 o                         
  -3  -7   3          5.01          4.42         0.37 o                         
  -2  -7   3         34.45         33.68         0.82 o                         
  -1  -7   3          2.08          2.51         0.44 o                         
   0  -7   3          5.47          6.87         0.63 o                         
   1  -7   3          6.59          7.34         0.31 o                         
   2  -7   3          0.11          0.00         0.27 o                         
   3  -7   3         26.12         25.39         0.65 o                         
   4  -7   3          0.54          0.50         0.55 o                         
   5  -7   3          9.18          7.95         0.65 o                         
   6  -7   3         13.56         11.40         1.41 o                         
   7  -7   3          3.03          3.80         0.82 o                         
   8  -7   3          0.00          1.04         0.89 o                         
 -10  -6   3          1.91          0.12         0.85 o                         
  -9  -6   3          1.32          3.18         0.87 o                         
  -8  -6   3          1.88          1.11         0.68 o                         
  -7  -6   3         15.16         12.61         0.70 o                         
  -6  -6   3          4.49          3.70         0.50 o                         
  -5  -6   3        130.37        128.26         2.52 o                         
  -4  -6   3         10.22         10.25         0.40 o                         
  -3  -6   3         41.35         43.39         0.95 o                         
  -2  -6   3        153.23        168.89         3.24 o                         
  -1  -6   3         10.85         10.49         0.40 o                         
   0  -6   3          0.14         -0.24         0.24 o                         
   1  -6   3         11.35         12.90         0.41 o                         
   2  -6   3          8.49          7.80         0.41 o                         
   3  -6   3         19.01         18.05         0.72 o                         
   4  -6   3         13.10         13.54         0.63 o                         
   5  -6   3          6.86          6.12         0.57 o                         
   6  -6   3          3.91          2.59         0.58 o                         
   7  -6   3          0.39         -0.28         0.68 o                         
   8  -6   3          0.27          0.76         1.14 o                         
 -10  -5   3          0.47          0.37         0.98 o                         
  -9  -5   3          2.39          3.15         0.61 o                         
  -8  -5   3          3.36          3.23         0.96 o                         
  -7  -5   3          0.16         -0.14         0.62 o                         
  -6  -5   3         12.07         12.30         0.55 o                         
  -5  -5   3         24.45         28.61         0.96 o                         
  -4  -5   3          1.50          1.19         0.26 o                         
  -3  -5   3         40.09         38.22         0.76 o                         
  -2  -5   3         70.47         74.41         1.25 o                         
  -1  -5   3          2.03          2.19         0.25 o                         
   0  -5   3         10.55         12.78         0.32 o                         
   1  -5   3         72.44         73.50         1.38 o                         
   2  -5   3        108.23        106.93         2.13 o                         
   3  -5   3        157.76        177.74         3.26 o                         
   4  -5   3          3.19          2.93         0.40 o                         
   5  -5   3          3.27          2.82         0.46 o                         
   6  -5   3          5.19          5.19         0.53 o                         
   7  -5   3          0.03         -0.02         0.67 o                         
   8  -5   3          1.97          1.33         0.96 o                         
   9  -5   3          1.69          2.82         0.97 o                         
 -10  -4   3          1.39          1.14         0.90 o                         
  -9  -4   3          2.93          1.54         0.75 o                         
  -8  -4   3          0.00          0.11         0.69 o                         
  -7  -4   3          7.60          6.63         0.61 o                         
  -6  -4   3         31.22         28.86         0.81 o                         
  -5  -4   3        325.90        312.19         6.19 o                         
  -4  -4   3          0.53          0.47         0.27 o                         
  -3  -4   3          2.72          3.39         0.23 o                         
  -2  -4   3         35.93         36.03         0.62 o                         
  -1  -4   3        187.14        207.42         3.21 o                         
   0  -4   3         53.27         51.30         0.84 o                         
   1  -4   3        182.19        172.46         2.69 o                         
   2  -4   3        501.57        500.44         8.39 o                         
   3  -4   3         60.92         65.59         1.28 o                         
   4  -4   3         12.29         11.08         0.58 o                         
   5  -4   3         77.46         81.67         1.91 o                         
   6  -4   3          2.37          1.00         0.33 o                         
   7  -4   3          0.00         -0.34         0.36 o                         
   8  -4   3          2.74          2.41         0.48 o                         
   9  -4   3          0.84          0.06         0.81 o                         
  10  -4   3          6.16          5.89         1.06 o                         
 -10  -3   3          1.16          0.90         0.97 o                         
  -9  -3   3         26.44         35.27         1.60 o                         
  -8  -3   3          1.42          2.44         0.63 o                         
  -7  -3   3          0.44          0.27         0.50 o                         
  -6  -3   3        183.32        178.16         3.97 o                         
  -5  -3   3         14.60         14.57         0.49 o                         
  -4  -3   3        128.05        136.35         2.29 o                         
  -3  -3   3         22.21         27.62         0.60 o                         
  -2  -3   3        364.48        377.38         6.55 o                         
  -1  -3   3         16.38         19.69         0.34 o                         
   0  -3   3        231.26        226.39         3.30 o                         
   1  -3   3          0.30          0.34         0.15 o                         
   2  -3   3       1380.90       1379.04        21.55 o                         
   3  -3   3         65.80         69.56         1.25 o                         
   4  -3   3          4.49          4.84         0.30 o                         
   5  -3   3         95.95         97.08         2.03 o                         
   6  -3   3         30.45         30.86         0.96 o                         
   7  -3   3          0.14         -0.33         0.41 o                         
   8  -3   3          0.11         -0.47         0.48 o                         
   9  -3   3          1.60          3.34         0.75 o                         
  10  -3   3          9.51          9.48         0.93 o                         
 -10  -2   3          0.51          1.57         0.97 o                         
  -9  -2   3          0.39          0.59         0.51 o                         
  -8  -2   3          1.39          1.53         0.55 o                         
  -7  -2   3          1.57          0.86         0.43 o                         
  -6  -2   3         18.48         14.41         0.63 o                         
  -5  -2   3         53.19         46.48         1.04 o                         
  -4  -2   3         16.67         17.45         0.52 o                         
  -3  -2   3          8.57          6.06         0.34 o                         
  -2  -2   3       2759.93       2832.63       114.68 o                         
  -1  -2   3         25.24         28.23         0.56 o                         
   0  -2   3         53.03         45.57         0.68 o                         
   1  -2   3        732.70        700.44         9.87 o                         
   2  -2   3        496.20        495.75         7.17 o                         
   3  -2   3         10.21         13.33         0.37 o                         
   4  -2   3        118.62        128.08         2.38 o                         
   5  -2   3         13.12         12.61         0.59 o                         
   6  -2   3          3.92          3.22         0.42 o                         
   7  -2   3          0.57          0.18         0.38 o                         
   8  -2   3          3.89          3.03         0.47 o                         
   9  -2   3         82.10         88.23         3.02 o                         
  10  -2   3          0.14          0.20         0.78 o                         
  11  -2   3          0.34         -0.46         0.83 o                         
 -10  -1   3          4.73          5.15         1.27 o                         
  -9  -1   3          1.74          1.58         0.57 o                         
  -8  -1   3         11.80         12.01         0.77 o                         
  -7  -1   3          1.52          0.66         0.56 o                         
  -6  -1   3          6.03          6.09         0.51 o                         
  -5  -1   3          6.32          5.89         0.41 o                         
  -4  -1   3          2.70          1.57         0.28 o                         
  -3  -1   3         79.00         82.03         1.50 o                         
  -2  -1   3          0.40          3.27         0.20 o                         
  -1  -1   3         41.02         44.58         0.77 o                         
   0  -1   3          0.25         -0.10         0.10 o                         
   1  -1   3       3003.29       2848.43        95.34 o                         
   2  -1   3        142.63        133.50         2.07 o                         
   3  -1   3          3.81          5.90         0.23 o                         
   4  -1   3          5.52          2.86         0.19 o                         
   5  -1   3          0.05         -0.16         0.30 o                         
   6  -1   3         20.79         22.94         0.70 o                         
   7  -1   3          0.00         -0.35         0.35 o                         
   8  -1   3          2.23          1.64         0.18 o                         
   9  -1   3          0.05          0.74         0.38 o                         
  10  -1   3          0.69         -0.17         0.78 o                         
  11  -1   3          0.63          0.06         1.25 o                         
 -10   0   3          0.00         -0.90         0.90 o                         
  -9   0   3          0.45          1.03         0.74 o                         
  -8   0   3          0.23         -0.55         0.55 o                         
  -7   0   3          1.94          0.79         0.50 o                         
  -6   0   3          0.05         -0.51         0.51 o                         
  -5   0   3          2.61          0.80         0.42 o                         
  -4   0   3        164.08        157.24         2.91 o                         
  -3   0   3         26.14         24.41         0.61 o                         
  -2   0   3       1097.72       1223.34        29.88 o                         
  -1   0   3          0.13         -0.14         0.18 o                         
   0   0   3        157.49        155.56         2.54 o                         
   1   0   3        279.43        252.89         4.10 o                         
   2   0   3          5.71          2.21         0.18 o                         
   3   0   3        124.66        131.42         2.23 o                         
   4   0   3          0.97          0.22         0.22 o                         
   5   0   3        139.03        153.77         2.96 o                         
   6   0   3          0.00         -0.38         0.38 o                         
   7   0   3         65.56         73.53         1.84 o                         
   8   0   3         80.00         79.66         2.13 o                         
   9   0   3         12.95         12.57         0.67 o                         
  10   0   3          0.85          1.18         0.31 o                         
  11   0   3          0.42          0.79         0.95 o                         
 -10   1   3          1.00          0.60         0.81 o                         
  -9   1   3          4.34          4.31         0.84 o                         
  -8   1   3          1.34          1.48         0.57 o                         
  -7   1   3          1.96          0.83         0.51 o                         
  -6   1   3         19.30         17.22         1.05 o                         
  -5   1   3          0.75         -0.11         0.50 o                         
  -4   1   3         13.06         14.77         0.56 o                         
  -3   1   3          2.03          3.30         0.27 o                         
  -2   1   3         33.69         36.68         0.82 o                         
  -1   1   3         18.89         18.81         0.40 o                         
   0   1   3        324.74        321.48         5.58 o                         
   1   1   3        872.83        849.44        31.72 o                         
   2   1   3        672.37        598.05         9.64 o                         
   3   1   3        126.81        117.39         2.09 o                         
   4   1   3         26.15         30.82         0.64 o                         
   5   1   3       1461.61       1499.29        27.95 o                         
   6   1   3        122.84        132.24         2.90 o                         
   7   1   3          6.94          6.76         0.53 o                         
   8   1   3          6.24          6.80         0.59 o                         
   9   1   3          0.59          0.30         0.48 o                         
  10   1   3          0.81          0.92         0.56 o                         
  11   1   3          0.06         -0.07         0.73 o                         
  12   1   3          0.35          0.70         0.89 o                         
  -9   2   3          1.46          1.37         0.82 o                         
  -8   2   3          0.27         -0.31         0.77 o                         
  -7   2   3         10.79         10.97         0.97 o                         
  -6   2   3         42.29         41.08         1.39 o                         
  -5   2   3          0.03         -0.35         0.45 o                         
  -4   2   3         44.21         50.65         1.32 o                         
  -3   2   3        667.20        718.20        12.01 o                         
  -2   2   3        295.77        326.88         5.51 o                         
  -1   2   3          3.44          4.75         0.24 o                         
   0   2   3        910.47        948.91        21.71 o                         
   1   2   3        160.05        146.98         2.50 o                         
   2   2   3       1519.18       1504.86        97.43 o                         
   3   2   3         10.53          8.62         0.23 o                         
   4   2   3         71.31         66.98         1.28 o                         
   5   2   3         23.03         22.60         0.56 o                         
   6   2   3          5.79          7.39         0.41 o                         
   7   2   3          4.34          2.56         0.55 o                         
   8   2   3        114.42        116.96         3.50 o                         
   9   2   3          0.00         -0.42         0.47 o                         
  10   2   3          6.91          7.79         0.74 o                         
  11   2   3          1.81          1.91         0.89 o                         
  12   2   3          2.20          1.74         0.80 o                         
  -9   3   3          0.05         -0.27         0.71 o                         
  -8   3   3          0.28          0.04         0.80 o                         
  -7   3   3         28.48         30.74         1.31 o                         
  -6   3   3         14.78         13.41         0.79 o                         
  -5   3   3          1.94          2.45         0.47 o                         
  -4   3   3         36.22         40.64         1.04 o                         
  -3   3   3          1.32          1.22         0.30 o                         
  -2   3   3         20.15         17.88         0.47 o                         
  -1   3   3          2.32          2.51         0.18 o                         
   0   3   3          3.26          3.08         0.19 o                         
   1   3   3          8.55         11.01         0.29 o                         
   2   3   3          0.24          0.52         0.15 o                         
   3   3   3         48.32         46.76         0.85 o                         
   4   3   3        167.17        160.18         2.73 o                         
   5   3   3         14.75         12.82         0.40 o                         
   6   3   3          0.30         -0.31         0.31 o                         
   7   3   3          0.03         -0.26         0.36 o                         
   8   3   3         50.78         44.13         1.20 o                         
   9   3   3          4.56          4.56         0.52 o                         
  10   3   3          1.57          1.27         0.74 o                         
  11   3   3          0.07         -0.74         0.74 o                         
  12   3   3          6.36         10.84         0.93 o                         
  -8   4   3          1.49          1.41         0.75 o                         
  -7   4   3          0.55          0.95         0.86 o                         
  -6   4   3          1.82          0.80         0.51 o                         
  -5   4   3          0.01         -0.47         0.50 o                         
  -4   4   3          1.82          1.68         0.35 o                         
  -3   4   3          8.53          9.52         0.37 o                         
  -2   4   3          0.91          0.43         0.29 o                         
  -1   4   3         26.20         27.32         0.58 o                         
   0   4   3        148.11        159.02         2.71 o                         
   1   4   3        142.38        143.27         2.16 o                         
   2   4   3         15.97         10.79         0.27 o                         
   3   4   3          8.66          9.41         0.40 o                         
   4   4   3        437.17        431.31         7.24 o                         
   5   4   3        149.21        176.77         3.14 o                         
   6   4   3          0.57          0.09         0.29 o                         
   7   4   3          4.64          5.44         0.44 o                         
   8   4   3          9.36          9.11         0.64 o                         
   9   4   3         20.43         18.83         0.77 o                         
  10   4   3          5.38          8.08         0.78 o                         
  11   4   3          4.02          3.89         0.86 o                         
  12   4   3          7.94         12.65         1.32 o                         
  -8   5   3          1.91          1.53         0.71 o                         
  -7   5   3          4.02          2.59         0.76 o                         
  -6   5   3          0.84          0.79         0.65 o                         
  -5   5   3          5.47          5.47         0.57 o                         
  -4   5   3          0.46         -0.35         0.35 o                         
  -3   5   3        262.24        276.23         5.26 o                         
  -2   5   3         64.55         62.14         1.19 o                         
  -1   5   3          2.99          1.05         0.23 o                         
   0   5   3          1.14          0.70         0.23 o                         
   1   5   3        135.78        150.07         2.34 o                         
   2   5   3         21.47         16.38         0.36 o                         
   3   5   3        132.70        142.28         2.29 o                         
   4   5   3         63.93         73.54         1.29 o                         
   5   5   3         86.27        104.76         1.98 o                         
   6   5   3          0.00         -0.35         0.35 o                         
   7   5   3          7.67          7.84         0.45 o                         
   8   5   3         61.86         51.26         1.34 o                         
   9   5   3         15.94         17.16         0.78 o                         
  10   5   3          0.95          0.61         0.54 o                         
  11   5   3          1.58          1.46         0.72 o                         
  12   5   3          0.24          0.78         0.77 o                         
  -7   6   3          0.30          0.01         0.65 o                         
  -6   6   3          0.72         -0.73         0.73 o                         
  -5   6   3          0.27         -0.15         0.40 o                         
  -4   6   3          1.80          1.96         0.39 o                         
  -3   6   3         14.89         15.95         0.50 o                         
  -2   6   3          0.43          0.28         0.33 o                         
  -1   6   3          0.08         -0.17         0.27 o                         
   0   6   3        299.76        330.93         5.58 o                         
   1   6   3          3.60          4.16         0.25 o                         
   2   6   3          0.00         -0.17         0.17 o                         
   3   6   3          0.28          0.54         0.21 o                         
   4   6   3         27.94         21.37         0.51 o                         
   5   6   3        311.43        314.85         5.72 o                         
   6   6   3          2.26          1.55         0.28 o                         
   7   6   3          0.34          0.02         0.27 o                         
   8   6   3          9.41          7.71         0.47 o                         
   9   6   3          5.81          6.49         0.47 o                         
  10   6   3          1.00          0.08         0.62 o                         
  11   6   3          2.57          2.58         0.71 o                         
  12   6   3          1.47          0.42         0.63 o                         
  -7   7   3          0.01          0.18         0.80 o                         
  -6   7   3          0.10          0.51         0.81 o                         
  -5   7   3          1.67          1.33         0.44 o                         
  -4   7   3         94.90         99.28         2.29 o                         
  -3   7   3          1.19          0.68         0.28 o                         
  -2   7   3          4.39          4.55         0.32 o                         
  -1   7   3          1.75          2.30         0.28 o                         
   0   7   3          0.70          0.42         0.28 o                         
   1   7   3          0.36          0.90         0.30 o                         
   2   7   3         49.06         47.72         0.95 o                         
   3   7   3          0.10          0.00         0.21 o                         
   4   7   3        194.01        171.28         3.17 o                         
   5   7   3          8.59          9.51         0.43 o                         
   6   7   3          0.06         -0.28         0.28 o                         
   7   7   3        150.45        121.79         2.79 o                         
   8   7   3         24.80         19.47         0.62 o                         
   9   7   3         19.77         18.53         0.67 o                         
  10   7   3          2.00          1.66         0.47 o                         
  11   7   3          0.81         -0.01         0.61 o                         
  12   7   3          1.21          2.01         0.87 o                         
  -6   8   3          0.11         -0.25         0.92 o                         
  -5   8   3          4.76          4.34         0.66 o                         
  -4   8   3          8.50         10.07         0.69 o                         
  -3   8   3          7.25          6.80         0.43 o                         
  -2   8   3          4.61          5.68         0.41 o                         
  -1   8   3         24.55         24.81         0.75 o                         
   0   8   3          6.29          6.51         0.40 o                         
   1   8   3          0.20          0.38         0.28 o                         
   2   8   3          2.45          2.67         0.31 o                         
   3   8   3         10.40          9.97         0.40 o                         
   4   8   3         44.44         42.14         0.99 o                         
   5   8   3         28.17         28.95         0.73 o                         
   6   8   3          8.96          7.06         0.38 o                         
   7   8   3          0.00         -0.36         0.36 o                         
   8   8   3          3.32          2.51         0.40 o                         
   9   8   3          0.00          0.42         0.57 o                         
  10   8   3          1.64          0.17         0.74 o                         
  11   8   3          2.42          3.08         0.67 o                         
  12   8   3          0.07          0.05         0.70 o                         
  -5   9   3          8.33          7.19         1.10 o                         
  -4   9   3         12.99         13.23         1.00 o                         
  -3   9   3         16.39         15.27         0.63 o                         
  -2   9   3          3.84          4.61         0.51 o                         
  -1   9   3          0.06          0.35         0.49 o                         
   0   9   3          1.33          1.43         0.42 o                         
   1   9   3          1.31          0.96         0.29 o                         
   2   9   3          0.07         -0.27         0.27 o                         
   3   9   3         11.52         12.52         0.45 o                         
   4   9   3          1.53          1.08         0.38 o                         
   5   9   3          0.04          0.04         0.38 o                         
   6   9   3          6.66          5.13         0.43 o                         
   7   9   3         15.95         13.36         0.49 o                         
   8   9   3          0.72          0.52         0.39 o                         
   9   9   3          5.22          4.86         0.52 o                         
  10   9   3          1.61          1.42         0.57 o                         
  11   9   3          3.94          4.10         0.73 o                         
  12   9   3          2.27          2.31         0.79 o                         
  -4  10   3          0.10          0.85         1.18 o                         
  -3  10   3          0.11          0.47         0.59 o                         
  -2  10   3          0.41         -0.29         0.62 o                         
  -1  10   3          2.25          1.91         0.57 o                         
   0  10   3          4.37          4.88         0.56 o                         
   1  10   3          6.39          6.98         0.52 o                         
   2  10   3          1.68          1.09         0.40 o                         
   3  10   3        113.89        116.79         2.55 o                         
   4  10   3         40.72         39.23         1.53 o                         
   5  10   3          7.14          7.55         0.50 o                         
   6  10   3          0.02         -0.08         0.42 o                         
   7  10   3         15.60         15.27         0.93 o                         
   8  10   3          1.09          0.22         0.37 o                         
   9  10   3          9.35          8.03         0.85 o                         
  10  10   3          0.18         -0.08         0.72 o                         
  11  10   3         14.55         16.11         1.05 o                         
  -3  11   3          0.01          0.96         1.04 o                         
  -2  11   3          0.44          0.21         0.61 o                         
  -1  11   3          0.06          0.06         0.56 o                         
   0  11   3          1.36          1.58         0.60 o                         
   1  11   3          0.30          0.24         0.45 o                         
   2  11   3          0.88          0.62         0.43 o                         
   3  11   3         45.84         45.81         1.31 o                         
   4  11   3         24.14         22.37         0.95 o                         
   5  11   3          0.85          0.02         0.62 o                         
   6  11   3          4.52          4.19         0.45 o                         
   7  11   3          8.42          8.34         0.60 o                         
   8  11   3          1.11          0.55         0.42 o                         
   9  11   3          0.11         -0.31         1.03 o                         
  10  11   3         16.37         20.23         1.31 o                         
  11  11   3          0.18          1.06         0.74 o                         
  -2  12   3          0.40         -0.81         0.81 o                         
  -1  12   3          2.78          3.44         0.64 o                         
   0  12   3          1.04          0.89         0.56 o                         
   1  12   3          5.24          5.08         0.71 o                         
   2  12   3         28.28         30.70         1.49 o                         
   3  12   3          0.18         -0.25         0.51 o                         
   4  12   3          3.81          3.33         0.70 o                         
   5  12   3          0.47         -0.07         0.60 o                         
   6  12   3          1.08          0.36         0.60 o                         
   7  12   3          0.02          1.43         0.69 o                         
   8  12   3          0.09          0.00         0.54 o                         
   9  12   3          0.08          1.16         0.94 o                         
  10  12   3          2.44          6.74         1.04 o                         
   0  13   3          0.04         -0.23         0.83 o                         
   1  13   3          1.16          1.67         0.65 o                         
   2  13   3          0.55          1.21         0.55 o                         
   3  13   3          2.93          1.96         0.51 o                         
   4  13   3          3.78          4.06         0.66 o                         
   5  13   3          0.04         -0.59         0.59 o                         
   6  13   3          0.31          0.27         0.66 o                         
   7  13   3          0.86          0.34         0.71 o                         
   8  13   3          4.34          4.72         1.21 o                         
   9  13   3          1.33          3.66         0.98 o                         
   2  14   3          0.46          0.95         0.59 o                         
   3  14   3          0.01         -0.40         0.58 o                         
   4  14   3          0.07          0.15         0.59 o                         
   5  14   3          0.02         -0.63         0.63 o                         
   6  14   3          0.13         -0.06         0.72 o                         
   7  14   3          0.10         -0.71         0.71 o                         
  -3 -13   4          1.52          1.66         1.11 o                         
  -2 -13   4          0.14         -0.18         0.82 o                         
  -6 -12   4          0.04         -0.46         0.79 o                         
  -5 -12   4          0.05         -0.39         0.55 o                         
  -4 -12   4          1.78          1.71         0.64 o                         
  -3 -12   4          0.43         -0.59         1.23 o                         
  -2 -12   4          0.07         -0.76         0.76 o                         
  -1 -12   4          2.63          3.35         0.84 o                         
   0 -12   4          0.95          0.46         0.80 o                         
   1 -12   4          0.01         -0.77         0.77 o                         
  -7 -11   4          0.37          1.15         0.86 o                         
  -6 -11   4          0.02         -0.62         0.67 o                         
  -5 -11   4          1.04          1.52         0.44 o                         
  -4 -11   4          0.26          0.24         0.41 o                         
  -3 -11   4          0.68          1.39         0.63 o                         
  -2 -11   4          2.00          1.57         0.46 o                         
  -1 -11   4          1.15          1.57         0.72 o                         
   0 -11   4          0.11         -0.64         0.64 o                         
   1 -11   4          3.18          3.29         0.72 o                         
   2 -11   4          0.97          1.21         0.66 o                         
   3 -11   4          0.73          1.33         1.00 o                         
  -8 -10   4          0.98          0.39         0.91 o                         
  -7 -10   4          0.32         -0.23         0.97 o                         
  -6 -10   4          0.11         -0.42         0.76 o                         
  -5 -10   4          3.69          4.13         0.55 o                         
  -4 -10   4          0.00         -0.42         0.42 o                         
  -3 -10   4         31.11         30.10         1.17 o                         
  -2 -10   4          3.44          3.53         0.49 o                         
  -1 -10   4          2.04          1.60         0.40 o                         
   0 -10   4         11.52         11.51         0.98 o                         
   1 -10   4          1.40          0.83         0.29 o                         
   2 -10   4          3.39          3.01         0.57 o                         
   3 -10   4          2.53          1.53         0.71 o                         
   4 -10   4          0.50          0.39         0.56 o                         
   5 -10   4          1.02          1.47         0.61 o                         
  -9  -9   4          0.00         -0.94         0.94 o                         
  -8  -9   4          2.88          5.13         1.41 o                         
  -7  -9   4          1.42          0.77         0.97 o                         
  -6  -9   4          0.39          0.56         0.43 o                         
  -5  -9   4         13.47         13.87         0.67 o                         
  -4  -9   4         23.67         27.15         1.02 o                         
  -3  -9   4          0.03          0.18         0.41 o                         
  -2  -9   4          0.59          1.10         0.32 o                         
  -1  -9   4          7.57          6.93         0.66 o                         
   0  -9   4          0.80          0.17         0.28 o                         
   1  -9   4          0.82         -0.02         0.29 o                         
   2  -9   4          1.61          1.34         0.35 o                         
   3  -9   4          1.62          2.05         0.32 o                         
   4  -9   4          4.01          2.97         0.61 o                         
   5  -9   4          1.27          1.65         0.76 o                         
   6  -9   4          0.40         -0.77         0.77 o                         
  -9  -8   4          0.12         -0.08         0.89 o                         
  -8  -8   4          7.38         10.46         1.10 o                         
  -7  -8   4          0.01          0.52         0.38 o                         
  -6  -8   4          1.37          1.44         0.41 o                         
  -5  -8   4          0.91          0.63         0.41 o                         
  -4  -8   4         17.60         21.54         0.80 o                         
  -3  -8   4          1.73          2.02         0.40 o                         
  -2  -8   4          9.73          9.54         0.47 o                         
  -1  -8   4         32.09         33.19         0.87 o                         
   0  -8   4          7.30          7.98         0.39 o                         
   1  -8   4          1.88          1.73         0.46 o                         
   2  -8   4          0.01          0.35         0.27 o                         
   3  -8   4          1.96          2.07         0.31 o                         
   4  -8   4          0.01          0.00         0.51 o                         
   5  -8   4          2.18          2.09         0.62 o                         
   6  -8   4          0.01         -0.72         0.72 o                         
   7  -8   4          0.12         -0.24         0.85 o                         
  -9  -7   4          0.00         -0.88         0.88 o                         
  -8  -7   4          3.98          6.03         1.04 o                         
  -7  -7   4          2.52          2.20         0.76 o                         
  -6  -7   4          1.61          1.63         0.29 o                         
  -5  -7   4          0.06         -0.38         0.38 o                         
  -4  -7   4         24.45         26.26         0.84 o                         
  -3  -7   4          3.39          3.93         0.45 o                         
  -2  -7   4          9.33          9.30         0.39 o                         
  -1  -7   4          4.23          4.45         0.32 o                         
   0  -7   4         11.07         11.43         0.38 o                         
   1  -7   4          9.14          9.50         0.47 o                         
   2  -7   4          6.67          6.90         0.36 o                         
   3  -7   4         25.14         21.84         0.87 o                         
   4  -7   4         52.06         54.31         1.50 o                         
   5  -7   4          1.58          1.46         0.66 o                         
   6  -7   4          0.30          0.17         0.61 o                         
   7  -7   4          1.23          1.98         0.85 o                         
   8  -7   4          0.12         -0.78         0.86 o                         
 -10  -6   4          0.00         -0.35         0.97 o                         
  -9  -6   4          3.17          1.07         0.83 o                         
  -8  -6   4          2.86          3.00         0.91 o                         
  -7  -6   4          2.28          1.60         0.63 o                         
  -6  -6   4          4.29          3.89         0.33 o                         
  -5  -6   4          0.25          1.45         0.30 o                         
  -4  -6   4         93.39         85.98         2.36 o                         
  -3  -6   4          2.36          1.89         0.30 o                         
  -2  -6   4          2.43          1.21         0.25 o                         
  -1  -6   4          9.94         10.40         0.40 o                         
   0  -6   4         22.95         26.81         0.62 o                         
   1  -6   4          5.08          4.35         0.30 o                         
   2  -6   4        119.48        119.29         2.86 o                         
   3  -6   4        137.79        143.37         3.22 o                         
   4  -6   4         26.40         24.19         0.77 o                         
   5  -6   4          0.01          0.10         0.58 o                         
   6  -6   4          1.77          1.58         0.61 o                         
   7  -6   4          0.02         -0.25         0.56 o                         
   8  -6   4          0.00         -0.40         0.96 o                         
 -10  -5   4          0.42         -0.15         1.17 o                         
  -9  -5   4          0.70          1.43         0.87 o                         
  -8  -5   4         28.57         33.35         2.47 o                         
  -7  -5   4          0.56          0.77         0.62 o                         
  -6  -5   4         14.00         12.77         0.55 o                         
  -5  -5   4        281.59        263.21         5.53 o                         
  -4  -5   4         17.22         17.22         0.64 o                         
  -3  -5   4         52.03         50.71         1.33 o                         
  -2  -5   4         18.90         19.32         0.48 o                         
  -1  -5   4         51.20         50.57         1.02 o                         
   0  -5   4          2.66          4.43         0.28 o                         
   1  -5   4         41.91         38.82         0.84 o                         
   2  -5   4          6.91          5.90         0.32 o                         
   3  -5   4        390.36        388.97         8.96 o                         
   4  -5   4          0.83          0.30         0.36 o                         
   5  -5   4          0.25         -0.40         0.40 o                         
   6  -5   4          6.31          4.46         0.58 o                         
   7  -5   4          9.00          9.34         0.92 o                         
   8  -5   4          0.02          0.26         0.82 o                         
   9  -5   4          0.29          0.84         0.94 o                         
 -10  -4   4          1.54          1.54         1.09 o                         
  -9  -4   4          0.36          0.20         0.55 o                         
  -8  -4   4          1.76          2.89         0.44 o                         
  -7  -4   4          0.14          0.24         0.25 o                         
  -6  -4   4         30.66         29.25         0.90 o                         
  -5  -4   4          2.38          1.21         0.37 o                         
  -4  -4   4          4.83          4.57         0.45 o                         
  -3  -4   4          0.88          1.25         0.27 o                         
  -2  -4   4          2.88          5.13         0.23 o                         
  -1  -4   4        427.24        448.79         7.53 o                         
   0  -4   4          5.21          6.11         0.23 o                         
   1  -4   4         23.03         21.16         0.47 o                         
   2  -4   4        192.38        194.09         3.12 o                         
   3  -4   4         25.19         24.40         0.86 o                         
   4  -4   4          3.99          2.89         0.38 o                         
   5  -4   4          0.39          0.62         0.43 o                         
   6  -4   4          3.04          1.78         0.52 o                         
   7  -4   4          0.01         -0.01         0.30 o                         
   8  -4   4          0.15         -0.10         0.38 o                         
   9  -4   4          3.85          3.80         0.67 o                         
  10  -4   4         13.04          9.57         1.12 o                         
 -10  -3   4          0.17         -0.23         1.57 o                         
  -9  -3   4          8.19         12.13         1.56 o                         
  -8  -3   4          0.13          0.40         0.38 o                         
  -7  -3   4          7.11          7.91         0.52 o                         
  -6  -3   4          0.78          0.92         0.34 o                         
  -5  -3   4          3.00          4.44         0.44 o                         
  -4  -3   4          9.18          8.28         0.36 o                         
  -3  -3   4         10.48          8.88         0.34 o                         
  -2  -3   4         32.39         31.80         0.65 o                         
  -1  -3   4        146.00        155.59         2.35 o                         
   0  -3   4         47.07         47.64         0.78 o                         
   1  -3   4         50.12         59.05         0.92 o                         
   2  -3   4        912.48        901.74        14.14 o                         
   3  -3   4          0.28          0.18         0.23 o                         
   4  -3   4          5.24          4.41         0.37 o                         
   5  -3   4         25.95         22.54         0.71 o                         
   6  -3   4          6.71          4.91         0.72 o                         
   7  -3   4         12.93         11.51         0.60 o                         
   8  -3   4          0.10         -0.45         0.45 o                         
   9  -3   4          1.93          1.39         0.68 o                         
  10  -3   4          1.09          0.55         0.79 o                         
 -10  -2   4          0.21         -0.98         0.98 o                         
  -9  -2   4          3.54          3.95         0.53 o                         
  -8  -2   4          4.29          3.29         0.64 o                         
  -7  -2   4          0.62          0.22         0.49 o                         
  -6  -2   4         14.61         10.17         0.53 o                         
  -5  -2   4         45.82         42.09         1.05 o                         
  -4  -2   4          3.03          2.17         0.34 o                         
  -3  -2   4         18.32         16.95         0.55 o                         
  -2  -2   4        152.35        165.88         2.82 o                         
  -1  -2   4        212.19        215.30         3.32 o                         
   0  -2   4        102.26        108.70         1.57 o                         
   1  -2   4         13.37         14.29         0.29 o                         
   2  -2   4        629.51        645.62         9.35 o                         
   3  -2   4         12.47         11.87         0.38 o                         
   4  -2   4         14.34         14.68         0.39 o                         
   5  -2   4          4.28          3.80         0.39 o                         
   6  -2   4         15.95         14.12         0.94 o                         
   7  -2   4          6.23          4.41         0.48 o                         
   8  -2   4          0.19          0.45         0.50 o                         
   9  -2   4         13.66         12.31         0.96 o                         
  10  -2   4          6.06          6.13         0.87 o                         
  11  -2   4          0.04         -0.48         0.89 o                         
 -10  -1   4          0.40         -0.83         1.02 o                         
  -9  -1   4          7.17         10.05         0.76 o                         
  -8  -1   4          1.14          1.82         0.59 o                         
  -7  -1   4          0.03         -0.39         0.55 o                         
  -6  -1   4          5.02          3.20         0.53 o                         
  -5  -1   4          4.77          0.79         0.45 o                         
  -4  -1   4          9.56         11.91         0.52 o                         
  -3  -1   4          3.49          2.53         0.29 o                         
  -2  -1   4         50.33         61.97         1.08 o                         
  -1  -1   4         31.10         30.40         0.56 o                         
   0  -1   4         22.51         21.03         0.40 o                         
   1  -1   4         53.22         52.73         0.90 o                         
   2  -1   4        141.95        133.83         2.08 o                         
   3  -1   4        147.56        137.62         2.28 o                         
   4  -1   4         19.49         17.84         0.43 o                         
   5  -1   4         18.41         16.35         0.45 o                         
   6  -1   4        388.98        365.49         7.56 o                         
   7  -1   4          1.34          0.96         0.35 o                         
   8  -1   4          0.22         -0.15         0.50 o                         
   9  -1   4          5.04          4.36         0.57 o                         
  10  -1   4          0.74          0.41         0.47 o                         
  11  -1   4          0.18         -0.82         0.84 o                         
  -9   0   4          5.98          5.76         0.86 o                         
  -8   0   4          0.76          0.52         0.60 o                         
  -7   0   4          1.82          0.63         0.61 o                         
  -6   0   4         18.78         15.93         1.01 o                         
  -5   0   4         35.23         31.09         1.78 o                         
  -4   0   4          0.87          0.63         0.40 o                         
  -3   0   4        259.13        271.68         4.76 o                         
  -2   0   4        586.92        651.70        10.90 o                         
  -1   0   4        956.08       1018.08        20.85 o                         
   0   0   4        260.96        279.78         4.42 o                         
   1   0   4         76.70         79.50         1.29 o                         
   2   0   4        425.42        435.46         6.84 o                         
   3   0   4        154.16        148.28         2.45 o                         
   4   0   4          7.53          8.78         0.32 o                         
   5   0   4        146.76        140.18         2.44 o                         
   6   0   4          3.11          3.16         0.36 o                         
   7   0   4          5.86          4.25         0.48 o                         
   8   0   4         12.49          9.74         0.66 o                         
   9   0   4         38.81         39.01         1.55 o                         
  10   0   4          4.94          3.28         0.39 o                         
  11   0   4          0.03         -0.61         0.78 o                         
  -9   1   4          0.70         -0.23         0.77 o                         
  -8   1   4          0.00         -0.06         0.66 o                         
  -7   1   4          9.86          8.96         0.85 o                         
  -6   1   4         47.55         45.79         1.58 o                         
  -5   1   4          0.75         -0.67         0.74 o                         
  -4   1   4         22.49         24.20         0.69 o                         
  -3   1   4         53.79         56.53         1.11 o                         
  -2   1   4         46.46         48.48         0.91 o                         
  -1   1   4        214.79        228.30         3.87 o                         
   0   1   4          7.01          6.86         0.23 o                         
   1   1   4        140.07        157.88         2.60 o                         
   2   1   4        235.12        230.45         3.65 o                         
   3   1   4         61.02         62.50         1.11 o                         
   4   1   4         80.56         72.95         1.30 o                         
   5   1   4         32.86         33.01         0.72 o                         
   6   1   4          2.31          1.81         0.42 o                         
   7   1   4          2.51          1.66         0.60 o                         
   8   1   4         12.16          9.96         0.63 o                         
   9   1   4          8.67          6.60         0.76 o                         
  10   1   4          1.39          0.72         0.65 o                         
  11   1   4          0.14         -0.30         0.68 o                         
  12   1   4          0.00         -0.05         0.93 o                         
  -9   2   4          3.73          5.59         1.11 o                         
  -8   2   4          1.66         -0.38         0.69 o                         
  -7   2   4          0.26         -0.26         0.65 o                         
  -6   2   4         15.05         14.48         1.00 o                         
  -5   2   4          1.89          1.32         0.63 o                         
  -4   2   4          0.95          0.56         0.37 o                         
  -3   2   4          0.34          0.20         0.30 o                         
  -2   2   4          2.28          2.58         0.26 o                         
  -1   2   4          3.16          0.99         0.19 o                         
   0   2   4          5.35          6.41         0.25 o                         
   1   2   4       1064.29       1111.68        23.98 o                         
   2   2   4         97.50        108.28         1.69 o                         
   3   2   4        476.14        460.19         7.45 o                         
   4   2   4         23.78         23.42         0.51 o                         
   5   2   4         12.09         12.87         0.43 o                         
   6   2   4         11.37         12.46         0.49 o                         
   7   2   4          3.93          5.12         0.52 o                         
   8   2   4          1.55         -0.43         0.43 o                         
   9   2   4         23.73         22.50         0.99 o                         
  10   2   4          4.54          4.62         0.67 o                         
  11   2   4          0.77         -0.28         0.74 o                         
  12   2   4          1.86          2.81         0.87 o                         
  -8   3   4          0.10          0.13         0.74 o                         
  -7   3   4          2.53          2.36         0.67 o                         
  -6   3   4          1.79          2.23         0.84 o                         
  -5   3   4          1.66          0.03         0.59 o                         
  -4   3   4          0.10         -0.27         0.31 o                         
  -3   3   4         20.79         19.97         0.65 o                         
  -2   3   4        399.43        390.10         6.82 o                         
  -1   3   4         54.54         55.87         1.03 o                         
   0   3   4          2.37          0.74         0.23 o                         
   1   3   4        383.18        374.63         6.29 o                         
   2   3   4        220.15        249.92         4.09 o                         
   3   3   4          0.19          0.12         0.15 o                         
   4   3   4         48.68         54.65         1.00 o                         
   5   3   4         77.83         91.06         1.61 o                         
   6   3   4         43.06         51.53         1.14 o                         
   7   3   4          5.86          2.99         0.60 o                         
   8   3   4         10.24         11.00         0.57 o                         
   9   3   4         30.64         26.95         0.91 o                         
  10   3   4         13.93         14.51         0.84 o                         
  11   3   4          4.07          4.86         0.81 o                         
  12   3   4          3.68          3.57         0.81 o                         
  -8   4   4          0.00         -0.65         0.65 o                         
  -7   4   4          1.90          1.53         0.54 o                         
  -6   4   4          3.35          3.13         0.64 o                         
  -5   4   4          4.76          4.89         0.73 o                         
  -4   4   4          0.18         -0.41         0.41 o                         
  -3   4   4          0.33          0.18         0.32 o                         
  -2   4   4         21.41         16.27         0.53 o                         
  -1   4   4          0.22         -0.26         0.26 o                         
   0   4   4          0.77         -0.02         0.22 o                         
   1   4   4       1715.39       1854.56        45.28 o                         
   2   4   4          1.21         -0.19         0.19 o                         
   3   4   4         89.56         90.47         1.59 o                         
   4   4   4        404.75        392.96         6.84 o                         
   5   4   4         21.91         18.56         0.47 o                         
   6   4   4         44.02         44.94         0.94 o                         
   7   4   4          4.50          4.10         0.41 o                         
   8   4   4          1.72          0.72         0.39 o                         
   9   4   4          2.14          2.70         0.54 o                         
  10   4   4          0.97         -0.22         0.48 o                         
  11   4   4          0.20         -0.69         0.93 o                         
  12   4   4          0.08          0.04         0.83 o                         
  -8   5   4          0.01          0.88         0.66 o                         
  -7   5   4          2.54          1.12         0.64 o                         
  -6   5   4          1.78          1.41         0.62 o                         
  -5   5   4          0.23         -0.25         0.43 o                         
  -4   5   4          0.50         -0.38         0.38 o                         
  -3   5   4        141.56        147.74         2.88 o                         
  -2   5   4          2.35          1.66         0.26 o                         
  -1   5   4         23.76         22.29         0.59 o                         
   0   5   4         12.32         16.84         0.43 o                         
   1   5   4        110.97        114.68         1.76 o                         
   2   5   4          3.68          4.22         0.24 o                         
   3   5   4        158.14        156.10         2.68 o                         
   4   5   4          4.40          2.86         0.24 o                         
   5   5   4         71.88         62.04         1.21 o                         
   6   5   4         14.46         13.77         0.57 o                         
   7   5   4          3.23          2.53         0.43 o                         
   8   5   4        142.98        116.89         2.72 o                         
   9   5   4         25.61         20.92         0.79 o                         
  10   5   4          5.67          4.76         0.56 o                         
  11   5   4          0.07         -0.39         0.62 o                         
  12   5   4          1.81          1.61         0.76 o                         
  -7   6   4          0.36          0.37         0.65 o                         
  -6   6   4          6.08          6.43         0.70 o                         
  -5   6   4          0.58         -0.04         0.41 o                         
  -4   6   4          2.48          0.76         0.42 o                         
  -3   6   4          8.01          9.28         0.54 o                         
  -2   6   4          0.18          0.18         0.33 o                         
  -1   6   4         13.27         12.42         0.53 o                         
   0   6   4        116.16        128.70         2.53 o                         
   1   6   4         58.79         57.15         1.00 o                         
   2   6   4         36.19         36.40         0.67 o                         
   3   6   4         10.42         12.41         0.35 o                         
   4   6   4         47.39         41.13         0.78 o                         
   5   6   4        379.01        375.78         8.20 o                         
   6   6   4          7.63          7.48         0.40 o                         
   7   6   4          0.89         -0.45         0.45 o                         
   8   6   4          0.27          0.19         0.41 o                         
   9   6   4          0.27          0.48         0.42 o                         
  10   6   4          0.04          0.22         0.47 o                         
  11   6   4          6.53          6.06         0.67 o                         
  12   6   4          0.25         -0.64         0.64 o                         
  -6   7   4          0.05         -0.58         0.58 o                         
  -5   7   4          1.01          1.22         0.81 o                         
  -4   7   4          7.70          8.68         0.66 o                         
  -3   7   4         70.61         71.46         1.50 o                         
  -2   7   4         61.88         64.95         1.37 o                         
  -1   7   4          2.38          1.76         0.32 o                         
   0   7   4         18.28         19.95         0.63 o                         
   1   7   4          0.18         -0.24         0.24 o                         
   2   7   4          1.02          0.47         0.23 o                         
   3   7   4          6.56          5.51         0.28 o                         
   4   7   4         62.48         62.83         1.44 o                         
   5   7   4         39.73         40.02         0.99 o                         
   6   7   4          3.46          1.45         0.38 o                         
   7   7   4         12.97         10.87         0.33 o                         
   8   7   4         19.88         17.00         0.56 o                         
   9   7   4          1.14          0.19         0.31 o                         
  10   7   4          0.24          0.69         0.38 o                         
  11   7   4          7.70          8.07         0.93 o                         
  12   7   4          0.16         -0.70         0.70 o                         
  -6   8   4          0.00          0.77         0.99 o                         
  -5   8   4          2.26          1.47         0.88 o                         
  -4   8   4          9.81          9.52         0.82 o                         
  -3   8   4          8.84          8.64         0.48 o                         
  -2   8   4          1.95          2.62         0.45 o                         
  -1   8   4          0.01         -0.30         0.30 o                         
   0   8   4          0.29          0.04         0.44 o                         
   1   8   4         30.29         29.82         0.80 o                         
   2   8   4         17.18         16.63         0.57 o                         
   3   8   4          6.02          5.11         0.28 o                         
   4   8   4        372.57        352.90         6.97 o                         
   5   8   4         34.36         32.15         1.08 o                         
   6   8   4         38.88         37.87         0.99 o                         
   7   8   4          3.14          4.81         0.48 o                         
   8   8   4          3.15          2.40         0.41 o                         
   9   8   4         15.08         14.08         0.98 o                         
  10   8   4          1.13          0.29         0.72 o                         
  11   8   4          2.85          4.20         0.67 o                         
  12   8   4         16.75         20.21         1.10 o                         
  -5   9   4          0.01         -0.48         1.04 o                         
  -4   9   4         12.34         13.18         1.15 o                         
  -3   9   4          8.23          7.91         0.83 o                         
  -2   9   4          0.70          0.30         0.52 o                         
  -1   9   4          0.00         -0.10         0.48 o                         
   0   9   4          4.93          4.22         0.49 o                         
   1   9   4         18.21         17.88         0.63 o                         
   2   9   4          9.52          8.88         0.44 o                         
   3   9   4         45.85         43.03         1.00 o                         
   4   9   4        103.76        103.91         2.57 o                         
   5   9   4         47.38         44.45         1.11 o                         
   6   9   4         17.12         16.41         0.68 o                         
   7   9   4         17.99         16.84         0.73 o                         
   8   9   4         20.43         17.07         0.67 o                         
   9   9   4          1.42          0.60         0.46 o                         
  10   9   4          0.01          0.27         0.49 o                         
  11   9   4         13.86         18.62         0.92 o                         
  12   9   4          0.55          2.13         0.94 o                         
  -4  10   4          0.06          0.95         0.90 o                         
  -3  10   4          0.01         -0.93         0.93 o                         
  -2  10   4          1.44          0.73         0.71 o                         
  -1  10   4          0.36          0.43         0.56 o                         
   0  10   4         20.69         24.86         0.99 o                         
   1  10   4          1.97          2.00         0.41 o                         
   2  10   4          2.31          2.46         0.37 o                         
   3  10   4        103.31        104.88         2.35 o                         
   4  10   4          1.80          2.27         0.38 o                         
   5  10   4          3.10          2.83         0.52 o                         
   6  10   4          0.57         -0.20         0.53 o                         
   7  10   4          1.04          0.54         0.36 o                         
   8  10   4          6.07          5.59         0.52 o                         
   9  10   4          0.82          0.58         0.64 o                         
  10  10   4          3.74          5.59         1.07 o                         
  11  10   4          0.34          3.67         0.99 o                         
  -3  11   4          0.79          0.75         0.85 o                         
  -2  11   4          1.45          1.30         0.69 o                         
  -1  11   4          0.03          0.35         0.61 o                         
   0  11   4          3.87          2.81         0.61 o                         
   1  11   4          4.01          5.02         0.74 o                         
   2  11   4         12.77         11.42         0.63 o                         
   3  11   4          6.96          8.09         0.49 o                         
   4  11   4          2.96          2.68         0.51 o                         
   5  11   4          0.27         -0.44         0.51 o                         
   6  11   4          0.00         -0.27         0.49 o                         
   7  11   4          0.25          0.02         0.54 o                         
   8  11   4          0.80          1.02         0.56 o                         
   9  11   4          8.57         11.27         1.15 o                         
  10  11   4          7.39         11.00         1.15 o                         
  11  11   4          0.04         -0.99         1.08 o                         
  -2  12   4          0.22          1.03         0.77 o                         
  -1  12   4          0.09          1.64         0.72 o                         
   0  12   4          3.59          5.09         0.73 o                         
   1  12   4          6.48          8.15         0.72 o                         
   2  12   4          0.21          0.29         0.57 o                         
   3  12   4          0.00          1.06         0.61 o                         
   4  12   4          0.74         -0.13         0.40 o                         
   5  12   4          0.21         -0.37         0.64 o                         
   6  12   4          0.00         -0.25         0.61 o                         
   7  12   4          0.17          0.35         0.66 o                         
   8  12   4          2.20         -0.42         0.70 o                         
   9  12   4          0.14         -0.19         0.89 o                         
  10  12   4          1.07          4.32         1.02 o                         
   0  13   4          0.10          0.13         0.69 o                         
   1  13   4          4.06          3.89         0.63 o                         
   2  13   4          2.37          1.88         0.89 o                         
   3  13   4          1.65          2.90         0.93 o                         
   4  13   4          0.11          0.45         0.66 o                         
   5  13   4          0.09         -0.66         0.66 o                         
   6  13   4          0.65         -0.51         0.68 o                         
   7  13   4          6.82          8.61         0.88 o                         
   8  13   4          7.12          6.94         1.00 o                         
   9  13   4          0.05         -0.19         0.88 o                         
   2  14   4          0.14         -0.63         0.63 o                         
   3  14   4          0.57          0.64         0.77 o                         
   4  14   4          0.11          0.03         0.68 o                         
   5  14   4          0.21         -0.71         0.71 o                         
   6  14   4          0.65          0.72         0.75 o                         
   7  14   4          0.24         -0.24         0.85 o                         
  -5 -12   5          0.83          2.03         0.89 o                         
  -4 -12   5          1.22          1.13         0.81 o                         
  -3 -12   5          0.69          0.45         0.73 o                         
  -2 -12   5          3.86          3.20         1.02 o                         
  -1 -12   5          0.54          0.29         0.81 o                         
   0 -12   5          0.28         -0.77         0.77 o                         
  -6 -11   5          0.18         -0.30         0.77 o                         
  -5 -11   5          0.03         -0.05         0.70 o                         
  -4 -11   5          6.48          6.00         0.92 o                         
  -3 -11   5          1.49          1.55         0.48 o                         
  -2 -11   5          0.01         -0.10         0.45 o                         
  -1 -11   5          0.08         -0.71         0.71 o                         
   0 -11   5          0.14         -0.26         0.72 o                         
   1 -11   5          0.10          0.05         0.75 o                         
   2 -11   5          0.47          0.65         0.72 o                         
   3 -11   5          1.35          1.92         1.10 o                         
  -7 -10   5          1.53          0.93         1.24 o                         
  -6 -10   5          0.61          0.34         0.69 o                         
  -5 -10   5          0.86          0.50         0.61 o                         
  -4 -10   5          5.06          5.86         0.71 o                         
  -3 -10   5          1.97          2.66         0.69 o                         
  -2 -10   5          5.32          6.18         0.49 o                         
  -1 -10   5          0.20          0.53         0.43 o                         
   0 -10   5          2.01         -0.69         0.81 o                         
   1 -10   5          0.38          0.93         0.38 o                         
   2 -10   5          0.10          0.19         0.46 o                         
   3 -10   5          0.01          0.31         0.62 o                         
   4 -10   5          0.26         -0.02         0.43 o                         
  -8  -9   5          0.03         -1.16         1.16 o                         
  -7  -9   5          0.27          2.12         1.54 o                         
  -6  -9   5          0.06          0.25         0.57 o                         
  -5  -9   5          2.32          1.95         0.56 o                         
  -4  -9   5          2.48          2.33         0.63 o                         
  -3  -9   5         24.46         25.73         1.61 o                         
  -2  -9   5          1.93          0.90         0.34 o                         
  -1  -9   5          3.71          4.75         0.37 o                         
   0  -9   5          5.70          5.42         0.61 o                         
   1  -9   5          0.95          0.73         0.40 o                         
   2  -9   5          0.28          0.23         0.43 o                         
   3  -9   5          2.08          2.33         0.39 o                         
   4  -9   5          0.40          0.85         0.52 o                         
   5  -9   5         10.88          9.21         1.32 o                         
  -8  -8   5          0.43         -1.01         1.43 o                         
  -7  -8   5          6.84          5.64         1.80 o                         
  -6  -8   5          0.16          0.11         0.69 o                         
  -5  -8   5          1.08          0.76         0.46 o                         
  -4  -8   5          0.30          0.62         0.55 o                         
  -3  -8   5         44.42         43.09         1.50 o                         
  -2  -8   5          0.67          0.90         0.36 o                         
  -1  -8   5          0.87          1.11         0.31 o                         
   0  -8   5          0.89          1.18         0.34 o                         
   1  -8   5          4.90          4.32         0.35 o                         
   2  -8   5          0.17         -0.30         0.32 o                         
   3  -8   5         26.59         26.44         0.95 o                         
   4  -8   5         24.77         23.76         1.25 o                         
   5  -8   5          0.47          0.75         0.58 o                         
   6  -8   5          0.02         -0.03         0.57 o                         
  -9  -7   5          0.33         -0.87         0.87 o                         
  -8  -7   5          3.67          0.84         0.96 o                         
  -7  -7   5          2.14          5.53         0.96 o                         
  -6  -7   5          0.54         -0.28         0.36 o                         
  -5  -7   5         15.58         14.82         0.67 o                         
  -4  -7   5        200.52        205.19         4.83 o                         
  -3  -7   5          1.96          1.74         0.39 o                         
  -2  -7   5          7.84          8.37         0.51 o                         
  -1  -7   5          0.68          0.43         0.32 o                         
   0  -7   5          7.79          7.40         0.40 o                         
   1  -7   5          0.58          0.38         0.26 o                         
   2  -7   5          1.67          2.08         0.38 o                         
   3  -7   5          0.73          0.18         0.33 o                         
   4  -7   5         33.62         32.64         1.44 o                         
   5  -7   5          2.34          2.66         0.79 o                         
   6  -7   5          2.94          4.13         0.64 o                         
   7  -7   5          0.47         -0.27         0.74 o                         
  -9  -6   5          0.96         -0.13         0.88 o                         
  -8  -6   5          0.29         -0.04         0.84 o                         
  -7  -6   5          4.71          5.08         0.71 o                         
  -6  -6   5          0.46          0.32         0.41 o                         
  -5  -6   5          8.89          9.63         0.47 o                         
  -4  -6   5          4.75          5.36         0.35 o                         
  -3  -6   5          0.92          0.22         0.37 o                         
  -2  -6   5          0.84          0.66         0.26 o                         
  -1  -6   5         16.51         14.54         0.50 o                         
   0  -6   5         63.97         65.24         1.47 o                         
   1  -6   5          5.41          5.29         0.31 o                         
   2  -6   5          0.20         -0.16         0.27 o                         
   3  -6   5         34.15         31.06         0.93 o                         
   4  -6   5          0.57          0.24         0.53 o                         
   5  -6   5          0.24          0.42         0.52 o                         
   6  -6   5          7.65          9.00         0.82 o                         
   7  -6   5          0.16          0.79         0.62 o                         
   8  -6   5          0.18          0.76         1.09 o                         
  -9  -5   5          0.30         -0.38         1.88 o                         
  -8  -5   5          0.01          1.48         0.85 o                         
  -7  -5   5          3.15          2.08         0.65 o                         
  -6  -5   5         20.13         20.45         0.76 o                         
  -5  -5   5          1.90          1.11         0.41 o                         
  -4  -5   5         17.24         13.90         0.50 o                         
  -3  -5   5          0.00         -0.23         0.23 o                         
  -2  -5   5          1.13          1.09         0.25 o                         
  -1  -5   5          1.53          1.44         0.26 o                         
   0  -5   5         64.03         65.15         1.40 o                         
   1  -5   5         22.56         23.91         0.59 o                         
   2  -5   5         74.13         76.17         1.62 o                         
   3  -5   5         31.87         34.73         0.87 o                         
   4  -5   5          1.82          2.06         0.26 o                         
   5  -5   5         11.87         10.20         0.91 o                         
   6  -5   5          2.77          2.91         0.49 o                         
   7  -5   5          0.00          0.21         0.63 o                         
   8  -5   5          1.08          0.10         0.69 o                         
   9  -5   5          0.01          0.06         1.03 o                         
  -9  -4   5          0.08         -0.06         1.03 o                         
  -8  -4   5          7.21          8.20         1.19 o                         
  -7  -4   5         10.60          9.32         0.60 o                         
  -6  -4   5          2.98          2.05         0.54 o                         
  -5  -4   5         27.31         24.31         0.98 o                         
  -4  -4   5         16.36         11.66         0.61 o                         
  -3  -4   5         25.01         24.55         0.88 o                         
  -2  -4   5         41.38         41.55         0.83 o                         
  -1  -4   5         51.65         53.48         0.96 o                         
   0  -4   5         73.28         76.81         1.28 o                         
   1  -4   5          3.94          5.94         0.26 o                         
   2  -4   5         46.45         52.50         1.02 o                         
   3  -4   5        225.19        229.67         4.37 o                         
   4  -4   5          9.86          9.32         0.42 o                         
   5  -4   5          2.11          1.91         0.41 o                         
   6  -4   5          2.01          2.09         0.55 o                         
   7  -4   5          0.17          0.15         0.56 o                         
   8  -4   5          0.47         -0.02         0.61 o                         
   9  -4   5          1.28          1.20         0.88 o                         
  -9  -3   5          4.19          2.81         0.81 o                         
  -8  -3   5          5.44          7.45         0.60 o                         
  -7  -3   5          0.91          1.62         0.41 o                         
  -6  -3   5          3.07          3.33         0.40 o                         
  -5  -3   5         77.19         63.65         1.48 o                         
  -4  -3   5         28.88         23.44         0.76 o                         
  -3  -3   5         10.80         10.47         0.49 o                         
  -2  -3   5         14.12         14.45         0.49 o                         
  -1  -3   5        196.42        194.12         2.86 o                         
   0  -3   5         11.55         10.24         0.28 o                         
   1  -3   5          1.01          0.41         0.18 o                         
   2  -3   5         18.14         16.04         0.38 o                         
   3  -3   5          6.65          5.47         0.46 o                         
   4  -3   5          0.09         -0.25         0.25 o                         
   5  -3   5         29.49         29.83         0.72 o                         
   6  -3   5          2.63          2.90         0.39 o                         
   7  -3   5         20.00         16.10         0.70 o                         
   8  -3   5          0.76          0.23         0.43 o                         
   9  -3   5          0.00         -0.58         0.84 o                         
  10  -3   5          6.63          7.46         0.96 o                         
  -9  -2   5          1.15         -0.20         0.76 o                         
  -8  -2   5          1.94          1.49         0.63 o                         
  -7  -2   5          3.44          3.76         0.54 o                         
  -6  -2   5          1.95          1.66         0.43 o                         
  -5  -2   5         18.60         13.74         0.62 o                         
  -4  -2   5         22.79         21.20         0.74 o                         
  -3  -2   5          3.87          3.94         0.34 o                         
  -2  -2   5         24.10         28.41         0.59 o                         
  -1  -2   5        260.30        284.27         4.38 o                         
   0  -2   5         94.68         99.56         1.67 o                         
   1  -2   5         15.91         13.47         0.32 o                         
   2  -2   5          3.39          2.18         0.22 o                         
   3  -2   5         12.86         14.69         0.42 o                         
   4  -2   5          1.72          1.27         0.26 o                         
   5  -2   5         30.64         28.91         0.80 o                         
   6  -2   5         83.37         79.68         1.91 o                         
   7  -2   5          0.24         -0.40         0.47 o                         
   8  -2   5          3.95          4.31         0.50 o                         
   9  -2   5          3.08          3.02         0.58 o                         
  10  -2   5         10.29         11.51         0.98 o                         
  11  -2   5          0.00         -0.22         0.79 o                         
  -9  -1   5          0.86          0.73         0.96 o                         
  -8  -1   5          1.61          1.55         0.65 o                         
  -7  -1   5          1.38          0.76         0.60 o                         
  -6  -1   5          7.55          8.03         0.55 o                         
  -5  -1   5         80.97         70.57         1.63 o                         
  -4  -1   5         14.82         13.99         0.59 o                         
  -3  -1   5         98.13         98.99         2.11 o                         
  -2  -1   5        368.93        371.92         7.12 o                         
  -1  -1   5          3.98          6.27         0.26 o                         
   0  -1   5         77.12         81.30         1.38 o                         
   1  -1   5          3.59          2.60         0.20 o                         
   2  -1   5        337.94        358.65         6.69 o                         
   3  -1   5        143.01        144.92         2.27 o                         
   4  -1   5          0.00         -0.19         0.23 o                         
   5  -1   5         25.37         23.98         0.58 o                         
   6  -1   5         17.54         17.41         0.57 o                         
   7  -1   5          0.50          0.27         0.32 o                         
   8  -1   5          5.81          6.11         0.60 o                         
   9  -1   5          0.09         -0.50         0.57 o                         
  10  -1   5          4.66          3.53         0.61 o                         
  11  -1   5          1.39          2.43         0.98 o                         
  -9   0   5          0.00         -0.53         0.75 o                         
  -8   0   5          0.51          1.15         0.66 o                         
  -7   0   5          2.13          1.71         0.67 o                         
  -6   0   5          2.13          2.05         0.53 o                         
  -5   0   5        103.40         85.08         2.69 o                         
  -4   0   5          2.57          0.52         0.46 o                         
  -3   0   5          0.22          0.53         0.30 o                         
  -2   0   5         23.34         29.18         0.62 o                         
  -1   0   5         15.29         16.86         0.44 o                         
   0   0   5        104.89        101.00         1.76 o                         
   1   0   5         39.68         44.98         0.93 o                         
   2   0   5        180.14        217.71         3.47 o                         
   3   0   5         61.90         63.32         1.14 o                         
   4   0   5         69.87         67.66         1.23 o                         
   5   0   5          0.05         -0.09         0.29 o                         
   6   0   5          4.15          2.91         0.37 o                         
   7   0   5          9.08          8.87         0.75 o                         
   8   0   5          0.07         -0.53         0.53 o                         
   9   0   5          4.15          3.31         0.45 o                         
  10   0   5          4.61          3.32         0.66 o                         
  11   0   5          0.47         -0.60         0.60 o                         
  -9   1   5          1.74          1.30         0.80 o                         
  -8   1   5          0.33         -0.62         0.66 o                         
  -7   1   5          0.06          0.25         0.63 o                         
  -6   1   5          2.76          1.49         0.68 o                         
  -5   1   5          2.28          2.37         0.56 o                         
  -4   1   5         18.02         18.93         0.76 o                         
  -3   1   5          0.34         -0.28         0.37 o                         
  -2   1   5         40.80         39.03         0.78 o                         
  -1   1   5        509.78        476.62         8.30 o                         
   0   1   5         90.46         80.95         1.42 o                         
   1   1   5        245.23        275.84         4.49 o                         
   2   1   5        416.80        420.78         6.82 o                         
   3   1   5        231.24        246.10         3.80 o                         
   4   1   5         16.61         14.12         0.40 o                         
   5   1   5          2.72          2.67         0.30 o                         
   6   1   5          7.22          7.27         0.46 o                         
   7   1   5         33.67         37.52         1.14 o                         
   8   1   5          0.80         -0.07         0.45 o                         
   9   1   5          3.31          2.25         0.64 o                         
  10   1   5         23.00         23.98         1.08 o                         
  11   1   5          0.36          0.11         0.56 o                         
  12   1   5          3.63          5.01         0.95 o                         
  -8   2   5          2.41          2.94         0.70 o                         
  -7   2   5          0.94          0.93         0.68 o                         
  -6   2   5         30.88         23.53         1.20 o                         
  -5   2   5          0.02         -0.63         0.63 o                         
  -4   2   5          2.23          1.21         0.40 o                         
  -3   2   5          0.02         -0.32         0.32 o                         
  -2   2   5          5.94          3.95         0.31 o                         
  -1   2   5         32.20         26.55         0.58 o                         
   0   2   5          0.22          0.22         0.20 o                         
   1   2   5         89.27         81.00         1.43 o                         
   2   2   5       1309.51       1356.28        26.38 o                         
   3   2   5         35.97         37.23         0.68 o                         
   4   2   5         41.77         38.23         0.76 o                         
   5   2   5        511.33        480.47         8.07 o                         
   6   2   5         37.47         40.11         1.00 o                         
   7   2   5          8.69          9.38         0.62 o                         
   8   2   5          0.26         -0.56         0.56 o                         
   9   2   5          0.60          0.52         0.67 o                         
  10   2   5          0.03          1.51         0.77 o                         
  11   2   5          1.07          1.08         0.98 o                         
  12   2   5          4.54          3.88         0.96 o                         
  -8   3   5          2.62          2.76         0.89 o                         
  -7   3   5          1.11          0.90         0.72 o                         
  -6   3   5          3.37          2.74         0.83 o                         
  -5   3   5          8.50          8.68         0.72 o                         
  -4   3   5          1.50          0.58         0.43 o                         
  -3   3   5         17.80         16.46         0.95 o                         
  -2   3   5         81.94         71.91         1.38 o                         
  -1   3   5         44.13         40.33         0.80 o                         
   0   3   5        269.69        268.61         4.88 o                         
   1   3   5          0.82          0.20         0.16 o                         
   2   3   5         57.73         66.87         1.12 o                         
   3   3   5         47.77         59.28         1.02 o                         
   4   3   5          1.74          1.71         0.22 o                         
   5   3   5          4.80          3.47         0.30 o                         
   6   3   5         20.19         17.80         0.60 o                         
   7   3   5         19.17         19.17         0.70 o                         
   8   3   5          0.53         -0.46         0.46 o                         
   9   3   5         86.07         85.43         2.60 o                         
  10   3   5          1.01          1.75         0.57 o                         
  11   3   5          1.68          0.92         0.69 o                         
  12   3   5          4.19          4.95         0.91 o                         
  -8   4   5          1.61          2.20         0.73 o                         
  -7   4   5          1.19          0.47         0.57 o                         
  -6   4   5         13.27         12.86         0.90 o                         
  -5   4   5         10.79         10.87         0.81 o                         
  -4   4   5          1.73          1.10         0.36 o                         
  -3   4   5          9.41          7.43         0.51 o                         
  -2   4   5         21.39         21.37         0.69 o                         
  -1   4   5          8.80          9.86         0.42 o                         
   0   4   5         22.21         21.08         0.53 o                         
   1   4   5        196.89        231.99         4.23 o                         
   2   4   5        179.07        168.88         2.72 o                         
   3   4   5          4.14          1.83         0.21 o                         
   4   4   5         16.97         16.34         0.45 o                         
   5   4   5          0.06          0.49         0.25 o                         
   6   4   5        211.70        211.85         4.06 o                         
   7   4   5          2.26          1.69         0.48 o                         
   8   4   5          0.06         -0.39         0.39 o                         
   9   4   5         20.14         17.06         0.97 o                         
  10   4   5          0.23          0.28         0.45 o                         
  11   4   5          1.33          1.25         0.67 o                         
  12   4   5          5.83          7.93         1.03 o                         
  -7   5   5          0.04          0.33         0.77 o                         
  -6   5   5          2.52          1.27         0.53 o                         
  -5   5   5          0.15         -0.44         0.44 o                         
  -4   5   5          0.53          0.54         0.36 o                         
  -3   5   5          0.81          1.52         0.25 o                         
  -2   5   5        207.93        202.08         4.28 o                         
  -1   5   5         55.70         56.88         1.29 o                         
   0   5   5         19.68         22.19         0.58 o                         
   1   5   5         39.53         50.52         0.97 o                         
   2   5   5         51.85         53.35         1.00 o                         
   3   5   5         78.82         72.31         1.21 o                         
   4   5   5        254.73        250.07         4.12 o                         
   5   5   5        234.77        212.75         4.08 o                         
   6   5   5        167.63        170.85         3.82 o                         
   7   5   5          0.92          0.87         0.49 o                         
   8   5   5          6.52          5.87         0.45 o                         
   9   5   5         22.27         21.80         1.09 o                         
  10   5   5          0.17          0.41         0.50 o                         
  11   5   5          2.10          0.26         0.62 o                         
  12   5   5         27.38         36.00         1.45 o                         
  -7   6   5          0.35          0.45         0.76 o                         
  -6   6   5          2.00          1.59         0.62 o                         
  -5   6   5          0.31          0.66         0.63 o                         
  -4   6   5          8.76         10.52         0.62 o                         
  -3   6   5        188.97        197.54         4.20 o                         
  -2   6   5         27.76         27.78         0.98 o                         
  -1   6   5          0.08         -0.39         0.39 o                         
   0   6   5          1.47          0.32         0.35 o                         
   1   6   5          0.00         -0.05         0.30 o                         
   2   6   5         60.71         62.79         1.09 o                         
   3   6   5          0.03         -0.24         0.24 o                         
   4   6   5         53.59         54.34         1.18 o                         
   5   6   5        202.76        188.25         3.81 o                         
   6   6   5         40.03         40.19         1.06 o                         
   7   6   5          3.34          3.21         0.31 o                         
   8   6   5         11.09          8.37         0.50 o                         
   9   6   5          3.99          3.27         0.39 o                         
  10   6   5          0.31         -0.17         0.50 o                         
  11   6   5          0.53         -0.33         0.58 o                         
  12   6   5         14.35         20.81         1.53 o                         
  -6   7   5          1.09          2.12         0.84 o                         
  -5   7   5          0.85          1.09         0.72 o                         
  -4   7   5          4.87          5.36         0.66 o                         
  -3   7   5         20.81         20.87         0.69 o                         
  -2   7   5         16.47         14.94         0.63 o                         
  -1   7   5          6.32          6.00         0.45 o                         
   0   7   5          0.00         -0.33         0.33 o                         
   1   7   5         11.49         12.86         0.53 o                         
   2   7   5        114.01        118.80         2.24 o                         
   3   7   5          0.10         -0.34         0.34 o                         
   4   7   5        144.36        136.43         2.78 o                         
   5   7   5        250.71        239.98         5.36 o                         
   6   7   5          5.41          5.51         0.41 o                         
   7   7   5          2.43          2.61         0.44 o                         
   8   7   5         10.71          7.35         0.52 o                         
   9   7   5         23.06         17.32         0.61 o                         
  10   7   5          0.03          0.12         0.39 o                         
  11   7   5          1.86          2.67         0.55 o                         
  12   7   5          8.14         13.37         1.50 o                         
  -5   8   5          8.46         10.14         0.85 o                         
  -4   8   5         20.66         20.57         1.10 o                         
  -3   8   5          0.71          1.23         0.37 o                         
  -2   8   5          0.02         -0.39         0.39 o                         
  -1   8   5          3.00          2.95         0.39 o                         
   0   8   5          0.23          0.31         0.49 o                         
   1   8   5         22.69         22.19         0.68 o                         
   2   8   5          9.94         10.60         0.39 o                         
   3   8   5          4.54          6.09         0.32 o                         
   4   8   5        156.98        159.34         3.58 o                         
   5   8   5          1.81          1.32         0.45 o                         
   6   8   5         12.42          9.65         0.53 o                         
   7   8   5          5.90          4.26         0.51 o                         
   8   8   5         13.75         12.01         0.65 o                         
   9   8   5          0.29         -0.31         0.51 o                         
  10   8   5          0.02         -0.50         0.50 o                         
  11   8   5          1.99          1.95         0.39 o                         
  12   8   5          5.67          8.97         1.15 o                         
  -4   9   5          0.02         -0.25         0.88 o                         
  -3   9   5          2.49          3.51         0.78 o                         
  -2   9   5          2.37          1.47         0.55 o                         
  -1   9   5          1.17          1.35         0.55 o                         
   0   9   5          0.32         -0.10         0.52 o                         
   1   9   5         26.29         24.43         0.99 o                         
   2   9   5         12.60         12.55         0.62 o                         
   3   9   5         12.43         11.32         0.40 o                         
   4   9   5        111.78        112.67         2.22 o                         
   5   9   5         26.50         25.69         0.83 o                         
   6   9   5          1.22          0.99         0.55 o                         
   7   9   5          6.19          5.67         0.52 o                         
   8   9   5         10.30         10.61         0.66 o                         
   9   9   5          3.82          4.16         0.63 o                         
  10   9   5          1.22          0.23         0.90 o                         
  11   9   5         17.42         25.33         1.59 o                         
  12   9   5          0.28          2.78         0.94 o                         
  -3  10   5          0.12         -0.28         0.86 o                         
  -2  10   5          0.09          0.23         0.68 o                         
  -1  10   5          2.11          1.60         0.60 o                         
   0  10   5          7.68          8.55         0.64 o                         
   1  10   5          2.28          2.27         0.51 o                         
   2  10   5         23.70         24.64         0.78 o                         
   3  10   5          0.03          0.85         0.36 o                         
   4  10   5          1.93          2.82         0.39 o                         
   5  10   5          0.28         -0.32         0.40 o                         
   6  10   5          0.10          0.29         0.36 o                         
   7  10   5          0.01         -0.42         0.42 o                         
   8  10   5          0.25          0.40         0.48 o                         
   9  10   5          0.37         -0.10         0.49 o                         
  10  10   5          0.62         -0.50         0.68 o                         
  11  10   5         26.66         38.48         2.03 o                         
  -2  11   5          0.53          0.94         0.72 o                         
  -1  11   5          0.26          0.53         0.72 o                         
   0  11   5          1.17          2.18         0.63 o                         
   1  11   5          1.26          2.34         0.61 o                         
   2  11   5         18.08         17.12         0.73 o                         
   3  11   5         22.46         22.03         0.69 o                         
   4  11   5          2.45          1.59         0.38 o                         
   5  11   5          0.21         -0.03         0.52 o                         
   6  11   5          0.04         -0.50         0.50 o                         
   7  11   5          0.00         -0.38         0.38 o                         
   8  11   5         15.22         14.90         0.96 o                         
   9  11   5          1.37          0.82         0.94 o                         
  10  11   5          0.02         -0.34         0.75 o                         
  11  11   5          5.99          9.55         1.00 o                         
  -1  12   5          4.19          4.39         0.82 o                         
   0  12   5          1.65          0.60         0.71 o                         
   1  12   5          4.37          5.23         0.75 o                         
   2  12   5          0.29          0.27         0.58 o                         
   3  12   5          0.13         -0.21         0.55 o                         
   4  12   5          4.14          3.20         0.59 o                         
   5  12   5          1.99          0.73         0.67 o                         
   6  12   5          0.64         -0.03         0.66 o                         
   7  12   5          0.99          1.29         0.72 o                         
   8  12   5          1.47          1.52         0.77 o                         
   9  12   5          2.16          2.12         0.79 o                         
  10  12   5          2.73          3.04         1.02 o                         
   0  13   5          0.01          0.55         0.80 o                         
   1  13   5          3.43          3.66         0.75 o                         
   2  13   5          1.52          2.16         0.68 o                         
   3  13   5          3.93          3.96         0.77 o                         
   4  13   5          1.55          2.50         0.71 o                         
   5  13   5          0.04          0.60         0.67 o                         
   6  13   5          0.51         -0.15         0.77 o                         
   7  13   5          0.04         -0.70         0.70 o                         
   8  13   5          0.01         -0.72         0.72 o                         
   9  13   5          0.71          0.91         1.11 o                         
   3  14   5          2.44          2.13         0.84 o                         
   4  14   5          9.04         10.71         0.93 o                         
   5  14   5          0.05          0.26         0.78 o                         
   6  14   5          0.09         -0.69         0.82 o                         
   7  14   5          0.23         -0.76         0.76 o                         
  -2 -12   6          0.15          1.41         0.86 o                         
  -5 -11   6          0.06         -0.31         0.79 o                         
  -4 -11   6          0.54          0.27         0.55 o                         
  -3 -11   6          0.49          0.23         0.44 o                         
  -2 -11   6          7.06          8.86         0.89 o                         
  -1 -11   6          1.44          3.35         0.89 o                         
   0 -11   6          2.42          1.77         0.75 o                         
   1 -11   6          0.62          1.94         0.74 o                         
   2 -11   6          0.72          0.41         0.92 o                         
  -6 -10   6          2.08          2.17         0.82 o                         
  -5 -10   6          0.00         -0.27         0.71 o                         
  -4 -10   6          1.59          1.86         0.90 o                         
  -3 -10   6          4.11          4.96         0.69 o                         
  -2 -10   6          5.81          6.05         0.78 o                         
  -1 -10   6          1.13          0.55         0.77 o                         
   0 -10   6          0.36         -0.44         0.57 o                         
   1 -10   6          1.01          1.15         0.72 o                         
   2 -10   6          0.24          1.18         0.85 o                         
   3 -10   6          0.48          0.15         0.82 o                         
   4 -10   6          2.46          0.85         0.83 o                         
  -7  -9   6          0.25         -0.49         0.99 o                         
  -6  -9   6          0.48          0.72         1.00 o                         
  -5  -9   6          0.00         -0.05         0.62 o                         
  -4  -9   6         13.97         14.25         1.30 o                         
  -3  -9   6         46.19         51.03         1.83 o                         
  -2  -9   6          0.72          0.39         0.39 o                         
  -1  -9   6          0.05         -0.07         0.50 o                         
   0  -9   6          1.11          0.85         0.51 o                         
   1  -9   6          0.07          0.31         0.45 o                         
   2  -9   6          0.36          0.28         0.55 o                         
   3  -9   6          0.22         -0.03         0.40 o                         
   4  -9   6          0.03          0.77         0.46 o                         
   5  -9   6          2.82          3.11         0.76 o                         
  -8  -8   6          0.33         -0.35         1.13 o                         
  -7  -8   6          0.28          0.46         0.84 o                         
  -6  -8   6          2.39          2.94         0.92 o                         
  -5  -8   6          0.07          0.09         0.60 o                         
  -4  -8   6          2.65          3.28         0.59 o                         
  -3  -8   6          1.70          3.07         0.53 o                         
  -2  -8   6          0.38         -0.07         0.38 o                         
  -1  -8   6         18.30         21.59         0.69 o                         
   0  -8   6          4.45          4.58         0.42 o                         
   1  -8   6          0.49         -0.17         0.45 o                         
   2  -8   6          0.11          0.20         0.41 o                         
   3  -8   6          0.21          0.51         0.38 o                         
   4  -8   6          6.80          5.87         0.58 o                         
   5  -8   6          2.23          1.43         0.53 o                         
   6  -8   6          1.99          1.89         0.63 o                         
  -8  -7   6          2.55          0.99         0.82 o                         
  -7  -7   6          0.07         -0.14         0.61 o                         
  -6  -7   6          0.08         -0.21         0.37 o                         
  -5  -7   6          1.71          2.46         0.46 o                         
  -4  -7   6          1.10          0.83         0.49 o                         
  -3  -7   6         10.50          9.26         0.60 o                         
  -2  -7   6          1.14          0.56         0.33 o                         
  -1  -7   6         12.71         13.63         0.62 o                         
   0  -7   6          9.07          9.46         0.50 o                         
   1  -7   6         21.59         20.72         0.71 o                         
   2  -7   6          0.06         -0.12         0.36 o                         
   3  -7   6          6.17          6.14         0.49 o                         
   4  -7   6          0.04          0.62         0.27 o                         
   5  -7   6         14.45         15.52         0.84 o                         
   6  -7   6          6.94          5.93         0.85 o                         
   7  -7   6          2.11          2.58         0.81 o                         
  -8  -6   6          0.73          0.33         0.86 o                         
  -7  -6   6         12.02         13.01         1.01 o                         
  -6  -6   6          3.81          4.43         0.48 o                         
  -5  -6   6          2.14          2.28         0.38 o                         
  -4  -6   6          2.77          2.68         0.46 o                         
  -3  -6   6          1.48         -0.15         0.44 o                         
  -2  -6   6          0.00         -0.27         0.27 o                         
  -1  -6   6         12.99         13.00         0.52 o                         
   0  -6   6         47.15         50.95         1.63 o                         
   1  -6   6          0.33         -0.30         0.30 o                         
   2  -6   6          5.89          5.76         0.37 o                         
   3  -6   6          4.32          4.99         0.40 o                         
   4  -6   6         78.80         76.93         1.99 o                         
   5  -6   6          0.89          1.21         0.59 o                         
   6  -6   6          0.42          0.93         0.55 o                         
   7  -6   6          0.43          0.11         0.67 o                         
   8  -6   6          0.64          0.86         0.72 o                         
  -9  -5   6          0.11         -0.27         0.95 o                         
  -8  -5   6          4.97          3.36         0.95 o                         
  -7  -5   6          7.09          7.93         0.56 o                         
  -6  -5   6          4.84          5.45         0.51 o                         
  -5  -5   6          4.17          2.87         0.47 o                         
  -4  -5   6         41.39         34.02         0.92 o                         
  -3  -5   6          1.11          0.30         0.32 o                         
  -2  -5   6          0.01          0.38         0.62 o                         
  -1  -5   6          1.31          0.92         0.29 o                         
   0  -5   6         62.92         62.71         1.52 o                         
   1  -5   6          0.17         -0.35         0.35 o                         
   2  -5   6          0.32          0.06         0.31 o                         
   3  -5   6          3.77          3.86         0.35 o                         
   4  -5   6          8.54          8.57         0.44 o                         
   5  -5   6          0.08         -0.02         0.49 o                         
   6  -5   6         10.23         10.41         0.90 o                         
   7  -5   6          5.34          5.37         0.68 o                         
   8  -5   6          2.03          1.18         0.68 o                         
   9  -5   6          0.00         -0.81         0.81 o                         
  -9  -4   6          0.01         -0.90         0.90 o                         
  -8  -4   6          7.98         11.15         1.31 o                         
  -7  -4   6          4.46          3.51         0.55 o                         
  -6  -4   6          0.04          0.55         0.56 o                         
  -5  -4   6          3.54          3.58         0.54 o                         
  -4  -4   6          4.04          2.82         0.47 o                         
  -3  -4   6          5.75          6.24         0.53 o                         
  -2  -4   6         27.21         27.53         0.86 o                         
  -1  -4   6          8.96          8.07         0.36 o                         
   0  -4   6          3.28          3.18         0.37 o                         
   1  -4   6         13.46         13.79         0.44 o                         
   2  -4   6         13.48         12.48         0.45 o                         
   3  -4   6         45.05         49.06         1.07 o                         
   4  -4   6          7.71          7.35         0.61 o                         
   5  -4   6         26.97         28.94         0.89 o                         
   6  -4   6         25.20         25.29         0.93 o                         
   7  -4   6         42.47         39.93         2.06 o                         
   8  -4   6          0.80         -0.53         0.70 o                         
   9  -4   6          0.64          1.30         0.67 o                         
  -9  -3   6          0.00         -0.92         0.92 o                         
  -8  -3   6          0.08         -0.04         0.48 o                         
  -7  -3   6          0.09         -0.43         0.43 o                         
  -6  -3   6          0.33          1.17         0.59 o                         
  -5  -3   6         13.55         15.28         0.60 o                         
  -4  -3   6          4.46          3.90         0.45 o                         
  -3  -3   6          0.06         -0.35         0.35 o                         
  -2  -3   6          5.76          6.61         0.43 o                         
  -1  -3   6        199.89        205.17         3.61 o                         
   0  -3   6          0.02         -0.22         0.22 o                         
   1  -3   6         72.18         77.20         1.49 o                         
   2  -3   6          1.03          1.54         0.30 o                         
   3  -3   6         67.76         74.49         1.48 o                         
   4  -3   6         11.70         11.19         0.46 o                         
   5  -3   6          6.50          7.04         0.38 o                         
   6  -3   6         48.66         50.81         1.32 o                         
   7  -3   6          5.89          4.90         0.77 o                         
   8  -3   6          1.66          0.12         0.41 o                         
   9  -3   6          0.19          0.30         0.69 o                         
  10  -3   6          0.17          0.53         0.85 o                         
  -9  -2   6          1.50         -0.90         0.99 o                         
  -8  -2   6          0.00         -0.12         0.67 o                         
  -7  -2   6          0.83          0.08         0.60 o                         
  -6  -2   6          7.57          9.38         0.71 o                         
  -5  -2   6         25.30         22.98         0.82 o                         
  -4  -2   6         95.05         76.84         1.99 o                         
  -3  -2   6          4.34          2.39         0.45 o                         
  -2  -2   6         37.53         37.33         0.86 o                         
  -1  -2   6        109.66        110.67         1.88 o                         
   0  -2   6         38.96         42.26         0.77 o                         
   1  -2   6         13.20          9.44         0.30 o                         
   2  -2   6          0.86          0.66         0.21 o                         
   3  -2   6         38.58         48.09         0.94 o                         
   4  -2   6        127.08        130.68         2.54 o                         
   5  -2   6         15.06         13.98         0.47 o                         
   6  -2   6          9.96          8.24         0.43 o                         
   7  -2   6         32.90         30.18         1.40 o                         
   8  -2   6          0.34         -0.08         0.46 o                         
   9  -2   6          0.01         -0.26         0.63 o                         
  10  -2   6          1.35          0.80         0.67 o                         
  -9  -1   6          0.29          0.08         0.83 o                         
  -8  -1   6          4.36          5.22         0.71 o                         
  -7  -1   6          0.39          0.17         0.68 o                         
  -6  -1   6          2.29          1.72         0.59 o                         
  -5  -1   6          0.40          0.32         0.46 o                         
  -4  -1   6          0.78         -0.06         0.50 o                         
  -3  -1   6          0.23         -0.42         0.42 o                         
  -2  -1   6         92.97         93.58         2.07 o                         
  -1  -1   6         39.87         33.56         0.67 o                         
   0  -1   6         22.70         20.23         0.45 o                         
   1  -1   6          6.10          3.97         0.25 o                         
   2  -1   6         67.24         76.76         1.26 o                         
   3  -1   6        254.44        284.19         4.38 o                         
   4  -1   6         17.22         18.56         0.47 o                         
   5  -1   6         21.85         19.88         0.76 o                         
   6  -1   6         28.13         30.02         0.97 o                         
   7  -1   6          3.34          2.40         0.40 o                         
   8  -1   6          1.37          0.93         0.58 o                         
   9  -1   6          0.50         -0.52         0.58 o                         
  10  -1   6          0.94          0.07         0.65 o                         
  11  -1   6          1.87          1.11         0.94 o                         
  -8   0   6          4.96          5.84         0.75 o                         
  -7   0   6          0.44          0.96         0.64 o                         
  -6   0   6          0.28         -0.34         0.55 o                         
  -5   0   6         40.25         29.24         1.00 o                         
  -4   0   6          2.56          1.01         0.43 o                         
  -3   0   6          6.14          4.10         0.37 o                         
  -2   0   6         58.26         62.24         1.47 o                         
  -1   0   6          8.63          5.70         0.34 o                         
   0   0   6         14.88         13.18         0.37 o                         
   1   0   6          0.00         -0.19         0.22 o                         
   2   0   6         44.27         40.05         0.73 o                         
   3   0   6        397.25        420.67         6.64 o                         
   4   0   6          0.25          0.52         0.28 o                         
   5   0   6         65.98         65.08         1.37 o                         
   6   0   6        555.24        577.80        11.33 o                         
   7   0   6          6.21          5.82         0.79 o                         
   8   0   6          1.58          0.55         0.37 o                         
   9   0   6          4.31          3.10         0.53 o                         
  10   0   6          0.01         -0.38         0.38 o                         
  11   0   6          0.20          0.34         0.79 o                         
  -8   1   6          2.52          3.12         0.82 o                         
  -7   1   6          0.56          1.07         0.80 o                         
  -6   1   6          3.91          2.15         0.72 o                         
  -5   1   6          1.84          2.37         0.61 o                         
  -4   1   6         15.61         14.53         0.58 o                         
  -3   1   6          5.41          2.89         0.37 o                         
  -2   1   6        130.71        128.59         2.65 o                         
  -1   1   6         81.54         90.70         1.63 o                         
   0   1   6          4.53          1.87         0.23 o                         
   1   1   6         34.73         28.97         0.58 o                         
   2   1   6         83.71         92.70         1.65 o                         
   3   1   6        149.69        174.37         2.90 o                         
   4   1   6         18.86         13.76         0.41 o                         
   5   1   6         45.10         40.69         0.91 o                         
   6   1   6         40.75         39.67         0.94 o                         
   7   1   6          5.13          4.41         0.46 o                         
   8   1   6          6.59          6.34         0.60 o                         
   9   1   6          2.95          2.36         0.59 o                         
  10   1   6          4.45          3.89         0.61 o                         
  11   1   6          3.97          4.78         0.60 o                         
  12   1   6          1.71          2.86         0.83 o                         
  -8   2   6          2.40          2.69         1.27 o                         
  -7   2   6          0.21         -0.69         0.69 o                         
  -6   2   6          0.59          1.85         0.81 o                         
  -5   2   6         21.72         19.44         0.81 o                         
  -4   2   6         25.00         21.30         0.72 o                         
  -3   2   6          3.43          2.60         0.41 o                         
  -2   2   6          5.56          4.22         0.37 o                         
  -1   2   6         61.24         52.50         1.10 o                         
   0   2   6         58.74         61.70         1.15 o                         
   1   2   6          0.46          0.96         0.23 o                         
   2   2   6         27.49         37.75         0.71 o                         
   3   2   6         42.33         38.80         0.71 o                         
   4   2   6          0.48          0.04         0.25 o                         
   5   2   6          0.03          0.48         0.30 o                         
   6   2   6          1.84          3.37         0.45 o                         
   7   2   6        112.40        121.11         2.80 o                         
   8   2   6         11.37         11.92         0.72 o                         
   9   2   6          6.42          5.61         0.53 o                         
  10   2   6          4.50          4.40         0.68 o                         
  11   2   6          0.03          0.43         0.85 o                         
  12   2   6          0.01         -0.76         0.91 o                         
  -7   3   6          0.01          0.64         0.76 o                         
  -6   3   6          0.02          0.41         0.84 o                         
  -5   3   6          1.38          0.90         0.50 o                         
  -4   3   6          6.17          6.73         0.48 o                         
  -3   3   6          2.40          1.89         0.35 o                         
  -2   3   6         11.07         10.97         0.81 o                         
  -1   3   6        199.54        189.08         4.20 o                         
   0   3   6        139.35        141.39         2.56 o                         
   1   3   6        145.18        149.09         2.51 o                         
   2   3   6        355.04        425.61         7.18 o                         
   3   3   6          2.91          2.09         0.22 o                         
   4   3   6          6.54          4.29         0.28 o                         
   5   3   6        162.95        157.33         2.92 o                         
   6   3   6        444.68        418.43         7.89 o                         
   7   3   6         45.55         49.40         1.54 o                         
   8   3   6          0.01         -0.50         0.50 o                         
   9   3   6          0.60         -0.51         0.51 o                         
  10   3   6          8.40          8.49         1.00 o                         
  11   3   6          1.42          0.01         0.67 o                         
  12   3   6          6.81          6.96         0.84 o                         
  -7   4   6          0.19          0.14         0.69 o                         
  -6   4   6          0.38          0.04         0.62 o                         
  -5   4   6          5.77          4.14         0.56 o                         
  -4   4   6          0.10         -0.27         0.43 o                         
  -3   4   6          0.32         -0.32         0.32 o                         
  -2   4   6        690.31        704.63        15.30 o                         
  -1   4   6        129.37        130.29         2.98 o                         
   0   4   6         14.15         14.64         0.54 o                         
   1   4   6         19.26         24.67         0.59 o                         
   2   4   6         17.79         17.68         0.44 o                         
   3   4   6         82.49         90.65         1.51 o                         
   4   4   6         39.72         37.26         0.74 o                         
   5   4   6        255.17        251.95         5.29 o                         
   6   4   6         16.99         19.97         0.65 o                         
   7   4   6          0.17         -0.39         0.39 o                         
   8   4   6          3.67          3.64         0.51 o                         
   9   4   6          9.97          8.11         0.59 o                         
  10   4   6          3.00          3.66         0.59 o                         
  11   4   6          0.00          0.65         0.65 o                         
  12   4   6         10.45         13.56         1.44 o                         
  -7   5   6          0.96         -0.51         0.79 o                         
  -6   5   6          2.94          3.37         0.86 o                         
  -5   5   6          0.46          0.45         0.34 o                         
  -4   5   6          5.20          4.25         0.58 o                         
  -3   5   6          4.34          3.56         0.66 o                         
  -2   5   6          1.00          2.72         0.48 o                         
  -1   5   6          3.07          1.93         0.46 o                         
   0   5   6         28.30         26.96         0.78 o                         
   1   5   6         10.64         13.45         0.55 o                         
   2   5   6         45.64         51.38         1.09 o                         
   3   5   6         25.95         25.39         0.61 o                         
   4   5   6          5.56          6.58         0.37 o                         
   5   5   6        623.59        600.17        13.84 o                         
   6   5   6         50.54         51.92         1.36 o                         
   7   5   6          8.19          7.14         0.42 o                         
   8   5   6          1.35          0.56         0.47 o                         
   9   5   6          8.85          7.88         0.63 o                         
  10   5   6          2.63          1.65         0.53 o                         
  11   5   6          3.49          3.43         0.66 o                         
  12   5   6          3.11          4.64         0.74 o                         
  -6   6   6          0.39          0.40         0.92 o                         
  -5   6   6          3.70          4.49         0.82 o                         
  -4   6   6         13.77         16.34         0.84 o                         
  -3   6   6         62.11         59.00         1.45 o                         
  -2   6   6          0.36          1.14         0.53 o                         
  -1   6   6         15.02         14.16         0.65 o                         
   0   6   6          0.49         -0.13         0.37 o                         
   1   6   6          8.91         10.15         0.48 o                         
   2   6   6         26.99         32.44         0.71 o                         
   3   6   6          0.42         -0.19         0.28 o                         
   4   6   6          3.30          2.54         0.39 o                         
   5   6   6         25.78         29.73         0.84 o                         
   6   6   6          3.90          4.92         0.49 o                         
   7   6   6         19.54         16.04         0.68 o                         
   8   6   6          2.14          0.34         0.41 o                         
   9   6   6          4.55          3.51         0.44 o                         
  10   6   6          0.07         -0.48         0.48 o                         
  11   6   6          3.30          3.75         0.65 o                         
  12   6   6          3.45          4.01         0.67 o                         
  -5   7   6          0.01          0.79         0.89 o                         
  -4   7   6          0.41         -0.65         0.65 o                         
  -3   7   6          0.34          0.39         0.39 o                         
  -2   7   6          0.72          1.11         0.53 o                         
  -1   7   6          0.00         -0.41         0.41 o                         
   0   7   6          3.03          3.21         0.43 o                         
   1   7   6          0.66         -0.37         0.37 o                         
   2   7   6         31.78         24.99         0.68 o                         
   3   7   6         41.27         38.41         0.93 o                         
   4   7   6         27.55         26.30         0.78 o                         
   5   7   6        737.07        718.98        14.30 o                         
   6   7   6         62.73         60.21         1.53 o                         
   7   7   6          4.23          3.24         0.53 o                         
   8   7   6          0.74          0.78         0.45 o                         
   9   7   6          2.37          2.41         0.49 o                         
  10   7   6          0.20         -0.09         0.37 o                         
  11   7   6          0.05         -0.29         0.60 o                         
  12   7   6         18.20         29.26         1.43 o                         
  -5   8   6          2.54          1.94         1.05 o                         
  -4   8   6          3.04          2.36         0.75 o                         
  -3   8   6         14.31         12.52         0.66 o                         
  -2   8   6         20.88         20.97         0.76 o                         
  -1   8   6          0.00         -0.44         0.44 o                         
   0   8   6          1.87          1.69         0.41 o                         
   1   8   6         15.07         13.58         0.62 o                         
   2   8   6          3.39          2.14         0.37 o                         
   3   8   6          7.19          5.92         0.31 o                         
   4   8   6          2.83          2.95         0.40 o                         
   5   8   6         39.08         44.62         1.07 o                         
   6   8   6          1.86          2.04         0.41 o                         
   7   8   6          4.01          2.97         0.42 o                         
   8   8   6          0.04         -0.10         0.34 o                         
   9   8   6          3.21          4.62         0.46 o                         
  10   8   6          0.16          0.05         0.30 o                         
  11   8   6          0.99          1.35         0.52 o                         
  12   8   6         40.15         57.25         2.82 o                         
  -4   9   6          0.65          0.48         0.84 o                         
  -3   9   6          3.64          3.19         0.92 o                         
  -2   9   6          9.20         11.79         0.71 o                         
  -1   9   6          2.78          1.90         0.46 o                         
   0   9   6          0.13         -0.06         0.36 o                         
   1   9   6          4.20          4.38         0.42 o                         
   2   9   6          3.77          3.31         0.40 o                         
   3   9   6         26.14         24.50         0.70 o                         
   4   9   6        163.80        156.30         3.20 o                         
   5   9   6         44.22         43.37         1.06 o                         
   6   9   6          6.22          4.96         0.51 o                         
   7   9   6          6.35          6.74         0.62 o                         
   8   9   6          6.31          7.12         0.60 o                         
   9   9   6          0.11         -0.09         0.53 o                         
  10   9   6          0.17         -0.51         0.51 o                         
  11   9   6          2.64          3.30         1.03 o                         
  12   9   6          3.34          6.61         0.99 o                         
  -3  10   6          0.07          0.00         0.86 o                         
  -2  10   6          0.15          0.22         0.83 o                         
  -1  10   6          3.00          3.95         0.74 o                         
   0  10   6          8.57          8.16         0.65 o                         
   1  10   6          3.30          2.05         0.57 o                         
   2  10   6          0.06         -0.48         0.48 o                         
   3  10   6          3.35          2.56         0.40 o                         
   4  10   6          1.24          1.30         0.32 o                         
   5  10   6         23.07         22.87         0.66 o                         
   6  10   6          1.80          1.01         0.47 o                         
   7  10   6          0.97          0.39         0.47 o                         
   8  10   6          0.42          0.18         0.57 o                         
   9  10   6          0.99         -0.50         0.56 o                         
  10  10   6          1.78          2.79         0.80 o                         
  11  10   6          3.63          4.87         0.88 o                         
  -2  11   6          6.17          6.15         0.83 o                         
  -1  11   6          0.40          0.50         0.75 o                         
   0  11   6          0.00         -0.43         0.68 o                         
   1  11   6          2.63          2.09         0.63 o                         
   2  11   6          8.22          7.65         0.62 o                         
   3  11   6          0.62         -0.11         0.35 o                         
   4  11   6          8.48          7.32         0.55 o                         
   5  11   6          8.54          8.87         0.61 o                         
   6  11   6          4.25          4.97         0.65 o                         
   7  11   6          2.65          2.75         0.42 o                         
   8  11   6          2.60          2.51         0.85 o                         
   9  11   6          0.44          0.37         0.73 o                         
  10  11   6          3.31          2.23         0.89 o                         
  11  11   6          2.45          4.57         1.02 o                         
  -1  12   6          0.76          0.44         0.76 o                         
   0  12   6          0.57         -0.05         0.91 o                         
   1  12   6          1.13         -0.23         0.69 o                         
   2  12   6          0.29         -0.10         0.67 o                         
   3  12   6          2.22          1.96         0.58 o                         
   4  12   6         35.14         37.19         1.47 o                         
   5  12   6         40.56         44.65         1.53 o                         
   6  12   6          0.97          0.26         0.73 o                         
   7  12   6          0.59          0.13         0.79 o                         
   8  12   6          0.39          1.42         1.00 o                         
   9  12   6          6.19          8.99         1.10 o                         
  10  12   6          0.27         -0.70         1.03 o                         
   1  13   6          0.21          1.54         0.71 o                         
   2  13   6          0.01         -0.42         0.82 o                         
   3  13   6          0.14         -0.75         0.77 o                         
   4  13   6          0.01          0.45         0.77 o                         
   5  13   6          0.18          0.24         0.84 o                         
   6  13   6          1.99          2.48         0.82 o                         
   7  13   6          6.49          8.74         0.90 o                         
   8  13   6          2.57          1.64         0.83 o                         
   9  13   6          0.45          0.59         0.95 o                         
   4  14   6          0.20          0.44         0.84 o                         
   5  14   6          0.77          0.88         0.77 o                         
   6  14   6          2.48          1.21         0.83 o                         
   7  14   6          0.00         -0.83         0.83 o                         
  -3 -11   7          2.10          1.60         0.60 o                         
  -2 -11   7          4.53          4.45         1.07 o                         
  -1 -11   7          2.46          1.80         1.07 o                         
   0 -11   7          0.00         -0.76         0.76 o                         
  -5 -10   7          0.72          0.70         0.74 o                         
  -4 -10   7          0.10          0.36         0.59 o                         
  -3 -10   7          0.05         -0.57         0.57 o                         
  -2 -10   7          1.18          2.06         0.52 o                         
  -1 -10   7          2.50          2.71         0.36 o                         
   0 -10   7          4.11          4.54         0.64 o                         
   1 -10   7          3.52          2.70         0.83 o                         
   2 -10   7          0.04          0.72         0.72 o                         
   3 -10   7          0.00         -0.27         0.83 o                         
  -6  -9   7          1.83          1.01         0.72 o                         
  -5  -9   7          0.18         -0.21         0.68 o                         
  -4  -9   7          1.31          1.24         0.61 o                         
  -3  -9   7          0.08          0.84         0.60 o                         
  -2  -9   7          8.20          8.27         0.65 o                         
  -1  -9   7          6.41          7.40         0.56 o                         
   0  -9   7         11.29         11.88         0.62 o                         
   1  -9   7          3.67          4.17         0.59 o                         
   2  -9   7          4.38          3.56         0.49 o                         
   3  -9   7          0.05          0.02         0.44 o                         
   4  -9   7          0.23          0.23         0.51 o                         
  -7  -8   7          0.39         -0.74         0.74 o                         
  -6  -8   7          2.95          3.30         0.78 o                         
  -5  -8   7          1.48          1.91         0.71 o                         
  -4  -8   7          0.86          1.42         0.63 o                         
  -3  -8   7          1.67          1.73         0.60 o                         
  -2  -8   7          2.69          2.31         0.57 o                         
  -1  -8   7          1.35          1.63         0.88 o                         
   0  -8   7         18.26         17.68         0.74 o                         
   1  -8   7          5.18          5.23         0.70 o                         
   2  -8   7          0.59          0.41         0.50 o                         
   3  -8   7          0.02          0.36         0.47 o                         
   4  -8   7          2.53          2.29         0.44 o                         
   5  -8   7          7.88          6.06         0.60 o                         
   6  -8   7          1.67          3.40         0.70 o                         
  -7  -7   7          6.69          8.23         1.05 o                         
  -6  -7   7          0.46          0.52         0.78 o                         
  -5  -7   7          1.47          1.66         0.74 o                         
  -4  -7   7          2.28          1.09         0.58 o                         
  -3  -7   7         27.97         27.46         1.56 o                         
  -2  -7   7          5.79          7.47         0.65 o                         
  -1  -7   7          0.32          0.30         0.42 o                         
   0  -7   7          0.02          0.21         0.42 o                         
   1  -7   7         18.96         18.14         0.70 o                         
   2  -7   7          1.86          1.49         0.50 o                         
   3  -7   7          0.04          0.44         0.41 o                         
   4  -7   7          3.45          2.63         0.51 o                         
   5  -7   7          2.82          2.29         0.56 o                         
   6  -7   7          0.02          0.29         0.55 o                         
   7  -7   7          2.44          2.24         0.72 o                         
  -8  -6   7          1.37          0.96         0.85 o                         
  -7  -6   7          1.89          4.91         0.73 o                         
  -6  -6   7          0.34         -0.32         0.66 o                         
  -5  -6   7          1.43          1.14         0.38 o                         
  -4  -6   7          0.33         -0.47         0.51 o                         
  -3  -6   7          3.25          2.34         0.51 o                         
  -2  -6   7          0.01         -0.52         0.52 o                         
  -1  -6   7         20.89         24.60         0.86 o                         
   0  -6   7         34.62         36.36         1.31 o                         
   1  -6   7          0.00          0.29         0.38 o                         
   2  -6   7          1.14          0.54         0.38 o                         
   3  -6   7          1.41          0.35         0.42 o                         
   4  -6   7          7.75          7.68         0.55 o                         
   5  -6   7          0.13         -0.07         0.65 o                         
   6  -6   7          6.08          6.46         0.82 o                         
   7  -6   7         13.08         12.95         1.07 o                         
   8  -6   7          5.54          5.06         1.16 o                         
  -8  -5   7          2.29          0.60         0.92 o                         
  -7  -5   7          3.57          4.08         0.57 o                         
  -6  -5   7          0.01         -0.48         0.60 o                         
  -5  -5   7          1.41          2.24         0.47 o                         
  -4  -5   7          0.35          0.29         0.39 o                         
  -3  -5   7          0.18          0.63         0.34 o                         
  -2  -5   7         11.11         10.27         0.69 o                         
  -1  -5   7         22.27         23.09         0.73 o                         
   0  -5   7        130.47        139.09         3.15 o                         
   1  -5   7         13.48         12.37         0.53 o                         
   2  -5   7          5.04          5.49         0.45 o                         
   3  -5   7          0.05         -0.26         0.38 o                         
   4  -5   7          2.38          3.20         0.42 o                         
   5  -5   7          0.45          0.99         0.49 o                         
   6  -5   7         11.26         11.28         1.01 o                         
   7  -5   7         17.05         15.57         1.65 o                         
   8  -5   7          2.17          2.47         0.81 o                         
  -8  -4   7          1.84         -0.15         0.93 o                         
  -7  -4   7          2.39          1.49         0.75 o                         
  -6  -4   7          2.01          0.48         0.66 o                         
  -5  -4   7          0.58          0.54         0.55 o                         
  -4  -4   7          3.99          4.09         0.46 o                         
  -3  -4   7         76.20         69.79         1.68 o                         
  -2  -4   7          7.40          7.14         0.40 o                         
  -1  -4   7         49.61         49.95         1.07 o                         
   0  -4   7        129.56        122.55         3.05 o                         
   1  -4   7         28.42         30.33         0.82 o                         
   2  -4   7          8.08          7.51         0.43 o                         
   3  -4   7          4.66          4.06         0.36 o                         
   4  -4   7          0.68          0.46         0.35 o                         
   5  -4   7         18.43         21.28         0.69 o                         
   6  -4   7          3.69          1.98         0.53 o                         
   7  -4   7          0.40          1.38         0.52 o                         
   8  -4   7          6.52          4.68         0.77 o                         
   9  -4   7          0.00         -0.69         0.69 o                         
  -8  -3   7          1.28          1.28         1.03 o                         
  -7  -3   7          1.13          2.21         0.46 o                         
  -6  -3   7          1.37          1.51         0.46 o                         
  -5  -3   7          5.36          5.46         0.54 o                         
  -4  -3   7          1.66          2.17         0.41 o                         
  -3  -3   7          1.77          2.10         0.39 o                         
  -2  -3   7          0.21         -0.32         0.32 o                         
  -1  -3   7         30.81         30.99         0.75 o                         
   0  -3   7         82.24         80.10         1.55 o                         
   1  -3   7          9.94         10.08         0.48 o                         
   2  -3   7          4.26          4.31         0.33 o                         
   3  -3   7         24.12         25.01         0.88 o                         
   4  -3   7         16.14         17.78         0.77 o                         
   5  -3   7          0.00         -0.35         0.35 o                         
   6  -3   7          3.62          2.54         0.34 o                         
   7  -3   7          9.19         10.12         0.55 o                         
   8  -3   7          0.69          1.22         0.42 o                         
   9  -3   7          0.58          0.14         0.50 o                         
  10  -3   7          0.17          0.01         0.77 o                         
  -8  -2   7          0.22          1.82         0.76 o                         
  -7  -2   7          0.03          0.79         0.60 o                         
  -6  -2   7          4.44          2.43         0.56 o                         
  -5  -2   7          0.81          1.26         0.51 o                         
  -4  -2   7         71.38         60.67         1.65 o                         
  -3  -2   7          7.58          8.65         0.63 o                         
  -2  -2   7         13.11         12.74         0.63 o                         
  -1  -2   7         29.58         30.16         0.71 o                         
   0  -2   7         52.07         48.40         1.04 o                         
   1  -2   7          3.70          2.58         0.34 o                         
   2  -2   7          0.29          0.01         0.28 o                         
   3  -2   7         14.52         13.36         0.45 o                         
   4  -2   7          7.38          7.69         0.37 o                         
   5  -2   7          0.22         -0.29         0.29 o                         
   6  -2   7         98.04         99.99         2.17 o                         
   7  -2   7        133.35        126.81         5.47 o                         
   8  -2   7          2.89          2.35         0.58 o                         
   9  -2   7          0.76          0.43         0.57 o                         
  10  -2   7          0.08         -0.62         0.62 o                         
  -8  -1   7         10.33         16.54         1.08 o                         
  -7  -1   7          1.46          1.83         0.79 o                         
  -6  -1   7          0.47          0.22         0.58 o                         
  -5  -1   7         12.19          8.74         0.62 o                         
  -4  -1   7          1.19          2.22         0.50 o                         
  -3  -1   7          6.02          5.44         0.51 o                         
  -2  -1   7         15.63         13.66         0.83 o                         
  -1  -1   7        428.15        427.55         9.88 o                         
   0  -1   7        126.53        116.87         2.21 o                         
   1  -1   7          9.74          8.24         0.38 o                         
   2  -1   7         23.45         21.14         0.54 o                         
   3  -1   7         10.27         11.47         0.43 o                         
   4  -1   7         19.26         21.14         0.63 o                         
   5  -1   7          9.71          9.93         0.42 o                         
   6  -1   7         81.46         86.99         1.96 o                         
   7  -1   7         24.07         22.72         0.98 o                         
   8  -1   7          1.16          1.30         0.49 o                         
   9  -1   7          0.24         -0.58         0.58 o                         
  10  -1   7          0.49         -0.68         0.68 o                         
  11  -1   7          0.02          0.12         0.67 o                         
  -8   0   7         13.22         22.53         1.98 o                         
  -7   0   7          3.70          3.50         0.72 o                         
  -6   0   7          0.03         -0.08         0.59 o                         
  -5   0   7          1.20          0.91         0.57 o                         
  -4   0   7         45.96         39.25         1.57 o                         
  -3   0   7          0.35          0.30         0.36 o                         
  -2   0   7          0.33         -0.19         0.49 o                         
  -1   0   7        138.16        135.85         3.08 o                         
   0   0   7        166.38        160.27         3.10 o                         
   1   0   7          0.02          0.02         0.28 o                         
   2   0   7          2.76          2.32         0.28 o                         
   3   0   7         13.12         14.36         0.47 o                         
   4   0   7          4.65          3.98         0.39 o                         
   5   0   7         24.63         23.88         0.78 o                         
   6   0   7          0.10          0.88         0.36 o                         
   7   0   7          1.85          1.62         0.41 o                         
   8   0   7          5.72          5.83         0.52 o                         
   9   0   7          0.70          0.12         0.46 o                         
  10   0   7          0.20         -0.61         0.61 o                         
  11   0   7          3.23          1.71         0.68 o                         
  -7   1   7          3.45          4.55         0.78 o                         
  -6   1   7          1.44          0.03         0.75 o                         
  -5   1   7          3.04          1.71         0.59 o                         
  -4   1   7          1.47          1.27         0.50 o                         
  -3   1   7          4.46          3.98         0.41 o                         
  -2   1   7          4.97          2.57         0.38 o                         
  -1   1   7         30.45         32.65         0.96 o                         
   0   1   7        151.55        158.08         2.95 o                         
   1   1   7         54.53         52.45         1.02 o                         
   2   1   7          9.72          9.70         0.36 o                         
   3   1   7        152.28        175.69         3.04 o                         
   4   1   7          0.38          0.03         0.19 o                         
   5   1   7         18.04         17.59         0.54 o                         
   6   1   7         97.78         98.94         2.06 o                         
   7   1   7        131.98        138.77         3.03 o                         
   8   1   7          2.94          3.08         0.56 o                         
   9   1   7          4.18          4.19         0.44 o                         
  10   1   7          0.17         -0.40         0.58 o                         
  11   1   7          2.74          2.15         0.64 o                         
  -7   2   7          0.74          0.43         0.79 o                         
  -6   2   7          0.25          0.12         0.76 o                         
  -5   2   7          0.56          0.16         0.51 o                         
  -4   2   7          1.07          0.21         0.37 o                         
  -3   2   7          2.05          1.87         0.59 o                         
  -2   2   7          1.79          0.48         0.43 o                         
  -1   2   7       1419.53       1390.22        27.12 o                         
   0   2   7         18.44         14.51         0.55 o                         
   1   2   7          0.00         -0.28         0.28 o                         
   2   2   7          3.00          4.74         0.28 o                         
   3   2   7          2.91          2.18         0.32 o                         
   4   2   7          6.17          8.29         0.36 o                         
   5   2   7         39.59         40.12         0.90 o                         
   6   2   7        252.21        255.97         4.70 o                         
   7   2   7         16.10         16.08         0.73 o                         
   8   2   7          1.53         -0.07         0.54 o                         
   9   2   7          0.38         -0.19         0.66 o                         
  10   2   7         20.92         24.19         1.54 o                         
  11   2   7          0.04          0.59         0.65 o                         
  12   2   7          1.41          1.76         0.76 o                         
  -7   3   7          3.06          2.43         0.80 o                         
  -6   3   7          0.16         -0.05         0.80 o                         
  -5   3   7          0.86          0.92         0.59 o                         
  -4   3   7          1.55          1.34         0.43 o                         
  -3   3   7          0.23         -0.34         0.34 o                         
  -2   3   7          0.22          0.05         0.45 o                         
  -1   3   7        117.47        127.66         2.63 o                         
   0   3   7          7.05          7.70         0.52 o                         
   1   3   7          8.13          6.88         0.45 o                         
   2   3   7          5.29          6.79         0.39 o                         
   3   3   7          1.32          0.56         0.32 o                         
   4   3   7         10.85         12.08         0.47 o                         
   5   3   7         17.74         15.43         0.54 o                         
   6   3   7        402.98        399.78         9.16 o                         
   7   3   7          5.83          7.09         0.51 o                         
   8   3   7          1.62          0.33         0.52 o                         
   9   3   7          4.86          4.74         0.61 o                         
  10   3   7          0.01         -0.03         0.63 o                         
  11   3   7          0.07         -0.64         0.68 o                         
  12   3   7          3.59          3.99         0.81 o                         
  -6   4   7          0.59          0.12         0.64 o                         
  -5   4   7          2.02          1.49         0.70 o                         
  -4   4   7          3.25          2.98         0.44 o                         
  -3   4   7         10.69         12.93         0.69 o                         
  -2   4   7        133.37        127.70         2.80 o                         
  -1   4   7         12.62         15.20         0.71 o                         
   0   4   7          8.01          7.35         0.55 o                         
   1   4   7          5.15          4.50         0.52 o                         
   2   4   7          9.23          6.24         0.39 o                         
   3   4   7         34.62         29.94         0.72 o                         
   4   4   7          1.86          1.54         0.32 o                         
   5   4   7         49.30         48.41         1.09 o                         
   6   4   7          8.22         11.50         0.67 o                         
   7   4   7         34.05         33.27         1.00 o                         
   8   4   7         26.79         24.82         0.98 o                         
   9   4   7          0.54          0.03         0.55 o                         
  10   4   7          6.23          4.74         0.67 o                         
  11   4   7          3.79          4.45         0.69 o                         
  12   4   7          0.33         -0.65         0.65 o                         
  -6   5   7          0.22          1.24         0.85 o                         
  -5   5   7          1.22          1.35         0.68 o                         
  -4   5   7          3.07          3.55         0.70 o                         
  -3   5   7          6.02          5.10         0.59 o                         
  -2   5   7         44.08         44.23         1.18 o                         
  -1   5   7          0.15          0.86         0.48 o                         
   0   5   7          0.01         -0.41         0.41 o                         
   1   5   7          5.72          4.02         0.52 o                         
   2   5   7          0.19         -0.01         0.31 o                         
   3   5   7         12.06          9.64         0.39 o                         
   4   5   7          6.16          5.80         0.37 o                         
   5   5   7          0.01         -0.40         0.40 o                         
   6   5   7        848.38        850.74        18.43 o                         
   7   5   7        113.16        111.76         2.99 o                         
   8   5   7          6.22          7.12         0.52 o                         
   9   5   7          0.10         -0.47         0.57 o                         
  10   5   7          2.71          2.48         0.61 o                         
  11   5   7          1.48          1.87         0.62 o                         
  12   5   7          0.36         -0.64         0.64 o                         
  -5   6   7          3.63          3.82         0.72 o                         
  -4   6   7          1.29          1.56         0.65 o                         
  -3   6   7          0.05         -0.45         0.51 o                         
  -2   6   7         80.97         81.49         2.30 o                         
  -1   6   7        100.30        102.39         2.45 o                         
   0   6   7          0.36         -0.43         0.43 o                         
   1   6   7         36.01         34.54         1.06 o                         
   2   6   7         56.92         45.95         1.28 o                         
   3   6   7         15.49         17.15         0.57 o                         
   4   6   7         18.45         16.18         0.61 o                         
   5   6   7          0.27          0.24         0.41 o                         
   6   6   7         20.70         22.46         0.78 o                         
   7   6   7          0.32         -0.02         0.47 o                         
   8   6   7          0.03          0.08         0.52 o                         
   9   6   7          0.00          0.16         0.35 o                         
  10   6   7          3.72          3.95         0.52 o                         
  11   6   7          0.67          0.12         0.58 o                         
  12   6   7          0.10         -0.38         0.81 o                         
  -5   7   7          1.70          2.29         0.81 o                         
  -4   7   7          4.94          4.90         0.75 o                         
  -3   7   7          4.72          5.09         0.57 o                         
  -2   7   7         29.72         30.30         1.01 o                         
  -1   7   7         31.96         34.14         1.05 o                         
   0   7   7          0.06         -0.48         0.48 o                         
   1   7   7          0.18         -0.42         0.42 o                         
   2   7   7          0.02         -0.02         0.38 o                         
   3   7   7         12.51         12.36         0.46 o                         
   4   7   7          8.35          8.40         0.52 o                         
   5   7   7        333.29        326.41         7.16 o                         
   6   7   7        168.77        172.57         3.91 o                         
   7   7   7          0.39          0.09         0.42 o                         
   8   7   7          0.07          1.36         0.93 o                         
   9   7   7          2.25          3.74         0.58 o                         
  10   7   7          0.38          0.82         0.58 o                         
  11   7   7          4.30          5.18         0.55 o                         
  12   7   7          0.55          0.49         0.87 o                         
  -4   8   7          0.30          0.94         0.74 o                         
  -3   8   7          0.00          0.15         0.50 o                         
  -2   8   7         10.65         11.66         0.73 o                         
  -1   8   7          2.49          3.41         0.54 o                         
   0   8   7         10.94         10.89         0.64 o                         
   1   8   7         18.21         16.29         0.63 o                         
   2   8   7          0.72          0.15         0.37 o                         
   3   8   7         14.56         13.63         0.42 o                         
   4   8   7          0.00         -0.21         0.39 o                         
   5   8   7          0.23          1.49         0.43 o                         
   6   8   7          1.38          2.68         0.48 o                         
   7   8   7          8.42          7.92         0.61 o                         
   8   8   7         21.55         23.06         0.86 o                         
   9   8   7          0.89          0.62         0.67 o                         
  10   8   7          0.28         -0.01         0.52 o                         
  11   8   7          0.15          0.46         0.46 o                         
  12   8   7          4.79          5.57         0.91 o                         
  -3   9   7          1.62          1.16         0.69 o                         
  -2   9   7          6.24          8.81         0.73 o                         
  -1   9   7          8.19          7.78         0.66 o                         
   0   9   7          4.53          4.47         0.63 o                         
   1   9   7         13.47         12.57         0.76 o                         
   2   9   7          5.82          3.73         0.47 o                         
   3   9   7         13.05         11.20         0.58 o                         
   4   9   7          0.98          0.16         0.35 o                         
   5   9   7         11.74         11.72         0.58 o                         
   6   9   7         19.12         18.51         0.76 o                         
   7   9   7          1.89          1.15         0.42 o                         
   8   9   7          4.67          7.09         0.53 o                         
   9   9   7          0.74          1.58         0.61 o                         
  10   9   7          1.22          1.53         0.63 o                         
  11   9   7          0.34         -0.55         0.80 o                         
  12   9   7          0.04          1.29         1.12 o                         
  -2  10   7          0.65         -0.52         0.81 o                         
  -1  10   7          5.86          6.75         0.78 o                         
   0  10   7          0.00          0.26         0.72 o                         
   1  10   7          3.39          2.18         0.43 o                         
   2  10   7         11.01          9.68         0.53 o                         
   3  10   7          0.99         -0.07         0.37 o                         
   4  10   7          0.13         -0.35         0.35 o                         
   5  10   7         74.02         71.16         1.72 o                         
   6  10   7        108.89        110.31         2.47 o                         
   7  10   7          0.27         -0.55         0.55 o                         
   8  10   7          0.10          0.14         0.69 o                         
   9  10   7          5.89          6.81         0.70 o                         
  10  10   7          5.47          7.77         0.75 o                         
  11  10   7          0.15         -0.85         0.85 o                         
  -1  11   7          3.33          5.14         0.98 o                         
   0  11   7          7.22          8.15         0.84 o                         
   1  11   7          0.00         -0.69         0.69 o                         
   2  11   7          0.36         -0.18         0.56 o                         
   3  11   7          0.43          1.09         0.54 o                         
   4  11   7          0.16         -0.26         0.33 o                         
   5  11   7          2.72          2.69         0.53 o                         
   6  11   7          6.98          5.69         0.49 o                         
   7  11   7          2.23          2.64         0.80 o                         
   8  11   7         15.28         18.59         1.10 o                         
   9  11   7          5.97          8.10         1.01 o                         
  10  11   7          1.65          1.81         0.74 o                         
  11  11   7          0.10         -0.86         0.86 o                         
   0  12   7          0.00         -0.14         0.75 o                         
   1  12   7          3.06          2.45         0.74 o                         
   2  12   7          0.01         -0.59         0.85 o                         
   3  12   7          0.04         -0.51         0.53 o                         
   4  12   7          9.75          9.87         1.06 o                         
   5  12   7          1.17          2.86         0.86 o                         
   6  12   7          1.02          0.26         0.81 o                         
   7  12   7          1.51          0.90         0.84 o                         
   8  12   7          0.18         -0.70         0.70 o                         
   9  12   7          0.58          0.33         0.77 o                         
  10  12   7          0.56          0.33         0.86 o                         
   2  13   7          0.32          0.41         0.85 o                         
   3  13   7          0.00          0.04         0.82 o                         
   4  13   7          0.65          1.32         0.88 o                         
   5  13   7          0.44          0.44         0.94 o                         
   6  13   7          6.08          7.73         0.93 o                         
   7  13   7          0.55          0.02         0.79 o                         
   8  13   7          0.55          0.10         0.77 o                         
   9  13   7          0.12         -0.41         0.81 o                         
  -3 -10   8          0.01         -0.04         0.58 o                         
  -2 -10   8          3.59          3.65         0.57 o                         
  -1 -10   8          1.06          1.88         0.46 o                         
   0 -10   8          2.18          1.19         0.77 o                         
   1 -10   8          4.32          4.41         0.92 o                         
   2 -10   8          1.12          0.71         0.80 o                         
  -5  -9   8          0.02          0.14         0.92 o                         
  -4  -9   8          0.78          1.26         0.75 o                         
  -3  -9   8          4.13          3.74         0.63 o                         
  -2  -9   8          1.50          1.09         0.57 o                         
  -1  -9   8          1.05          1.14         0.45 o                         
   0  -9   8          0.85          0.27         0.45 o                         
   1  -9   8          0.11          0.69         0.51 o                         
   2  -9   8          0.84          0.46         0.79 o                         
   3  -9   8          0.79          0.13         0.41 o                         
   4  -9   8          0.04          0.91         0.62 o                         
  -6  -8   8          0.92          2.55         0.80 o                         
  -5  -8   8          1.64          0.98         0.78 o                         
  -4  -8   8          0.02         -0.22         0.68 o                         
  -3  -8   8          0.03          0.31         0.61 o                         
  -2  -8   8          0.58          0.45         0.57 o                         
  -1  -8   8          0.18         -0.26         0.42 o                         
   0  -8   8          6.95          7.35         0.63 o                         
   1  -8   8          7.20          6.96         0.80 o                         
   2  -8   8          0.74          0.50         0.55 o                         
   3  -8   8          0.06         -0.10         0.61 o                         
   4  -8   8          0.89          0.64         0.49 o                         
   5  -8   8          1.30          1.66         0.74 o                         
  -6  -7   8          6.29          9.14         0.96 o                         
  -5  -7   8          0.06          0.43         0.81 o                         
  -4  -7   8          0.04          0.15         0.62 o                         
  -3  -7   8          0.23          0.55         0.59 o                         
  -2  -7   8          1.98          1.99         0.60 o                         
  -1  -7   8          1.58          0.91         0.49 o                         
   0  -7   8         27.77         28.04         1.00 o                         
   1  -7   8         14.46         15.26         0.92 o                         
   2  -7   8          2.89          2.11         0.50 o                         
   3  -7   8          1.78          2.45         0.56 o                         
   4  -7   8          0.96          1.58         0.63 o                         
   5  -7   8          1.25          1.72         0.62 o                         
   6  -7   8          0.49         -0.13         0.64 o                         
  -7  -6   8          4.68          6.61         0.76 o                         
  -6  -6   8          0.13          0.17         0.62 o                         
  -5  -6   8          0.06         -0.31         0.52 o                         
  -4  -6   8          0.05          0.92         0.60 o                         
  -3  -6   8          2.10          2.28         0.54 o                         
  -2  -6   8          6.90          8.01         0.71 o                         
  -1  -6   8          5.60          4.47         0.50 o                         
   0  -6   8         33.48         36.25         1.11 o                         
   1  -6   8         56.44         55.23         1.80 o                         
   2  -6   8          2.43          1.83         0.47 o                         
   3  -6   8          0.19         -0.29         0.44 o                         
   4  -6   8          0.69         -0.12         0.49 o                         
   5  -6   8          0.00          0.44         0.62 o                         
   6  -6   8          3.48          4.26         0.63 o                         
   7  -6   8          0.83          0.15         0.63 o                         
  -7  -5   8          8.29         13.01         1.51 o                         
  -6  -5   8          0.86          1.79         1.01 o                         
  -5  -5   8          0.27         -0.25         0.60 o                         
  -4  -5   8          3.12          2.60         0.44 o                         
  -3  -5   8          1.98          1.27         0.36 o                         
  -2  -5   8          1.72          2.21         0.44 o                         
  -1  -5   8          4.70          3.93         0.45 o                         
   0  -5   8         14.94         16.36         0.71 o                         
   1  -5   8          8.61          8.20         0.58 o                         
   2  -5   8          0.01         -0.08         0.40 o                         
   3  -5   8          6.26          5.94         0.51 o                         
   4  -5   8          0.04         -0.37         0.41 o                         
   5  -5   8          1.88          0.76         0.50 o                         
   6  -5   8          3.76          2.95         0.66 o                         
   7  -5   8          0.41          0.47         0.63 o                         
   8  -5   8          0.24          0.89         0.71 o                         
  -7  -4   8          1.60          6.07         0.89 o                         
  -6  -4   8          0.13          0.27         0.65 o                         
  -5  -4   8          1.16          0.14         0.68 o                         
  -4  -4   8          1.97          1.25         0.49 o                         
  -3  -4   8          8.42          8.48         0.55 o                         
  -2  -4   8          1.39          1.57         0.31 o                         
  -1  -4   8          2.40          1.98         0.32 o                         
   0  -4   8         20.37         19.57         0.71 o                         
   1  -4   8         14.86         14.98         0.71 o                         
   2  -4   8          5.27          3.96         0.44 o                         
   3  -4   8          0.00         -0.36         0.36 o                         
   4  -4   8          0.02         -0.37         0.37 o                         
   5  -4   8          0.16         -0.20         0.40 o                         
   6  -4   8          1.02         -0.17         0.64 o                         
   7  -4   8         16.67         12.97         1.39 o                         
   8  -4   8         20.36         19.63         1.10 o                         
   9  -4   8          0.62          1.04         0.73 o                         
  -7  -3   8         14.73         25.21         1.07 o                         
  -6  -3   8          5.14          4.99         0.52 o                         
  -5  -3   8          0.60          0.79         0.52 o                         
  -4  -3   8          1.74          1.43         0.43 o                         
  -3  -3   8          4.31          4.03         0.48 o                         
  -2  -3   8          0.00         -0.28         0.28 o                         
  -1  -3   8         18.69         18.46         0.55 o                         
   0  -3   8        222.99        227.81         4.36 o                         
   1  -3   8         68.17         65.60         2.24 o                         
   2  -3   8          6.24          6.05         0.38 o                         
   3  -3   8          0.44          0.00         0.43 o                         
   4  -3   8         11.45         10.31         0.54 o                         
   5  -3   8         20.73         19.49         0.98 o                         
   6  -3   8         10.27          9.98         0.73 o                         
   7  -3   8         10.39         10.19         1.00 o                         
   8  -3   8          9.98          7.69         1.20 o                         
   9  -3   8          0.10          0.73         0.73 o                         
  -7  -2   8         32.35         43.07         2.23 o                         
  -6  -2   8          3.68          3.68         0.60 o                         
  -5  -2   8          1.44          0.22         0.71 o                         
  -4  -2   8          4.62          4.13         0.61 o                         
  -3  -2   8          6.64          4.95         0.55 o                         
  -2  -2   8          0.10          0.07         0.30 o                         
  -1  -2   8         27.46         24.00         0.66 o                         
   0  -2   8         85.34         84.43         1.64 o                         
   1  -2   8         28.71         30.68         0.90 o                         
   2  -2   8          0.00         -0.35         0.35 o                         
   3  -2   8          0.33         -0.34         0.34 o                         
   4  -2   8         33.42         35.39         0.90 o                         
   5  -2   8         18.47         16.30         0.61 o                         
   6  -2   8          6.94          6.49         0.41 o                         
   7  -2   8          2.58          1.76         0.36 o                         
   8  -2   8          0.25          1.17         0.51 o                         
   9  -2   8          1.34          1.68         0.64 o                         
  10  -2   8          0.74          0.49         0.63 o                         
  -7  -1   8         10.37         19.78         1.61 o                         
  -6  -1   8          0.20          0.53         0.62 o                         
  -5  -1   8          0.00          0.11         0.65 o                         
  -4  -1   8          0.80         -0.31         0.54 o                         
  -3  -1   8          5.93          5.90         0.58 o                         
  -2  -1   8          6.40          5.06         0.42 o                         
  -1  -1   8          8.95          8.11         0.51 o                         
   0  -1   8         25.15         31.39         0.92 o                         
   1  -1   8         38.46         41.74         1.26 o                         
   2  -1   8         30.70         25.31         0.76 o                         
   3  -1   8          0.17         -0.35         0.35 o                         
   4  -1   8         84.26         88.08         1.91 o                         
   5  -1   8         17.75         18.82         0.62 o                         
   6  -1   8          0.52         -0.33         0.33 o                         
   7  -1   8          1.02          1.64         0.36 o                         
   8  -1   8         29.36         31.02         1.14 o                         
   9  -1   8          6.42          6.14         0.49 o                         
  10  -1   8          2.00          1.70         0.67 o                         
  -7   0   8          0.51          4.21         0.77 o                         
  -6   0   8          1.56          1.55         0.64 o                         
  -5   0   8          0.41          0.44         0.68 o                         
  -4   0   8          0.01         -0.35         0.65 o                         
  -3   0   8          0.83          1.02         0.63 o                         
  -2   0   8          1.03          0.63         0.40 o                         
  -1   0   8         31.80         34.26         1.01 o                         
   0   0   8        585.91        578.67        11.38 o                         
   1   0   8          4.01          1.51         0.34 o                         
   2   0   8         32.32         29.12         0.79 o                         
   3   0   8         19.29         22.94         0.70 o                         
   4   0   8          0.01         -0.22         0.38 o                         
   5   0   8          1.96          1.49         0.25 o                         
   6   0   8         11.06         10.42         0.54 o                         
   7   0   8         85.80         90.41         2.07 o                         
   8   0   8          4.73          3.93         0.45 o                         
   9   0   8          0.52          0.53         0.48 o                         
  10   0   8          0.69          0.65         0.68 o                         
  11   0   8          3.62          3.02         1.06 o                         
  -7   1   8          0.72          2.78         0.82 o                         
  -6   1   8          2.62          2.48         0.68 o                         
  -5   1   8          1.72          2.91         0.98 o                         
  -4   1   8          2.81          2.48         0.60 o                         
  -3   1   8         15.48         14.44         0.63 o                         
  -2   1   8          1.58          0.40         0.40 o                         
  -1   1   8         32.18         31.99         1.13 o                         
   0   1   8        278.09        266.97         5.69 o                         
   1   1   8         30.79         29.51         0.74 o                         
   2   1   8          2.76          1.78         0.42 o                         
   3   1   8          3.39          2.26         0.41 o                         
   4   1   8          3.91          4.65         0.42 o                         
   5   1   8          3.32          2.71         0.35 o                         
   6   1   8          0.29         -0.37         0.37 o                         
   7   1   8        170.40        185.58         4.21 o                         
   8   1   8         21.90         24.87         0.97 o                         
   9   1   8          0.02          0.22         0.60 o                         
  10   1   8          1.18          0.77         0.56 o                         
  11   1   8          0.00         -0.67         0.67 o                         
  -7   2   8          6.76          7.77         0.95 o                         
  -6   2   8          0.02          0.15         0.83 o                         
  -5   2   8          0.39         -0.12         0.61 o                         
  -4   2   8          6.31          5.97         0.55 o                         
  -3   2   8          0.15          0.31         0.47 o                         
  -2   2   8          0.11         -0.39         0.39 o                         
  -1   2   8         44.05         45.20         1.20 o                         
   0   2   8          3.37          4.72         0.43 o                         
   1   2   8         52.17         51.74         1.27 o                         
   2   2   8         27.75         25.96         0.82 o                         
   3   2   8          1.43          2.77         0.38 o                         
   4   2   8         26.68         26.67         0.82 o                         
   5   2   8          3.06          1.95         0.36 o                         
   6   2   8         12.80         13.33         0.53 o                         
   7   2   8         53.98         62.73         1.38 o                         
   8   2   8         27.60         27.72         0.95 o                         
   9   2   8         10.61         10.68         0.86 o                         
  10   2   8          2.33          2.08         0.67 o                         
  11   2   8          1.04          1.45         0.62 o                         
  -6   3   8          0.43          0.64         1.16 o                         
  -5   3   8          1.14          2.26         0.62 o                         
  -4   3   8          5.95          6.78         0.51 o                         
  -3   3   8          5.10          5.97         0.56 o                         
  -2   3   8          0.18         -0.34         0.34 o                         
  -1   3   8        131.15        128.04         2.93 o                         
   0   3   8         53.15         53.81         1.58 o                         
   1   3   8          8.49          8.01         0.63 o                         
   2   3   8         41.58         37.46         0.93 o                         
   3   3   8          1.85          2.78         0.39 o                         
   4   3   8          0.54          0.26         0.38 o                         
   5   3   8          0.00         -0.34         0.34 o                         
   6   3   8          0.80          0.54         0.39 o                         
   7   3   8        488.28        485.84        10.07 o                         
   8   3   8          9.01          6.97         0.57 o                         
   9   3   8          6.55          5.48         0.58 o                         
  10   3   8          5.96          7.12         0.72 o                         
  11   3   8          0.55         -0.62         0.62 o                         
  12   3   8          0.03         -0.54         0.61 o                         
  -6   4   8          1.24          1.15         0.92 o                         
  -5   4   8          7.61          8.04         0.99 o                         
  -4   4   8          0.67         -0.04         0.52 o                         
  -3   4   8          0.05          0.52         0.53 o                         
  -2   4   8          9.94          9.70         0.62 o                         
  -1   4   8        160.45        156.21         4.46 o                         
   0   4   8        177.94        180.54         4.04 o                         
   1   4   8         26.17         24.79         0.85 o                         
   2   4   8         35.70         33.43         0.90 o                         
   3   4   8          2.81          1.42         0.33 o                         
   4   4   8          0.18         -0.36         0.36 o                         
   5   4   8          1.89          0.63         0.50 o                         
   6   4   8         27.58         29.02         0.85 o                         
   7   4   8         15.52         16.16         1.00 o                         
   8   4   8          2.22          2.55         0.50 o                         
   9   4   8          1.42          2.05         0.54 o                         
  10   4   8          0.39         -0.08         0.57 o                         
  11   4   8          3.27          2.89         0.67 o                         
  12   4   8          0.00         -0.63         0.63 o                         
  -5   5   8          0.90          2.53         0.79 o                         
  -4   5   8          0.88          0.09         0.66 o                         
  -3   5   8         12.35         14.91         1.01 o                         
  -2   5   8          6.41          5.59         0.75 o                         
  -1   5   8         39.35         38.55         1.21 o                         
   0   5   8        103.73        104.36         2.61 o                         
   1   5   8          1.99          0.24         0.47 o                         
   2   5   8          9.37         11.29         0.51 o                         
   3   5   8          0.30          0.06         0.36 o                         
   4   5   8          2.65          2.51         0.33 o                         
   5   5   8          0.01         -0.49         0.49 o                         
   6   5   8        229.74        224.65         5.34 o                         
   7   5   8         81.17         79.01         2.06 o                         
   8   5   8          0.49         -0.56         0.56 o                         
   9   5   8          0.86          1.26         0.50 o                         
  10   5   8          8.17          8.90         0.80 o                         
  11   5   8          6.35          6.74         0.75 o                         
  12   5   8          0.26         -0.11         0.63 o                         
  -5   6   8          2.04          1.95         0.75 o                         
  -4   6   8          2.28          3.14         0.83 o                         
  -3   6   8          0.01         -0.33         0.60 o                         
  -2   6   8          2.52          1.57         0.56 o                         
  -1   6   8         32.76         32.59         1.06 o                         
   0   6   8          9.47          9.64         0.62 o                         
   1   6   8         11.41         10.89         0.68 o                         
   2   6   8          7.12          5.79         0.53 o                         
   3   6   8          0.83         -0.32         0.32 o                         
   4   6   8        134.59        126.65         2.51 o                         
   5   6   8         17.10         15.69         0.87 o                         
   6   6   8         32.91         33.42         1.06 o                         
   7   6   8          0.21          0.29         0.51 o                         
   8   6   8          0.45          0.31         0.61 o                         
   9   6   8         18.68         19.88         0.94 o                         
  10   6   8          5.27          7.75         0.75 o                         
  11   6   8          0.20         -0.55         0.55 o                         
  12   6   8          0.02         -0.10         0.71 o                         
  -4   7   8          3.20          2.80         0.76 o                         
  -3   7   8          0.03         -0.56         0.56 o                         
  -2   7   8          1.02          0.06         0.58 o                         
  -1   7   8          5.58          8.80         0.66 o                         
   0   7   8          7.46          6.86         0.61 o                         
   1   7   8          0.22         -0.46         0.46 o                         
   2   7   8         51.48         48.22         1.38 o                         
   3   7   8         32.42         28.16         0.82 o                         
   4   7   8          0.46          0.31         0.42 o                         
   5   7   8          3.39          3.03         0.56 o                         
   6   7   8          5.78          4.70         0.49 o                         
   7   7   8         15.97         16.43         0.82 o                         
   8   7   8          0.47          0.17         0.53 o                         
   9   7   8         19.34         23.85         1.04 o                         
  10   7   8          0.98          1.62         0.66 o                         
  11   7   8          0.28          0.67         0.70 o                         
  12   7   8          0.83         -0.07         0.67 o                         
  -3   8   8          0.08         -0.01         0.72 o                         
  -2   8   8          0.33          0.27         0.62 o                         
  -1   8   8          0.12          0.62         0.64 o                         
   0   8   8         14.18         13.93         0.80 o                         
   1   8   8          0.01         -0.44         0.44 o                         
   2   8   8          4.54          1.92         0.47 o                         
   3   8   8         38.25         33.80         0.95 o                         
   4   8   8          8.51          7.50         0.51 o                         
   5   8   8          8.60          6.93         0.57 o                         
   6   8   8         88.51         82.87         2.05 o                         
   7   8   8         33.26         32.53         1.04 o                         
   8   8   8          0.03         -0.46         0.52 o                         
   9   8   8          9.30         10.07         0.75 o                         
  10   8   8          1.84          2.14         0.62 o                         
  11   8   8          4.74          4.59         0.70 o                         
  12   8   8          0.06         -0.80         0.80 o                         
  -3   9   8          0.35         -0.14         0.68 o                         
  -2   9   8         17.41         17.25         0.97 o                         
  -1   9   8          9.81         10.78         0.94 o                         
   0   9   8          8.27          8.10         0.87 o                         
   1   9   8         18.45         18.23         0.96 o                         
   2   9   8          2.56          1.00         0.51 o                         
   3   9   8          0.30         -0.41         0.41 o                         
   4   9   8          8.29          7.81         0.45 o                         
   5   9   8          1.00          1.24         0.45 o                         
   6   9   8         19.48         16.40         0.68 o                         
   7   9   8          5.79          4.83         0.65 o                         
   8   9   8          1.20          1.40         0.60 o                         
   9   9   8         14.89         19.17         0.94 o                         
  10   9   8          3.01          3.07         0.51 o                         
  11   9   8          4.03          4.78         0.74 o                         
  -2  10   8          0.46          1.10         0.90 o                         
  -1  10   8          7.15          6.91         0.74 o                         
   0  10   8          0.17         -0.41         0.64 o                         
   1  10   8          1.28          0.25         0.63 o                         
   2  10   8          8.62          9.07         0.65 o                         
   3  10   8          0.67         -0.24         0.40 o                         
   4  10   8          1.88          1.11         0.58 o                         
   5  10   8         15.48         13.10         0.63 o                         
   6  10   8          0.35          0.58         0.48 o                         
   7  10   8          1.36          2.48         0.55 o                         
   8  10   8          2.97          3.54         0.83 o                         
   9  10   8         12.89         15.11         0.94 o                         
  10  10   8          0.08          0.09         0.69 o                         
  11  10   8          0.13         -0.84         0.84 o                         
   0  11   8          4.29          5.52         0.95 o                         
   1  11   8          1.12          0.44         0.73 o                         
   2  11   8          0.64         -0.17         0.46 o                         
   3  11   8          1.85          1.68         0.54 o                         
   4  11   8          0.15          0.49         0.78 o                         
   5  11   8          1.19          1.59         0.69 o                         
   6  11   8          0.12         -0.29         0.71 o                         
   7  11   8          0.33          0.61         0.60 o                         
   8  11   8          0.42          0.94         0.68 o                         
   9  11   8          3.97          6.75         0.96 o                         
  10  11   8          0.24          0.38         0.93 o                         
   1  12   8          0.64         -0.01         0.73 o                         
   2  12   8          3.91          7.32         1.00 o                         
   3  12   8          0.01          1.06         0.88 o                         
   4  12   8          0.11         -0.86         0.86 o                         
   5  12   8         17.55         17.18         1.26 o                         
   6  12   8          9.16          7.90         0.69 o                         
   7  12   8          5.75          5.96         0.79 o                         
   8  12   8          6.87          5.93         0.71 o                         
   9  12   8          0.05         -0.10         0.78 o                         
   3  13   8          0.14         -0.13         0.86 o                         
   4  13   8          0.13          0.85         0.88 o                         
   5  13   8          0.48          3.32         0.94 o                         
   6  13   8          1.61          3.04         0.91 o                         
   7  13   8          1.49          0.68         0.83 o                         
   8  13   8          0.09          0.86         0.93 o                         
  -3  -9   9          0.01         -0.66         0.66 o                         
  -2  -9   9          0.00          0.00         0.66 o                         
  -1  -9   9          0.01          0.51         0.66 o                         
   0  -9   9          0.62          0.30         0.49 o                         
   1  -9   9          2.47          2.15         0.52 o                         
   2  -9   9          1.17          2.33         0.73 o                         
  -4  -8   9          0.52          0.21         0.72 o                         
  -3  -8   9          0.80          0.40         0.74 o                         
  -2  -8   9          0.40          0.32         0.60 o                         
  -1  -8   9          1.16          1.73         0.50 o                         
   0  -8   9          2.64          2.56         0.62 o                         
   1  -8   9          5.23          4.51         0.63 o                         
   2  -8   9         11.78         11.17         0.78 o                         
   3  -8   9          0.01         -0.50         0.61 o                         
   4  -8   9          0.01         -0.38         0.56 o                         
  -5  -7   9          0.00         -0.79         0.79 o                         
  -4  -7   9          0.47          0.50         0.89 o                         
  -3  -7   9          0.01         -0.14         0.67 o                         
  -2  -7   9          0.35          0.07         0.62 o                         
  -1  -7   9          1.05          1.17         0.51 o                         
   0  -7   9          0.02          0.00         0.63 o                         
   1  -7   9          0.41          0.56         0.62 o                         
   2  -7   9          1.97          1.99         0.63 o                         
   3  -7   9          1.57          2.30         0.57 o                         
   4  -7   9          1.66          0.85         0.59 o                         
   5  -7   9          0.00          0.66         0.58 o                         
   6  -7   9          0.01         -0.28         0.62 o                         
  -6  -6   9          0.21          3.36         0.84 o                         
  -5  -6   9          0.00         -0.70         0.70 o                         
  -4  -6   9          3.24          4.64         0.99 o                         
  -3  -6   9          0.39          1.41         0.76 o                         
  -2  -6   9          1.71          1.60         0.60 o                         
  -1  -6   9          5.82          6.05         0.57 o                         
   0  -6   9          3.00          2.77         0.65 o                         
   1  -6   9          0.12          0.23         0.65 o                         
   2  -6   9          4.92          4.27         0.68 o                         
   3  -6   9          5.71          8.01         0.72 o                         
   4  -6   9          0.67          1.54         0.58 o                         
   5  -6   9          0.48          0.21         0.58 o                         
   6  -6   9          0.48         -0.65         0.65 o                         
   7  -6   9          0.02         -0.06         0.69 o                         
  -6  -5   9          2.74          9.38         0.83 o                         
  -5  -5   9          1.10          0.89         0.62 o                         
  -4  -5   9          0.84          0.86         0.74 o                         
  -3  -5   9          0.38          0.57         0.37 o                         
  -2  -5   9          9.39          9.46         0.90 o                         
  -1  -5   9          0.06         -0.20         0.42 o                         
   0  -5   9          3.08          2.67         0.41 o                         
   1  -5   9         45.13         46.63         1.45 o                         
   2  -5   9          1.17          1.18         0.57 o                         
   3  -5   9          1.98          2.57         0.61 o                         
   4  -5   9          0.34          0.49         0.53 o                         
   5  -5   9          0.00          0.41         0.61 o                         
   6  -5   9          2.59          1.10         0.66 o                         
   7  -5   9          0.04         -0.66         0.66 o                         
   8  -5   9          0.49          0.79         0.70 o                         
  -6  -4   9         26.71         37.69         1.80 o                         
  -5  -4   9          0.44          0.99         0.66 o                         
  -4  -4   9          0.40          0.30         0.61 o                         
  -3  -4   9          4.56          3.72         0.48 o                         
  -2  -4   9          3.66          3.29         0.46 o                         
  -1  -4   9          2.80          2.05         0.33 o                         
   0  -4   9          1.97          1.62         0.38 o                         
   1  -4   9         55.33         56.38         1.79 o                         
   2  -4   9         13.69         16.53         0.99 o                         
   3  -4   9          2.42          2.45         0.50 o                         
   4  -4   9          0.02         -0.38         0.38 o                         
   5  -4   9          6.90          6.64         0.51 o                         
   6  -4   9          3.62          2.08         0.60 o                         
   7  -4   9          0.03         -0.67         0.67 o                         
   8  -4   9          0.03          0.28         0.66 o                         
  -6  -3   9          0.54          4.28         1.23 o                         
  -5  -3   9          1.34          1.47         0.65 o                         
  -4  -3   9          2.05          3.58         0.53 o                         
  -3  -3   9          6.65          4.04         0.68 o                         
  -2  -3   9          1.51          1.83         0.35 o                         
  -1  -3   9          0.00         -0.35         0.35 o                         
   0  -3   9          0.05         -0.26         0.26 o                         
   1  -3   9         10.48         15.33         0.69 o                         
   2  -3   9          6.82          8.05         0.42 o                         
   3  -3   9          5.72          4.36         0.55 o                         
   4  -3   9         22.50         22.84         0.90 o                         
   5  -3   9          6.45          5.39         0.47 o                         
   6  -3   9          0.73          0.40         0.53 o                         
   7  -3   9          0.09         -0.57         0.57 o                         
   8  -3   9          0.11         -0.37         0.65 o                         
   9  -3   9          0.67         -0.14         0.76 o                         
  -6  -2   9          0.50          2.07         0.63 o                         
  -5  -2   9          1.04          1.21         0.75 o                         
  -4  -2   9          5.19          4.69         0.63 o                         
  -3  -2   9          0.14         -0.46         0.46 o                         
  -2  -2   9          1.54          0.59         0.52 o                         
  -1  -2   9          0.09         -0.40         0.40 o                         
   0  -2   9          3.18          2.68         0.39 o                         
   1  -2   9        114.18        123.75         3.02 o                         
   2  -2   9         22.04         25.14         0.81 o                         
   3  -2   9         10.23          8.21         0.48 o                         
   4  -2   9          0.12         -0.36         0.36 o                         
   5  -2   9          0.11         -0.19         0.37 o                         
   6  -2   9          0.20         -0.35         0.35 o                         
   7  -2   9          0.05         -0.36         0.36 o                         
   8  -2   9          8.57          7.14         0.73 o                         
   9  -2   9          0.10          1.26         0.68 o                         
  10  -2   9          0.97          1.06         0.74 o                         
  -6  -1   9          0.19          0.88         0.66 o                         
  -5  -1   9          7.49          9.24         1.08 o                         
  -4  -1   9          0.01          0.21         0.74 o                         
  -3  -1   9          3.11          2.17         0.69 o                         
  -2  -1   9          0.13         -0.04         0.29 o                         
  -1  -1   9          3.46          3.49         0.49 o                         
   0  -1   9          7.78          7.24         0.53 o                         
   1  -1   9        241.87        250.20         5.87 o                         
   2  -1   9          3.25          2.85         0.46 o                         
   3  -1   9         14.99         13.96         0.78 o                         
   4  -1   9          0.34         -0.18         0.44 o                         
   5  -1   9          3.59          3.71         0.52 o                         
   6  -1   9          1.72          0.71         0.37 o                         
   7  -1   9          0.01         -0.19         0.37 o                         
   8  -1   9          6.52          5.95         0.71 o                         
   9  -1   9         10.57         11.73         1.26 o                         
  10  -1   9          0.40         -0.22         0.67 o                         
  -6   0   9         12.71         15.68         0.94 o                         
  -5   0   9          2.19          2.59         0.66 o                         
  -4   0   9          1.26          0.97         0.81 o                         
  -3   0   9          4.88          6.26         0.74 o                         
  -2   0   9          1.46          2.02         0.63 o                         
  -1   0   9          0.69         -0.29         0.60 o                         
   0   0   9          0.12          0.54         0.36 o                         
   1   0   9         25.41         29.86         0.99 o                         
   2   0   9         11.98         10.29         0.64 o                         
   3   0   9          9.76          7.15         0.47 o                         
   4   0   9          1.21          0.67         0.42 o                         
   5   0   9         31.64         33.52         1.07 o                         
   6   0   9          2.85          3.35         0.31 o                         
   7   0   9          1.65          1.41         0.40 o                         
   8   0   9         18.28         20.16         1.25 o                         
   9   0   9          7.76          7.80         0.82 o                         
  10   0   9          1.81          1.24         0.70 o                         
  11   0   9          2.36          2.19         0.87 o                         
  -6   1   9          0.06         -0.05         0.71 o                         
  -5   1   9          0.18         -0.68         0.75 o                         
  -4   1   9          0.20          0.81         0.64 o                         
  -3   1   9          0.18          0.34         0.38 o                         
  -2   1   9         28.50         28.83         0.98 o                         
  -1   1   9          8.72          9.83         0.65 o                         
   0   1   9        293.55        300.24         7.02 o                         
   1   1   9         27.46         27.12         0.91 o                         
   2   1   9          0.17         -0.42         0.42 o                         
   3   1   9         33.29         29.21         1.15 o                         
   4   1   9          6.09          3.51         0.48 o                         
   5   1   9          1.97          1.39         0.47 o                         
   6   1   9          1.58          0.73         0.28 o                         
   7   1   9         10.03         10.45         0.59 o                         
   8   1   9         71.33         76.34         1.83 o                         
   9   1   9          0.25          0.83         0.60 o                         
  10   1   9         14.00         13.83         1.51 o                         
  11   1   9          0.51          1.02         0.85 o                         
  -6   2   9          2.17          3.17         0.92 o                         
  -5   2   9          0.44         -0.86         0.86 o                         
  -4   2   9          9.93         13.72         0.86 o                         
  -3   2   9          0.10         -0.44         0.52 o                         
  -2   2   9          4.87          6.13         0.79 o                         
  -1   2   9         47.50         45.55         1.21 o                         
   0   2   9        121.21        118.69         3.22 o                         
   1   2   9         45.47         43.59         1.49 o                         
   2   2   9         44.41         40.83         1.12 o                         
   3   2   9         77.39         70.90         1.65 o                         
   4   2   9          0.65          0.83         0.45 o                         
   5   2   9          2.36          2.41         0.48 o                         
   6   2   9          0.71         -0.28         0.45 o                         
   7   2   9         25.46         25.42         0.85 o                         
   8   2   9          0.15          1.47         0.53 o                         
   9   2   9          0.43          0.29         0.57 o                         
  10   2   9          5.47          6.29         0.65 o                         
  11   2   9          0.33          0.17         0.88 o                         
  -5   3   9          0.93          0.53         1.04 o                         
  -4   3   9          0.32         -0.04         0.47 o                         
  -3   3   9          0.65          1.22         0.43 o                         
  -2   3   9         24.04         26.37         0.90 o                         
  -1   3   9         37.60         36.92         0.99 o                         
   0   3   9         72.82         69.92         1.90 o                         
   1   3   9         26.81         23.16         0.82 o                         
   2   3   9          2.10          1.03         0.38 o                         
   3   3   9          4.72          3.87         0.43 o                         
   4   3   9          7.08          6.23         0.44 o                         
   5   3   9          1.84          0.68         0.43 o                         
   6   3   9          0.90          0.40         0.39 o                         
   7   3   9         22.69         24.39         0.81 o                         
   8   3   9          4.15          5.30         0.54 o                         
   9   3   9         13.10         13.81         0.75 o                         
  10   3   9          0.87          0.68         0.59 o                         
  11   3   9          0.66          0.14         0.61 o                         
  -5   4   9          1.30          1.12         0.90 o                         
  -4   4   9          4.33          6.59         0.73 o                         
  -3   4   9         11.07         12.89         0.75 o                         
  -2   4   9          4.62          3.39         0.59 o                         
  -1   4   9          0.10          0.12         0.55 o                         
   0   4   9         25.05         22.62         0.89 o                         
   1   4   9          6.45          6.19         0.59 o                         
   2   4   9          8.85          8.05         0.54 o                         
   3   4   9          7.70          6.03         0.41 o                         
   4   4   9          5.76          5.94         0.53 o                         
   5   4   9         73.84         70.33         1.71 o                         
   6   4   9         17.70         16.54         0.64 o                         
   7   4   9         16.96         15.12         0.72 o                         
   8   4   9          8.82          9.72         0.67 o                         
   9   4   9          0.00         -0.40         0.51 o                         
  10   4   9         18.55         22.10         1.04 o                         
  11   4   9          2.04          2.60         0.64 o                         
  12   4   9          0.00         -0.62         0.62 o                         
  -5   5   9          0.29          2.15         0.91 o                         
  -4   5   9          0.10          0.46         0.55 o                         
  -3   5   9          6.79          6.94         0.74 o                         
  -2   5   9          0.05          0.15         0.61 o                         
  -1   5   9          2.53          0.72         0.53 o                         
   0   5   9          8.33          9.96         0.72 o                         
   1   5   9          4.81          2.99         0.56 o                         
   2   5   9          4.79          3.79         0.54 o                         
   3   5   9        204.96        187.27         3.98 o                         
   4   5   9          7.91          3.89         0.48 o                         
   5   5   9          0.25         -0.15         0.37 o                         
   6   5   9          6.25          6.36         0.47 o                         
   7   5   9         14.57         11.39         0.66 o                         
   8   5   9          2.74          2.68         0.58 o                         
   9   5   9          6.17          6.27         0.68 o                         
  10   5   9         13.09         14.80         0.89 o                         
  11   5   9          0.33          0.15         0.61 o                         
  12   5   9          1.10          0.95         0.71 o                         
  -4   6   9          4.92          4.91         1.17 o                         
  -3   6   9          1.94          2.19         0.62 o                         
  -2   6   9          0.07         -0.54         0.54 o                         
  -1   6   9          1.99          1.33         0.59 o                         
   0   6   9          0.02          0.49         0.58 o                         
   1   6   9          0.99          0.17         0.59 o                         
   2   6   9          0.13         -0.54         0.54 o                         
   3   6   9          0.04          0.82         0.31 o                         
   4   6   9         25.84         24.45         0.77 o                         
   5   6   9          3.09          2.54         0.34 o                         
   6   6   9         18.46         15.64         0.72 o                         
   7   6   9          3.24          2.20         0.55 o                         
   8   6   9          2.06          2.60         0.59 o                         
   9   6   9          4.24          3.82         0.70 o                         
  10   6   9          5.20          6.14         0.74 o                         
  11   6   9          2.87          3.05         0.73 o                         
  12   6   9          0.03          0.41         0.72 o                         
  -3   7   9          0.01         -0.30         0.59 o                         
  -2   7   9          2.83          2.34         0.65 o                         
  -1   7   9         21.58         20.29         0.95 o                         
   0   7   9          1.80          2.23         0.62 o                         
   1   7   9         13.82         13.21         0.73 o                         
   2   7   9         56.84         49.68         1.43 o                         
   3   7   9          0.06         -0.54         0.59 o                         
   4   7   9          0.15         -0.23         0.44 o                         
   5   7   9          0.03         -0.46         0.46 o                         
   6   7   9          0.01          0.55         0.52 o                         
   7   7   9          1.47          1.35         0.62 o                         
   8   7   9          3.41          3.11         0.66 o                         
   9   7   9          3.44          4.26         0.71 o                         
  10   7   9          6.95          7.93         0.80 o                         
  11   7   9          0.82          2.25         0.68 o                         
  12   7   9          4.22          4.15         0.74 o                         
  -3   8   9          0.00         -0.41         0.89 o                         
  -2   8   9          1.29          0.62         0.65 o                         
  -1   8   9          5.95          4.68         0.69 o                         
   0   8   9          7.09          6.60         0.64 o                         
   1   8   9          4.11          3.07         0.56 o                         
   2   8   9          0.19          0.07         0.48 o                         
   3   8   9         12.66         12.62         0.62 o                         
   4   8   9          5.52          4.73         0.55 o                         
   5   8   9          2.32          2.35         0.50 o                         
   6   8   9          0.43          1.29         0.61 o                         
   7   8   9          5.81          6.71         0.74 o                         
   8   8   9          0.71          0.60         0.72 o                         
   9   8   9          0.00          0.95         0.64 o                         
  10   8   9         14.00         17.23         1.55 o                         
  11   8   9          2.57          4.02         0.69 o                         
  -2   9   9          0.21         -0.32         0.65 o                         
  -1   9   9          2.53          3.83         0.75 o                         
   0   9   9          0.07         -0.37         0.58 o                         
   1   9   9          1.35          0.56         0.59 o                         
   2   9   9         10.59          9.34         0.74 o                         
   3   9   9          5.74          4.54         0.62 o                         
   4   9   9          0.01         -0.50         0.50 o                         
   5   9   9          2.45          0.73         0.46 o                         
   6   9   9          1.31          1.70         0.57 o                         
   7   9   9         17.92         18.92         0.98 o                         
   8   9   9          0.00         -0.57         0.57 o                         
   9   9   9          3.48          2.33         0.59 o                         
  10   9   9          2.19          2.10         0.73 o                         
  11   9   9          0.36         -0.60         0.82 o                         
  -1  10   9          0.04         -0.12         0.64 o                         
   0  10   9          0.01         -0.26         0.75 o                         
   1  10   9          2.07          1.96         0.62 o                         
   2  10   9          4.47          5.19         0.61 o                         
   3  10   9          4.20          5.07         0.56 o                         
   4  10   9          0.02         -0.62         0.62 o                         
   5  10   9          0.13          0.09         0.31 o                         
   6  10   9         26.18         26.36         1.60 o                         
   7  10   9          1.01          0.75         0.55 o                         
   8  10   9          0.18         -0.52         0.52 o                         
   9  10   9         12.74         12.74         0.73 o                         
  10  10   9          2.40          1.53         0.69 o                         
  11  10   9          0.04         -0.54         0.84 o                         
   0  11   9          0.60         -0.29         0.71 o                         
   1  11   9          0.13         -0.70         0.70 o                         
   2  11   9          1.38          1.91         0.66 o                         
   3  11   9          0.32          0.19         0.52 o                         
   4  11   9          0.00          0.01         0.70 o                         
   5  11   9          2.39          2.51         0.72 o                         
   6  11   9          1.58          2.90         0.72 o                         
   7  11   9          0.60         -0.10         0.68 o                         
   8  11   9          0.05         -0.75         0.75 o                         
   9  11   9          2.11          1.12         0.82 o                         
  10  11   9          0.93          0.72         0.91 o                         
   2  12   9          0.80          1.62         0.93 o                         
   3  12   9          3.80          3.77         0.98 o                         
   4  12   9          0.39          0.45         0.90 o                         
   5  12   9          3.15          3.33         0.74 o                         
   6  12   9          0.00         -0.58         0.58 o                         
   7  12   9          1.28          2.18         0.68 o                         
   8  12   9          0.85          0.21         0.63 o                         
   9  12   9          2.10          3.16         0.73 o                         
   5  13   9          0.75          2.11         0.92 o                         
   6  13   9          0.00         -0.53         1.10 o                         
  -2  -8  10          1.32          1.79         0.74 o                         
  -1  -8  10          0.14         -0.75         0.75 o                         
   0  -8  10          0.32         -0.13         0.62 o                         
   1  -8  10          0.02          0.16         0.56 o                         
   2  -8  10          0.00          0.64         0.77 o                         
   3  -8  10          0.20          0.76         0.70 o                         
  -4  -7  10          1.92          3.32         0.77 o                         
  -3  -7  10          0.46          0.73         0.70 o                         
  -2  -7  10          0.66         -0.13         0.70 o                         
  -1  -7  10          2.76          1.15         0.81 o                         
   0  -7  10          0.00          0.49         0.61 o                         
   1  -7  10          0.02         -0.16         0.58 o                         
   2  -7  10          0.90          0.85         0.67 o                         
   3  -7  10          0.19          1.03         0.58 o                         
   4  -7  10          1.30          0.64         1.36 o                         
   5  -7  10          0.01         -0.30         0.66 o                         
  -4  -6  10          0.09         -0.91         1.02 o                         
  -3  -6  10          0.25          0.91         0.75 o                         
  -2  -6  10          4.20          3.87         1.02 o                         
  -1  -6  10          0.04         -0.52         0.56 o                         
   0  -6  10          0.70         -0.09         0.66 o                         
   1  -6  10          0.38         -0.36         0.57 o                         
   2  -6  10          4.63          3.83         0.70 o                         
   3  -6  10          0.62          0.68         0.60 o                         
   4  -6  10          0.00         -0.04         0.61 o                         
   5  -6  10          0.58          0.07         0.69 o                         
   6  -6  10          0.85          0.25         0.69 o                         
  -5  -5  10          0.05          1.65         0.71 o                         
  -4  -5  10          0.00         -0.46         0.62 o                         
  -3  -5  10          0.01          0.29         0.72 o                         
  -2  -5  10          0.29         -0.22         0.74 o                         
  -1  -5  10          1.11          0.56         0.54 o                         
   0  -5  10          1.49          1.55         0.66 o                         
   1  -5  10          2.12          1.85         0.58 o                         
   2  -5  10          1.74          1.74         0.72 o                         
   3  -5  10          0.11          1.25         0.60 o                         
   4  -5  10          3.09          2.36         0.66 o                         
   5  -5  10          8.46          8.11         1.02 o                         
   6  -5  10          1.08          0.97         0.68 o                         
   7  -5  10          0.08          0.67         0.68 o                         
  -5  -4  10          1.48          2.17         0.69 o                         
  -4  -4  10          0.23         -0.21         0.79 o                         
  -3  -4  10          6.18          6.71         0.70 o                         
  -2  -4  10          0.23          0.31         0.48 o                         
  -1  -4  10          1.00          0.95         0.34 o                         
   0  -4  10          0.07          0.64         0.69 o                         
   1  -4  10          1.53          2.17         0.53 o                         
   2  -4  10          0.06          0.76         0.54 o                         
   3  -4  10          6.69          7.59         0.64 o                         
   4  -4  10         11.75         10.85         0.77 o                         
   5  -4  10          0.02         -0.75         0.75 o                         
   6  -4  10          2.07         -0.10         0.65 o                         
   7  -4  10          0.00         -0.70         0.70 o                         
   8  -4  10          0.00          0.40         0.69 o                         
  -5  -3  10          1.86          2.49         0.75 o                         
  -4  -3  10          2.03          2.80         0.66 o                         
  -3  -3  10          3.98          6.02         0.92 o                         
  -2  -3  10          1.84          0.80         0.32 o                         
  -1  -3  10          0.21         -0.11         0.40 o                         
   0  -3  10          0.18         -0.38         0.38 o                         
   1  -3  10          1.56          1.31         0.38 o                         
   2  -3  10         53.25         52.83         1.85 o                         
   3  -3  10          0.04          0.00         0.53 o                         
   4  -3  10          9.82         10.30         0.69 o                         
   5  -3  10          0.41         -0.56         0.56 o                         
   6  -3  10          0.15         -0.60         0.60 o                         
   7  -3  10          1.83          1.19         0.72 o                         
   8  -3  10          3.12          2.19         0.70 o                         
  -5  -2  10          2.30          2.00         0.79 o                         
  -4  -2  10          1.09          1.59         0.65 o                         
  -3  -2  10          0.02         -0.43         0.58 o                         
  -2  -2  10          5.56          5.86         0.54 o                         
  -1  -2  10          1.60          0.73         0.41 o                         
   0  -2  10          6.39          7.13         0.55 o                         
   1  -2  10         27.16         31.31         0.96 o                         
   2  -2  10         12.04         12.95         0.66 o                         
   3  -2  10          9.34          9.94         0.93 o                         
   4  -2  10         13.06         11.94         1.29 o                         
   5  -2  10          2.17          1.49         0.39 o                         
   6  -2  10          0.58         -0.07         0.39 o                         
   7  -2  10          1.12          0.90         0.52 o                         
   8  -2  10          2.73          3.73         0.64 o                         
   9  -2  10          4.65          4.07         0.75 o                         
  -5  -1  10          1.65          0.95         0.71 o                         
  -4  -1  10          0.14          0.12         0.74 o                         
  -3  -1  10          2.32          5.97         0.78 o                         
  -2  -1  10          0.77          1.22         0.37 o                         
  -1  -1  10          3.69          3.72         0.45 o                         
   0  -1  10          2.49          2.90         0.52 o                         
   1  -1  10        104.30        108.75         2.59 o                         
   2  -1  10         16.12         17.17         0.75 o                         
   3  -1  10          0.41          0.23         0.45 o                         
   4  -1  10         33.64         29.61         1.11 o                         
   5  -1  10          9.54          8.44         0.62 o                         
   6  -1  10          0.25         -0.16         0.48 o                         
   7  -1  10          0.48          0.07         0.37 o                         
   8  -1  10          3.44          4.64         0.64 o                         
   9  -1  10          6.46          6.43         0.71 o                         
  10  -1  10          0.93          0.67         0.68 o                         
  -5   0  10          0.14         -0.07         0.72 o                         
  -4   0  10          1.48          0.43         0.76 o                         
  -3   0  10         22.85         30.33         1.36 o                         
  -2   0  10          3.42          2.92         0.57 o                         
  -1   0  10          1.47          1.95         0.52 o                         
   0   0  10         39.00         36.45         1.25 o                         
   1   0  10         27.11         27.60         0.91 o                         
   2   0  10          0.12          0.38         0.51 o                         
   3   0  10         42.90         43.31         1.20 o                         
   4   0  10         26.64         24.90         0.88 o                         
   5   0  10          8.42          6.11         0.56 o                         
   6   0  10          1.90          1.98         0.52 o                         
   7   0  10          0.64         -0.26         0.51 o                         
   8   0  10         30.94         34.61         1.14 o                         
   9   0  10          0.46          0.46         0.48 o                         
  10   0  10          0.38         -0.45         0.58 o                         
  -5   1  10          0.42          0.57         0.68 o                         
  -4   1  10          2.87          3.72         0.71 o                         
  -3   1  10          4.54          4.48         0.71 o                         
  -2   1  10          1.05          1.62         0.50 o                         
  -1   1  10          1.43          1.74         0.57 o                         
   0   1  10         17.98         17.78         0.79 o                         
   1   1  10         14.34         12.84         0.64 o                         
   2   1  10         13.56         12.14         0.65 o                         
   3   1  10          2.87          1.15         0.50 o                         
   4   1  10          3.38          3.23         0.55 o                         
   5   1  10          0.82          0.12         0.51 o                         
   6   1  10          0.74          0.13         0.61 o                         
   7   1  10          3.30          2.63         0.75 o                         
   8   1  10          3.50          3.96         0.53 o                         
   9   1  10          5.64          3.82         0.54 o                         
  10   1  10          3.98          2.67         0.52 o                         
  -5   2  10          1.56          0.99         0.95 o                         
  -4   2  10          2.71          1.83         0.71 o                         
  -3   2  10         13.33         17.04         0.96 o                         
  -2   2  10          4.55          5.64         0.68 o                         
  -1   2  10          0.01         -0.22         0.43 o                         
   0   2  10         10.21         12.46         0.71 o                         
   1   2  10          4.40          3.75         0.39 o                         
   2   2  10          3.36          2.38         0.47 o                         
   3   2  10          3.61          3.33         0.58 o                         
   4   2  10          2.51          1.80         0.51 o                         
   5   2  10          0.11         -0.62         0.62 o                         
   6   2  10         21.78         22.47         0.92 o                         
   7   2  10         44.86         49.82         2.01 o                         
   8   2  10         20.76         19.09         0.83 o                         
   9   2  10          0.62         -0.33         0.58 o                         
  10   2  10          0.95          1.42         0.58 o                         
  11   2  10          2.24          2.10         0.61 o                         
  -5   3  10          0.37         -0.68         0.94 o                         
  -4   3  10          1.90          2.22         0.72 o                         
  -3   3  10          0.28         -0.20         0.55 o                         
  -2   3  10          2.80          2.17         0.63 o                         
  -1   3  10          0.03          0.11         0.65 o                         
   0   3  10          0.02          0.80         0.52 o                         
   1   3  10          0.03         -0.45         0.45 o                         
   2   3  10          1.41          0.86         0.39 o                         
   3   3  10          1.18          0.59         0.50 o                         
   4   3  10        123.47        119.01         3.27 o                         
   5   3  10         13.65         11.81         0.66 o                         
   6   3  10          4.57          3.54         0.55 o                         
   7   3  10         30.73         33.81         0.99 o                         
   8   3  10          9.73          8.23         0.64 o                         
   9   3  10          0.33         -0.24         0.60 o                         
  10   3  10          2.23          2.27         0.58 o                         
  11   3  10          5.07          4.56         0.62 o                         
  -4   4  10          8.43         12.58         0.89 o                         
  -3   4  10          6.88          7.49         0.68 o                         
  -2   4  10          2.89          2.61         0.74 o                         
  -1   4  10          1.63          2.96         0.62 o                         
   0   4  10          1.31          0.64         0.51 o                         
   1   4  10          9.62         11.10         0.71 o                         
   2   4  10          0.22          0.05         0.38 o                         
   3   4  10          9.74          8.67         0.55 o                         
   4   4  10          4.98          5.01         0.56 o                         
   5   4  10          1.67          1.68         0.47 o                         
   6   4  10          0.92         -0.27         0.50 o                         
   7   4  10         42.01         40.96         1.14 o                         
   8   4  10          1.99          3.79         1.00 o                         
   9   4  10          6.30          5.98         0.76 o                         
  10   4  10          0.02         -0.76         0.76 o                         
  11   4  10          6.52          7.02         0.67 o                         
  -4   5  10          0.46          1.65         0.74 o                         
  -3   5  10          0.81          0.30         0.60 o                         
  -2   5  10          0.45         -0.14         0.60 o                         
  -1   5  10          1.15          0.55         0.60 o                         
   0   5  10          2.79          2.95         0.70 o                         
   1   5  10          1.76          2.18         0.63 o                         
   2   5  10          0.80          0.33         0.56 o                         
   3   5  10         26.73         22.24         0.77 o                         
   4   5  10          5.11          5.02         0.56 o                         
   5   5  10         11.26         10.08         0.59 o                         
   6   5  10          0.06         -0.38         0.38 o                         
   7   5  10         12.46         14.35         0.74 o                         
   8   5  10          0.17          1.16         0.77 o                         
   9   5  10          0.38          0.67         0.62 o                         
  10   5  10          0.73          0.20         0.64 o                         
  11   5  10          1.33          2.23         0.70 o                         
  -3   6  10          0.64          0.29         0.63 o                         
  -2   6  10          0.87          1.11         0.61 o                         
  -1   6  10          1.23          0.35         0.65 o                         
   0   6  10          3.12          2.72         0.61 o                         
   1   6  10          5.46          4.66         0.70 o                         
   2   6  10          0.13         -0.59         0.59 o                         
   3   6  10          0.67          0.85         0.43 o                         
   4   6  10          0.04          0.11         0.35 o                         
   5   6  10          1.35          0.74         0.44 o                         
   6   6  10          0.00          0.13         0.52 o                         
   7   6  10         11.36         12.95         0.72 o                         
   8   6  10         18.83         18.90         0.98 o                         
   9   6  10          1.31          0.80         0.61 o                         
  10   6  10          0.43         -0.34         0.64 o                         
  11   6  10         15.51         17.78         1.24 o                         
  -2   7  10          0.04         -0.58         0.74 o                         
  -1   7  10          0.89          1.96         0.61 o                         
   0   7  10         12.82         14.36         0.83 o                         
   1   7  10          0.38         -0.60         0.60 o                         
   2   7  10          1.64          1.27         0.63 o                         
   3   7  10         21.90         16.97         0.84 o                         
   4   7  10         39.43         33.87         1.04 o                         
   5   7  10          0.49         -0.49         0.49 o                         
   6   7  10          0.28         -0.53         0.53 o                         
   7   7  10          9.32          8.42         0.72 o                         
   8   7  10          8.92         11.72         0.76 o                         
   9   7  10          2.46          1.36         0.63 o                         
  10   7  10          0.02         -0.65         0.65 o                         
  11   7  10          1.31          1.67         0.87 o                         
  -2   8  10          0.00         -0.62         0.62 o                         
  -1   8  10          8.45          8.30         0.72 o                         
   0   8  10          0.15          0.08         0.59 o                         
   1   8  10          0.67          0.96         0.58 o                         
   2   8  10          0.37          0.38         0.53 o                         
   3   8  10          0.95          0.45         0.56 o                         
   4   8  10         13.90         14.79         0.67 o                         
   5   8  10          2.54          2.56         0.76 o                         
   6   8  10          1.43          1.56         0.57 o                         
   7   8  10          7.91          8.36         0.70 o                         
   8   8  10          1.62          2.13         0.59 o                         
   9   8  10          0.47         -0.63         0.63 o                         
  10   8  10         11.89         13.17         0.87 o                         
  11   8  10          1.99          2.77         0.72 o                         
  -1   9  10          0.80          0.02         0.66 o                         
   0   9  10          0.01          0.22         0.68 o                         
   1   9  10          0.29         -0.39         0.56 o                         
   2   9  10          2.20          1.82         0.65 o                         
   3   9  10          0.14         -0.46         0.46 o                         
   4   9  10          0.28          1.57         0.66 o                         
   5   9  10          0.00         -0.36         0.49 o                         
   6   9  10         25.07         28.04         1.35 o                         
   7   9  10          2.75          3.62         0.64 o                         
   8   9  10          5.56          6.10         0.73 o                         
   9   9  10          1.05          0.17         0.58 o                         
  10   9  10          0.38         -0.16         0.67 o                         
  11   9  10          1.53          1.23         0.90 o                         
   0  10  10          0.04         -0.04         0.62 o                         
   1  10  10          0.89         -0.17         0.62 o                         
   2  10  10          0.68          0.45         0.77 o                         
   3  10  10          3.84          5.30         0.64 o                         
   4  10  10         10.54          9.30         0.80 o                         
   5  10  10          0.04         -0.59         0.59 o                         
   6  10  10          0.38          0.25         0.50 o                         
   7  10  10          1.10          0.38         0.58 o                         
   8  10  10          0.27         -0.38         0.83 o                         
   9  10  10          0.27         -0.21         0.59 o                         
  10  10  10          0.79          0.50         0.76 o                         
   2  11  10          0.24          0.36         0.91 o                         
   3  11  10          1.71          3.82         0.72 o                         
   4  11  10          0.74          0.70         0.72 o                         
   5  11  10          0.98          1.57         0.80 o                         
   6  11  10          2.33          2.18         0.79 o                         
   7  11  10          0.08         -0.34         0.53 o                         
   8  11  10          2.64          1.18         0.91 o                         
   9  11  10          0.08          1.92         0.80 o                         
   4  12  10          0.68         -0.36         0.89 o                         
   5  12  10          0.01         -0.51         0.64 o                         
   6  12  10          0.64          0.00         0.74 o                         
   7  12  10          0.04         -0.53         0.68 o                         
   8  12  10          2.03          1.22         0.71 o                         
  -1  -7  11          0.16         -0.81         0.81 o                         
   0  -7  11          0.43          0.27         0.79 o                         
   1  -7  11          0.96          1.69         0.86 o                         
   2  -7  11          3.09          2.93         0.73 o                         
   3  -7  11          0.40          0.09         0.78 o                         
  -3  -6  11          0.16          0.33         0.83 o                         
  -2  -6  11          3.50          3.10         0.91 o                         
  -1  -6  11          0.10         -0.13         0.99 o                         
   0  -6  11          0.65          0.43         0.70 o                         
   1  -6  11          0.40          0.39         0.65 o                         
   2  -6  11          0.04          0.78         0.70 o                         
   3  -6  11          0.36          0.98         0.82 o                         
   4  -6  11          1.94          2.73         0.74 o                         
   5  -6  11          0.91         -0.01         0.85 o                         
  -3  -5  11          1.21          1.29         0.74 o                         
  -2  -5  11          1.94          2.82         0.73 o                         
  -1  -5  11          5.07          2.78         1.07 o                         
   0  -5  11          0.98          1.20         0.65 o                         
   1  -5  11          0.07          0.69         0.70 o                         
   2  -5  11          0.87          1.30         0.80 o                         
   3  -5  11         10.80         10.71         1.20 o                         
   4  -5  11          0.70          0.26         0.73 o                         
   5  -5  11          1.25          0.48         0.71 o                         
   6  -5  11          0.24         -0.13         0.71 o                         
  -4  -4  11          0.60          0.55         0.65 o                         
  -3  -4  11          2.28          2.90         0.63 o                         
  -2  -4  11          0.22          0.11         0.56 o                         
  -1  -4  11          0.91          0.57         0.44 o                         
   0  -4  11          0.02         -0.62         0.65 o                         
   1  -4  11          9.68         10.27         1.09 o                         
   2  -4  11         17.13         19.90         1.20 o                         
   3  -4  11          5.27          4.64         0.65 o                         
   4  -4  11          0.00         -0.60         0.68 o                         
   5  -4  11          0.47          0.34         0.71 o                         
   6  -4  11          0.20         -0.74         0.74 o                         
   7  -4  11          0.01          0.39         0.69 o                         
  -4  -3  11          1.93          0.03         0.76 o                         
  -3  -3  11          0.30          1.05         0.64 o                         
  -2  -3  11          0.40          1.54         0.59 o                         
  -1  -3  11          0.41          0.47         0.48 o                         
   0  -3  11          0.59          1.17         0.53 o                         
   1  -3  11          9.75         11.81         0.59 o                         
   2  -3  11         28.48         31.66         1.10 o                         
   3  -3  11          0.22         -0.19         0.88 o                         
   4  -3  11          0.11         -0.08         0.61 o                         
   5  -3  11          6.69          4.19         0.78 o                         
   6  -3  11          5.31          3.92         0.77 o                         
   7  -3  11          0.01         -0.14         0.72 o                         
   8  -3  11          1.07          1.29         0.70 o                         
  -4  -2  11          0.79          0.25         0.70 o                         
  -3  -2  11          0.28         -0.29         0.62 o                         
  -2  -2  11          6.49          9.68         0.95 o                         
  -1  -2  11          0.15          0.30         0.52 o                         
   0  -2  11          1.29         -0.56         0.64 o                         
   1  -2  11         24.10         26.75         0.91 o                         
   2  -2  11          0.01          0.75         0.59 o                         
   3  -2  11          8.65          7.64         0.80 o                         
   4  -2  11          4.03          3.07         0.47 o                         
   5  -2  11         10.56          8.71         0.67 o                         
   6  -2  11          1.67          0.87         0.57 o                         
   7  -2  11          0.03         -0.49         0.49 o                         
   8  -2  11          0.03         -0.46         0.70 o                         
  -4  -1  11          0.74         -0.49         0.80 o                         
  -3  -1  11          3.36          3.78         0.71 o                         
  -2  -1  11         10.32          9.37         0.60 o                         
  -1  -1  11          0.75          0.81         0.53 o                         
   0  -1  11          0.08         -0.62         0.62 o                         
   1  -1  11         10.09         13.77         0.73 o                         
   2  -1  11         14.09         13.21         0.71 o                         
   3  -1  11          0.14         -0.05         0.55 o                         
   4  -1  11          0.15          0.69         0.53 o                         
   5  -1  11          6.59          7.06         0.56 o                         
   6  -1  11          2.46          2.58         0.61 o                         
   7  -1  11          0.09          0.43         0.58 o                         
   8  -1  11          3.91          3.87         0.67 o                         
   9  -1  11          6.32          5.44         0.67 o                         
  -4   0  11          0.02         -0.51         0.82 o                         
  -3   0  11          0.00          0.57         0.96 o                         
  -2   0  11          1.95          3.79         0.75 o                         
  -1   0  11          9.14          9.33         0.64 o                         
   0   0  11          0.00         -0.31         0.67 o                         
   1   0  11         70.09         70.00         1.80 o                         
   2   0  11         16.63         17.81         0.81 o                         
   3   0  11          0.13          0.13         0.56 o                         
   4   0  11          0.15         -0.50         0.50 o                         
   5   0  11          1.05          0.73         0.62 o                         
   6   0  11          0.73          0.81         0.56 o                         
   7   0  11          0.14         -0.61         0.61 o                         
   8   0  11         11.39         11.90         0.93 o                         
   9   0  11          4.15          3.28         0.65 o                         
  10   0  11          0.84          1.29         0.75 o                         
  -4   1  11          0.30         -0.69         0.69 o                         
  -3   1  11          1.30          1.28         0.81 o                         
  -2   1  11          0.75          1.63         0.52 o                         
  -1   1  11          0.11         -0.13         0.48 o                         
   0   1  11          0.25         -0.49         0.49 o                         
   1   1  11          0.01          0.25         0.57 o                         
   2   1  11          0.12          0.22         0.49 o                         
   3   1  11          1.88          1.16         0.54 o                         
   4   1  11          0.30          0.30         0.50 o                         
   5   1  11         64.68         70.63         1.82 o                         
   6   1  11          0.24          0.20         0.56 o                         
   7   1  11          0.20         -0.12         0.64 o                         
   8   1  11         17.39         19.61         1.31 o                         
   9   1  11          6.26          8.17         0.87 o                         
  10   1  11          0.00         -0.57         0.57 o                         
  -4   2  11          0.66          0.09         0.75 o                         
  -3   2  11          5.69         10.01         0.95 o                         
  -2   2  11         11.40         12.80         0.80 o                         
  -1   2  11         12.35         12.19         0.84 o                         
   0   2  11          5.11          2.87         0.59 o                         
   1   2  11          0.02         -0.29         0.62 o                         
   2   2  11          1.15          0.56         0.52 o                         
   3   2  11          7.80          6.13         0.63 o                         
   4   2  11          1.46          0.26         0.62 o                         
   5   2  11         10.59          9.97         0.73 o                         
   6   2  11          1.44          0.09         0.62 o                         
   7   2  11          0.41          0.34         0.68 o                         
   8   2  11         15.27         12.77         0.92 o                         
   9   2  11          5.31          5.24         0.59 o                         
  10   2  11          0.01         -0.65         0.65 o                         
  -4   3  11          0.09          0.45         0.69 o                         
  -3   3  11          0.87          1.55         0.58 o                         
  -2   3  11          9.70          9.84         0.76 o                         
  -1   3  11          0.00         -0.62         0.62 o                         
   0   3  11          0.07          0.62         0.65 o                         
   1   3  11          2.66          4.04         0.50 o                         
   2   3  11         10.20         11.02         0.71 o                         
   3   3  11          1.11          0.98         0.54 o                         
   4   3  11          9.00          8.03         0.74 o                         
   5   3  11          0.03          0.00         0.60 o                         
   6   3  11          3.92          2.77         0.64 o                         
   7   3  11          2.55          3.72         0.72 o                         
   8   3  11          6.50          5.96         0.74 o                         
   9   3  11          4.88          3.20         0.71 o                         
  10   3  11          0.15         -0.61         0.61 o                         
  -3   4  11          0.00         -0.06         0.56 o                         
  -2   4  11          2.34          2.51         0.63 o                         
  -1   4  11          0.20         -0.66         0.66 o                         
   0   4  11         11.42         10.46         0.78 o                         
   1   4  11          7.12          5.78         0.58 o                         
   2   4  11          3.97          2.91         0.52 o                         
   3   4  11          4.33          4.43         0.59 o                         
   4   4  11          6.09          6.25         0.63 o                         
   5   4  11          1.32          1.48         0.49 o                         
   6   4  11          0.92          0.08         0.51 o                         
   7   4  11          4.07          5.29         0.65 o                         
   8   4  11         17.14         20.47         1.10 o                         
   9   4  11          5.79          5.40         0.66 o                         
  10   4  11          0.00         -0.74         0.74 o                         
  11   4  11          0.02         -0.33         0.61 o                         
  -3   5  11          0.40          0.36         0.60 o                         
  -2   5  11          1.11          2.00         0.64 o                         
  -1   5  11          0.18         -0.60         0.60 o                         
   0   5  11         19.53         19.12         0.98 o                         
   1   5  11         17.75         20.98         1.00 o                         
   2   5  11          0.07         -0.04         0.57 o                         
   3   5  11          6.48          5.49         0.50 o                         
   4   5  11         29.68         21.59         0.82 o                         
   5   5  11         31.26         27.17         1.00 o                         
   6   5  11          0.15         -0.48         0.48 o                         
   7   5  11          0.49         -0.35         0.62 o                         
   8   5  11          0.52          0.34         0.55 o                         
   9   5  11          4.43          5.87         0.70 o                         
  10   5  11          0.39          0.36         0.67 o                         
  11   5  11          0.25          0.35         0.64 o                         
  -2   6  11          0.16          0.73         0.64 o                         
  -1   6  11          0.04         -0.59         0.59 o                         
   0   6  11         19.53         21.65         1.04 o                         
   1   6  11          0.80         -0.62         0.74 o                         
   2   6  11          8.14          7.52         0.93 o                         
   3   6  11         12.12         12.45         1.00 o                         
   4   6  11          2.69          2.54         0.48 o                         
   5   6  11          3.11          3.81         0.46 o                         
   6   6  11          0.25          0.10         0.71 o                         
   7   6  11          0.11         -0.28         0.54 o                         
   8   6  11          1.01          2.49         0.59 o                         
   9   6  11          3.25          3.18         0.77 o                         
  10   6  11          0.01          0.66         0.68 o                         
  11   6  11          1.02          0.62         0.71 o                         
  -1   7  11          1.11          0.32         0.62 o                         
   0   7  11          0.48         -0.30         0.73 o                         
   1   7  11          0.72         -0.23         0.64 o                         
   2   7  11          6.89          6.80         0.95 o                         
   3   7  11          1.62         -0.03         0.73 o                         
   4   7  11          3.13          2.09         0.33 o                         
   5   7  11          2.02          2.37         0.43 o                         
   6   7  11          0.90          0.54         0.64 o                         
   7   7  11         27.43         31.35         1.11 o                         
   8   7  11          3.97          5.75         0.73 o                         
   9   7  11          2.19          1.16         0.63 o                         
  10   7  11          0.73         -0.34         0.64 o                         
  11   7  11          1.64          2.16         0.69 o                         
  -1   8  11          3.00          1.44         0.65 o                         
   0   8  11          0.04         -0.27         0.59 o                         
   1   8  11          1.20          1.01         0.63 o                         
   2   8  11          1.00          1.03         0.66 o                         
   3   8  11          1.94          0.68         0.66 o                         
   4   8  11         15.82         18.50         1.38 o                         
   5   8  11          0.84         -0.03         0.52 o                         
   6   8  11          1.88          1.53         0.71 o                         
   7   8  11          3.69          3.60         0.65 o                         
   8   8  11         12.55         12.68         0.76 o                         
   9   8  11          0.57          0.10         0.84 o                         
  10   8  11          0.52         -0.63         0.64 o                         
   0   9  11          0.39          0.16         1.01 o                         
   1   9  11          0.17         -0.47         0.63 o                         
   2   9  11          0.29         -0.55         0.55 o                         
   3   9  11          1.05          1.86         0.57 o                         
   4   9  11          2.26          4.23         0.73 o                         
   5   9  11          0.61          1.41         0.78 o                         
   6   9  11          3.80          4.65         0.81 o                         
   7   9  11          2.97          3.72         0.65 o                         
   8   9  11          0.00         -0.02         0.63 o                         
   9   9  11          0.45         -0.17         0.59 o                         
  10   9  11          1.20          0.16         0.61 o                         
   2  10  11          0.21          0.56         0.64 o                         
   3  10  11         23.21         25.19         1.26 o                         
   4  10  11          7.39          8.03         0.83 o                         
   5  10  11          1.83          1.52         0.80 o                         
   6  10  11          0.04         -0.47         0.74 o                         
   7  10  11          0.04         -0.35         0.54 o                         
   8  10  11          1.74          0.55         0.83 o                         
   9  10  11          0.48         -0.61         0.62 o                         
   3  11  11          1.14          4.25         0.85 o                         
   4  11  11          0.02          1.75         0.85 o                         
   5  11  11          2.53          4.20         1.30 o                         
   6  11  11          2.47          4.47         0.72 o                         
   7  11  11          1.57          3.48         0.66 o                         
   8  11  11          2.39          1.50         0.71 o                         
   0  -6  12          0.27          0.04         0.87 o                         
   1  -6  12          0.17         -0.11         0.75 o                         
   2  -6  12          2.88          3.00         1.08 o                         
  -1  -5  12          0.31          0.64         0.91 o                         
   0  -5  12          0.03         -0.79         0.84 o                         
   1  -5  12          0.92          0.54         0.80 o                         
   2  -5  12          1.61          1.23         0.73 o                         
   3  -5  12          0.99          0.63         0.94 o                         
   4  -5  12          0.23          0.94         0.73 o                         
  -2  -4  12          0.00          0.82         0.93 o                         
  -1  -4  12          2.78          1.89         1.40 o                         
   0  -4  12          0.38          0.69         0.85 o                         
   1  -4  12          0.07          0.72         0.70 o                         
   2  -4  12          4.93          3.99         0.87 o                         
   3  -4  12          1.78          1.29         0.88 o                         
   4  -4  12          2.09          1.65         0.76 o                         
   5  -4  12          0.10          0.37         0.75 o                         
   6  -4  12          0.73          0.95         0.72 o                         
  -3  -3  12          0.41         -0.17         0.73 o                         
  -2  -3  12          0.53         -0.77         0.77 o                         
  -1  -3  12          7.12          8.05         1.36 o                         
   0  -3  12          0.58         -0.86         0.86 o                         
   1  -3  12          1.85          2.04         0.63 o                         
   2  -3  12          0.06          1.72         0.85 o                         
   3  -3  12          4.07          2.10         0.83 o                         
   4  -3  12          3.24          2.97         0.99 o                         
   5  -3  12          0.05         -0.49         0.71 o                         
   6  -3  12          0.03         -0.70         0.70 o                         
   7  -3  12          0.14          0.25         0.74 o                         
  -3  -2  12          0.04          0.95         0.80 o                         
  -2  -2  12          0.00         -0.78         0.78 o                         
  -1  -2  12          1.15          1.68         0.84 o                         
   0  -2  12          0.88          0.06         0.72 o                         
   1  -2  12          3.48          3.64         0.62 o                         
   2  -2  12         41.49         45.71         1.69 o                         
   3  -2  12          9.74          9.13         1.06 o                         
   4  -2  12          1.78          1.10         0.57 o                         
   5  -2  12          0.18          0.07         0.64 o                         
   6  -2  12          0.00          0.04         0.75 o                         
   7  -2  12          0.06          0.06         0.74 o                         
   8  -2  12          0.47         -0.26         0.75 o                         
  -3  -1  12          2.06          0.91         0.72 o                         
  -2  -1  12          2.47          2.99         0.72 o                         
  -1  -1  12          0.00         -0.71         0.71 o                         
   0  -1  12          1.04          0.45         0.74 o                         
   1  -1  12          0.09          0.38         0.60 o                         
   2  -1  12          0.02          1.18         0.69 o                         
   3  -1  12          0.22         -0.01         0.62 o                         
   4  -1  12          0.91          0.18         0.64 o                         
   5  -1  12          0.26          0.65         0.65 o                         
   6  -1  12          5.09          3.72         0.68 o                         
   7  -1  12          0.60          0.50         0.66 o                         
   8  -1  12          0.00         -0.61         0.61 o                         
  -3   0  12          0.15         -0.67         0.67 o                         
  -2   0  12          3.40          5.15         0.69 o                         
  -1   0  12          1.14          2.25         0.83 o                         
   0   0  12          2.55          2.12         0.79 o                         
   1   0  12          5.02          5.31         0.75 o                         
   2   0  12          1.23          2.15         0.64 o                         
   3   0  12          1.28          0.95         0.58 o                         
   4   0  12          0.00          0.36         0.65 o                         
   5   0  12          0.04          0.47         0.71 o                         
   6   0  12          2.99          1.79         0.66 o                         
   7   0  12          1.79          2.05         0.76 o                         
   8   0  12          0.44         -0.66         0.66 o                         
   9   0  12          3.32          2.89         0.76 o                         
  -3   1  12          1.15          1.95         1.03 o                         
  -2   1  12          5.57          5.36         0.86 o                         
  -1   1  12          7.14          5.83         0.56 o                         
   0   1  12          0.07         -0.10         0.82 o                         
   1   1  12          2.70          2.10         0.78 o                         
   2   1  12          2.35          3.47         0.78 o                         
   3   1  12          1.49          1.69         0.84 o                         
   4   1  12          3.08          3.80         0.67 o                         
   5   1  12          1.43          3.33         0.66 o                         
   6   1  12          0.39          0.24         0.61 o                         
   7   1  12          5.11          3.61         0.68 o                         
   8   1  12          0.20         -0.29         0.64 o                         
   9   1  12          6.10          5.13         0.94 o                         
  -3   2  12          0.44          0.38         0.83 o                         
  -2   2  12          0.70          1.65         0.88 o                         
  -1   2  12          0.42          0.13         0.64 o                         
   0   2  12          1.10         -0.28         0.54 o                         
   1   2  12          6.68          6.78         0.92 o                         
   2   2  12          0.47          1.13         0.57 o                         
   3   2  12          0.57         -0.02         0.65 o                         
   4   2  12          1.74          1.44         0.68 o                         
   5   2  12          2.14          1.78         0.70 o                         
   6   2  12          5.76          6.80         0.95 o                         
   7   2  12          0.29         -0.65         0.65 o                         
   8   2  12          1.89          2.26         0.67 o                         
   9   2  12          2.90          4.64         0.71 o                         
  10   2  12          0.07          0.02         0.68 o                         
  -2   3  12          0.47          0.93         0.66 o                         
  -1   3  12          0.03         -0.24         0.67 o                         
   0   3  12          7.57          6.68         0.75 o                         
   1   3  12         18.48         20.82         1.14 o                         
   2   3  12         17.17         19.26         1.20 o                         
   3   3  12          0.00          0.78         0.61 o                         
   4   3  12          3.18          1.69         0.66 o                         
   5   3  12         11.94          8.85         0.83 o                         
   6   3  12         13.10         12.87         0.91 o                         
   7   3  12          0.79          0.54         0.68 o                         
   8   3  12          5.78          6.19         0.78 o                         
   9   3  12          0.97          0.84         0.75 o                         
  10   3  12          0.26         -0.75         0.75 o                         
  -2   4  12          0.50          0.02         0.77 o                         
  -1   4  12          0.02         -0.65         0.65 o                         
   0   4  12          0.68          0.90         0.66 o                         
   1   4  12          8.55          9.53         0.99 o                         
   2   4  12          0.60          0.99         0.71 o                         
   3   4  12          0.09         -0.56         0.56 o                         
   4   4  12         16.41         18.94         1.02 o                         
   5   4  12          1.01          1.43         0.74 o                         
   6   4  12          4.75          5.74         0.76 o                         
   7   4  12          0.00         -0.74         0.74 o                         
   8   4  12          0.56          0.89         0.75 o                         
   9   4  12          0.38         -0.01         0.71 o                         
  10   4  12          0.07         -0.41         0.79 o                         
  -1   5  12          1.18          0.95         0.70 o                         
   0   5  12          0.31         -0.30         0.65 o                         
   1   5  12          1.12          0.85         0.68 o                         
   2   5  12          5.49          6.72         1.16 o                         
   3   5  12          0.27         -0.53         0.53 o                         
   4   5  12          0.07          0.54         0.56 o                         
   5   5  12          0.12          0.17         0.61 o                         
   6   5  12          1.23          0.48         0.73 o                         
   7   5  12          0.46          0.28         0.68 o                         
   8   5  12         14.82         18.51         1.10 o                         
   9   5  12          0.60          0.42         0.74 o                         
  10   5  12          0.21          0.96         0.77 o                         
  -1   6  12          0.08          0.99         0.84 o                         
   0   6  12          3.69          4.40         0.72 o                         
   1   6  12          0.00          0.24         0.73 o                         
   2   6  12          0.69          0.10         0.71 o                         
   3   6  12          0.21         -0.36         0.77 o                         
   4   6  12          0.02          1.22         0.56 o                         
   5   6  12          4.93          7.18         0.71 o                         
   6   6  12          0.18         -0.07         0.71 o                         
   7   6  12          0.14         -0.21         0.69 o                         
   8   6  12         13.98         15.13         0.94 o                         
   9   6  12          4.56          4.33         0.74 o                         
  10   6  12          0.53         -0.76         0.76 o                         
   0   7  12          4.32          4.61         0.69 o                         
   1   7  12          4.11          3.88         0.69 o                         
   2   7  12          0.07         -0.72         0.72 o                         
   3   7  12          0.65         -0.74         0.74 o                         
   4   7  12          0.92          1.62         0.90 o                         
   5   7  12          5.54         10.40         0.97 o                         
   6   7  12          0.08         -0.08         0.82 o                         
   7   7  12          1.62          1.12         0.74 o                         
   8   7  12          3.45          3.21         0.72 o                         
   9   7  12          0.00          0.40         0.68 o                         
  10   7  12          0.01         -0.74         0.74 o                         
   1   8  12          0.00         -0.13         0.68 o                         
   2   8  12          0.12         -0.65         0.65 o                         
   3   8  12          1.23          2.20         0.82 o                         
   4   8  12         10.09         11.45         0.75 o                         
   5   8  12          2.48          3.62         0.82 o                         
   6   8  12          0.00         -0.60         0.60 o                         
   7   8  12          2.91          3.53         0.71 o                         
   8   8  12          0.05          0.79         0.87 o                         
   9   8  12          0.00         -0.64         0.64 o                         
   2   9  12          0.31          0.73         0.70 o                         
   3   9  12          4.04          2.97         0.90 o                         
   4   9  12          1.98          3.13         0.81 o                         
   5   9  12          2.86          3.72         0.96 o                         
   6   9  12          0.91          0.33         0.82 o                         
   7   9  12          1.31          1.64         0.65 o                         
   8   9  12          2.88          4.17         0.72 o                         
   9   9  12          0.38         -0.22         0.66 o                         
   4  10  12          2.34          3.58         0.77 o                         
   5  10  12          4.97          6.69         0.80 o                         
   6  10  12          0.00          0.63         0.74 o                         
   7  10  12          3.44          2.39         0.98 o                         
   8  10  12          0.78          1.93         0.76 o                         
   1  -4  13          0.70          0.58         0.76 o                         
   2  -4  13          0.51          0.38         0.89 o                         
   3  -4  13         13.78         13.76         1.77 o                         
   0  -3  13          0.00          0.45         0.95 o                         
   1  -3  13          0.78          2.10         0.72 o                         
   2  -3  13          0.06         -0.08         0.71 o                         
   3  -3  13          0.25          0.76         0.77 o                         
   4  -3  13          0.02          0.88         0.85 o                         
   5  -3  13          0.08          0.78         0.74 o                         
  -1  -2  13          0.05         -0.03         0.99 o                         
   0  -2  13          0.10         -0.01         0.79 o                         
   1  -2  13          1.34          0.10         0.62 o                         
   2  -2  13          6.25          5.21         0.77 o                         
   3  -2  13          0.64          0.73         0.75 o                         
   4  -2  13          0.20          0.28         0.82 o                         
   5  -2  13          0.37          0.23         0.77 o                         
   6  -2  13          2.33          2.60         0.97 o                         
  -1  -1  13          1.85          0.75         0.82 o                         
   0  -1  13          6.15          4.66         0.86 o                         
   1  -1  13          0.61         -0.16         0.84 o                         
   2  -1  13          0.16          1.74         0.74 o                         
   3  -1  13          0.00          0.60         0.74 o                         
   4  -1  13          0.71          1.68         0.74 o                         
   5  -1  13          9.54         10.10         1.01 o                         
   6  -1  13          2.33          3.17         0.68 o                         
   7  -1  13          0.17         -0.40         0.79 o                         
  -1   0  13          1.49          0.08         1.49 o                         
   0   0  13          0.01         -0.78         0.78 o                         
   1   0  13          0.04         -0.77         0.77 o                         
   2   0  13          5.80          6.42         0.74 o                         
   3   0  13          2.13          1.85         0.75 o                         
   4   0  13          0.06         -0.68         0.74 o                         
   5   0  13          8.30         10.83         0.85 o                         
   6   0  13          2.71          0.82         0.73 o                         
   7   0  13          0.47          0.56         0.71 o                         
   8   0  13          0.04         -0.71         0.71 o                         
  -1   1  13          0.31          0.03         0.84 o                         
   0   1  13          0.63         -0.82         0.82 o                         
   1   1  13          2.06          0.97         0.85 o                         
   2   1  13         11.10         14.23         0.97 o                         
   3   1  13          0.83          2.49         0.69 o                         
   4   1  13          0.00         -0.26         0.67 o                         
   5   1  13          0.78          2.14         0.73 o                         
   6   1  13          2.91          3.15         0.72 o                         
   7   1  13          0.55          0.20         0.74 o                         
   8   1  13          0.03         -0.17         0.69 o                         
  -1   2  13          0.00         -0.37         0.72 o                         
   0   2  13          0.10         -0.76         0.76 o                         
   1   2  13          0.54          0.46         0.83 o                         
   2   2  13          1.96          1.48         0.68 o
[truncated: 9,804 more chars]
