# Supplementary material for: Formation of 1-(thia­zol-2-yl)-4,5-di­hydropyrazoles from simple precursors: synthesis, spectroscopic characterization and the structures of an inter­mediate and two products
Source: Acta Crystallogr E Crystallogr Commun. 2021 Sep 10;77(Pt 10):975–81. doi: 10.1107/S2056989021009312 (PMC8491524; doi:10.1107/S2056989021009312)
Supplement: Supplementary file 3 [file e-77-00975-IIsup3.hkl]

data_II                                                                         
_shelx_title ' b1cg'                                                            
_shelx_refln_list_code          4                                               
_shelx_F_calc_maximum      263.64                                               
_exptl_crystal_F_000       976.00                                               
_reflns_d_resolution_high  0.7222                                               
                                                                                
loop_                                                                           
 _space_group_symop_operation_xyz                                               
 'x, y, z'                                                                      
 'x, -y, z+1/2'                                                                 
 'x+1/2, y+1/2, z'                                                              
 'x+1/2, -y+1/2, z+1/2'                                                         
                                                                                
_cell_length_a    15.7724                                                       
_cell_length_b    17.6042                                                       
_cell_length_c     9.3589                                                       
_cell_angle_alpha  90.000                                                       
_cell_angle_beta  114.259                                                       
_cell_angle_gamma  90.000                                                       
                                                                                
_shelx_F_squared_multiplier     1.000                                           
                                                                                
loop_                                                                           
 _refln_index_h                                                                 
 _refln_index_k                                                                 
 _refln_index_l                                                                 
 _refln_F_squared_calc                                                          
 _refln_F_squared_meas                                                          
 _refln_F_squared_sigma                                                         
 _refln_observed_status                                                         
   2   0 -12          4.73          2.75         7.11 o                         
   4   0 -12          1.39          1.37         6.89 o                         
   6   0 -12         16.85         24.93        10.37 o                         
   8   0 -12         36.89         40.18         5.99 o                         
  10   0 -12         21.66         23.83         9.21 o                         
  12   0 -12          5.04         -8.27         8.27 o                         
  14   0 -12         10.27         -6.91         8.30 o                         
   1   1 -12          0.57          7.89         8.72 o                         
   3   1 -12          2.62          1.44         4.79 o                         
   5   1 -12          2.35          4.29         4.79 o                         
   7   1 -12          1.76          3.47         4.51 o                         
   9   1 -12          0.58          9.41         5.47 o                         
  11   1 -12          1.42          5.18         7.06 o                         
  13   1 -12          2.44         -7.08         7.08 o                         
  15   1 -12          0.41          6.22         9.68 o                         
   2   2 -12          3.44          2.71         5.37 o                         
   4   2 -12          7.55         10.21         4.96 o                         
   6   2 -12          1.99          3.16         4.56 o                         
   8   2 -12          9.96          7.43         4.90 o                         
  10   2 -12         19.46         15.33         5.13 o                         
  12   2 -12          3.59          3.73         7.94 o                         
  14   2 -12          6.82          5.32         7.26 o                         
   3   3 -12          2.54          9.68         5.11 o                         
   5   3 -12          6.11          3.80         5.03 o                         
   7   3 -12         17.27         24.79         4.52 o                         
   9   3 -12         18.59         19.32         4.96 o                         
  11   3 -12          0.15          4.45         5.98 o                         
  13   3 -12         12.70         11.15         7.57 o                         
  15   3 -12          2.89         -6.22         8.30 o                         
   2   4 -12          1.34         -0.12         5.33 o                         
   4   4 -12          5.21          4.84         4.88 o                         
   6   4 -12         16.06         11.16         4.59 o                         
   8   4 -12          0.32         -2.64         8.78 o                         
  10   4 -12          9.54          7.09         4.25 o                         
  12   4 -12          0.12          3.62         4.68 o                         
  14   4 -12          1.66          7.61         9.68 o                         
   3   5 -12          1.64          7.67         5.60 o                         
   5   5 -12          0.18          6.39         5.04 o                         
   7   5 -12          3.72          5.72         4.31 o                         
   9   5 -12          6.31         -3.38         5.13 o                         
  11   5 -12          0.28         10.96         3.71 o                         
  13   5 -12          7.40          8.07         7.47 o                         
   4   6 -12          2.16          5.63         5.20 o                         
   6   6 -12         14.85         22.63         5.47 o                         
   8   6 -12         11.21          1.36         5.44 o                         
  10   6 -12          2.84         -2.78         4.66 o                         
  12   6 -12          0.68         -0.21        11.41 o                         
   5   7 -12          0.58         -4.24         5.10 o                         
   7   7 -12          0.05          7.33         6.24 o                         
   9   7 -12          0.62         -3.67         5.14 o                         
  11   7 -12          0.57         -3.97         6.16 o                         
  13   7 -12          0.45         -8.30         8.30 o                         
   6   8 -12          3.57          5.91         4.88 o                         
   8   8 -12          5.17         11.72         5.50 o                         
  10   8 -12          2.62         12.01         5.70 o                         
  12   8 -12          8.03         11.06        13.83 o                         
   7   9 -12         13.24          2.77        14.52 o                         
   9   9 -12         11.36          3.67         6.01 o                         
  -1   1 -11          2.83         -1.15         6.00 o                         
   1   1 -11          5.72         -5.53         5.53 o                         
   3   1 -11          1.90          2.02         4.91 o                         
   5   1 -11         15.83         19.47         4.72 o                         
   7   1 -11          8.15         17.64         3.39 o                         
   9   1 -11         37.39         38.40         4.48 o                         
  11   1 -11          4.05          8.39         4.97 o                         
  13   1 -11         16.39         12.37         5.71 o                         
  15   1 -11          4.56          2.07         4.84 o                         
  -2   2 -11         28.59         30.70         5.98 o                         
   0   2 -11          8.53         10.92         5.30 o                         
   2   2 -11          6.43         13.87         4.85 o                         
   4   2 -11         11.95          2.76         4.55 o                         
   6   2 -11          2.15          6.91         3.85 o                         
   8   2 -11         72.75         74.19         5.47 o                         
  10   2 -11         30.54         29.29         3.81 o                         
  12   2 -11         25.50         15.73        10.55 o                         
  14   2 -11          9.18          6.91         7.26 o                         
  -1   3 -11         24.28         26.05         6.38 o                         
   1   3 -11          1.31         -4.79         5.17 o                         
   3   3 -11          3.43          3.93         4.71 o                         
   5   3 -11          3.22         -4.19         4.73 o                         
   7   3 -11         21.46         24.89         3.10 o                         
   9   3 -11         64.45         54.00         5.23 o                         
  11   3 -11          6.38         12.50         4.56 o                         
  13   3 -11          9.86         19.36         8.80 o                         
  15   3 -11          5.10          9.68         6.91 o                         
  -2   4 -11          9.04          3.02         5.43 o                         
   0   4 -11         15.30         19.77         5.36 o                         
   2   4 -11         11.38          6.20         5.43 o                         
   4   4 -11          4.23          8.21         5.08 o                         
   6   4 -11          0.36         -2.62         4.36 o                         
   8   4 -11          1.86          2.93         3.55 o                         
  10   4 -11          2.14          4.94         4.52 o                         
  12   4 -11          0.48          0.92         8.78 o                         
  14   4 -11         10.31         10.11         7.61 o                         
  -1   5 -11          0.11          7.11         6.33 o                         
   1   5 -11         21.94         28.07         6.56 o                         
   3   5 -11         11.17          1.33         5.26 o                         
   5   5 -11          8.53         16.71         6.04 o                         
   7   5 -11          1.64         -2.02         4.52 o                         
   9   5 -11         26.33         29.51         5.84 o                         
  11   5 -11          5.13          3.66         3.63 o                         
  13   5 -11         31.74         38.96        13.09 o                         
  15   5 -11         10.38          1.38        12.44 o                         
   0   6 -11          2.61          5.04         6.15 o                         
   2   6 -11          3.86          6.64         7.75 o                         
   4   6 -11          9.03          0.08         5.72 o                         
   6   6 -11          9.25         10.23         4.51 o                         
   8   6 -11         54.47         63.56         6.34 o                         
  10   6 -11          5.03         -0.60         5.03 o                         
  12   6 -11          0.42          2.16         5.63 o                         
  14   6 -11          8.43          6.22        10.37 o                         
  -1   7 -11          6.26          8.48         6.39 o                         
   1   7 -11          2.99          1.74         5.65 o                         
   3   7 -11          6.26          2.18         5.26 o                         
   5   7 -11         18.72         16.22         5.09 o                         
   7   7 -11         15.50         31.49         6.87 o                         
   9   7 -11          3.57          4.21         4.98 o                         
  11   7 -11          0.46          0.23         3.73 o                         
  13   7 -11         14.94         22.20         8.17 o                         
  15   7 -11          2.49         11.06         8.99 o                         
   0   8 -11          0.06         -2.68         5.71 o                         
   2   8 -11          5.46          3.62         5.59 o                         
   4   8 -11          0.01         -4.93         4.93 o                         
   6   8 -11          0.93         -4.33         4.33 o                         
   8   8 -11          0.04          3.75         3.79 o                         
  10   8 -11          9.99         10.18         4.63 o                         
  12   8 -11          2.78         -0.97         5.99 o                         
   1   9 -11          0.65         -4.86         5.69 o                         
   3   9 -11          2.52          9.03         6.07 o                         
   5   9 -11          4.97          3.76         5.37 o                         
   7   9 -11         17.94         20.18         4.35 o                         
   9   9 -11          1.17          1.25         5.29 o                         
  11   9 -11          0.95         13.26         6.67 o                         
  13   9 -11          2.97         -0.12         6.29 o                         
   2  10 -11          1.25         -0.99         5.80 o                         
   4  10 -11          2.77          6.52         5.32 o                         
   6  10 -11          5.18         13.35         5.59 o                         
   8  10 -11          4.38          5.75         3.96 o                         
  10  10 -11          6.67          0.71         4.44 o                         
  12  10 -11          1.28         10.11         6.26 o                         
  14  10 -11          1.47          3.46        11.75 o                         
   3  11 -11          8.52         10.84         5.64 o                         
   5  11 -11          0.05          8.90         5.82 o                         
   7  11 -11         10.28          3.57         4.32 o                         
   9  11 -11          3.58         -1.59         5.31 o                         
  11  11 -11          2.96          9.00        10.43 o                         
  13  11 -11          3.51          1.38        15.21 o                         
   4  12 -11          6.51          5.75         6.13 o                         
   6  12 -11          4.82         17.66         5.91 o                         
   8  12 -11          4.12          0.69         5.22 o                         
  10  12 -11          4.32          5.80         7.23 o                         
  -4   0 -10         20.76         24.17         9.41 o                         
  -2   0 -10         23.61         25.85         9.26 o                         
   0   0 -10         26.68         21.20         8.12 o                         
   2   0 -10          3.40         -6.78         6.78 o                         
   4   0 -10         24.08         25.79         6.97 o                         
   6   0 -10          9.32         17.34         6.80 o                         
   8   0 -10         85.53         74.80         5.41 o                         
  10   0 -10        572.28        546.53        21.64 o                         
  12   0 -10         35.44         38.93         6.57 o                         
  14   0 -10          5.27          3.54         4.38 o                         
  -5   1 -10         28.72         36.36         6.11 o                         
  -3   1 -10          0.78          1.74         5.91 o                         
  -1   1 -10          9.29          7.87         5.74 o                         
   1   1 -10         30.52         19.44         5.15 o                         
   3   1 -10         21.95         22.72         4.48 o                         
   5   1 -10         13.82         18.33         3.57 o                         
   7   1 -10         83.42         99.02         5.06 o                         
   9   1 -10        125.96        118.88         8.06 o                         
  11   1 -10         58.11         63.83         4.88 o                         
  13   1 -10         17.54         14.10         3.77 o                         
  15   1 -10          0.23          2.00         6.59 o                         
  -4   2 -10          2.63          4.88         5.51 o                         
  -2   2 -10         19.19         18.30         5.64 o                         
   0   2 -10         26.35         33.91         5.90 o                         
   2   2 -10          8.58          5.96         4.51 o                         
   4   2 -10          4.42          4.92         4.48 o                         
   6   2 -10         31.36         25.59         3.83 o                         
   8   2 -10          2.13         10.05         2.70 o                         
  10   2 -10        165.42        168.17         6.42 o                         
  12   2 -10         32.17         31.96         5.70 o                         
  14   2 -10         10.42          9.69         8.18 o                         
  -5   3 -10         13.68         15.79         6.22 o                         
  -3   3 -10         20.65         21.91         5.80 o                         
  -1   3 -10          3.14         -0.79         5.46 o                         
   1   3 -10         30.91         26.09         5.34 o                         
   3   3 -10          0.13          7.71         5.78 o                         
   5   3 -10         21.16         12.61         5.68 o                         
   7   3 -10         46.06         46.86         3.71 o                         
   9   3 -10          2.14         11.30         3.70 o                         
  11   3 -10         20.87         21.42         2.02 o                         
  13   3 -10         23.09         21.22         4.27 o                         
  15   3 -10          1.27         -7.14         7.14 o                         
  -4   4 -10          1.83         -5.41         5.41 o                         
  -2   4 -10          7.45          5.31         5.66 o                         
   0   4 -10          2.43         -2.12         5.14 o                         
   2   4 -10         14.97         10.10         5.30 o                         
   4   4 -10          7.54          1.45         4.56 o                         
   6   4 -10          0.70          1.62         4.04 o                         
   8   4 -10          4.19         -1.26         3.72 o                         
  10   4 -10          3.49          0.42         4.10 o                         
  12   4 -10          4.26         12.85         2.79 o                         
  14   4 -10          7.70          3.36         3.78 o                         
  -5   5 -10          0.46         -7.58         7.94 o                         
  -3   5 -10          2.81         -6.15         6.15 o                         
  -1   5 -10         12.76         19.78         5.88 o                         
   1   5 -10          2.16          9.75         6.38 o                         
   3   5 -10         41.75         50.17         5.50 o                         
   5   5 -10          6.17          1.65         4.25 o                         
   7   5 -10          7.00          0.54         3.28 o                         
   9   5 -10         43.37         47.25         4.54 o                         
  11   5 -10          8.26          7.72         4.24 o                         
  13   5 -10          1.16          4.44         3.08 o                         
  15   5 -10          2.02         19.77        12.16 o                         
  -4   6 -10          7.83         -5.82         5.82 o                         
  -2   6 -10         50.36         55.05         7.03 o                         
   0   6 -10         34.08         30.40         5.85 o                         
   2   6 -10          2.25         -5.06         5.06 o                         
   4   6 -10          9.67         10.73         4.86 o                         
   6   6 -10          8.12          6.26         4.09 o                         
   8   6 -10         13.66          6.95         5.29 o                         
  10   6 -10          1.44         -1.90         3.88 o                         
  12   6 -10          3.54          2.59         3.58 o                         
  14   6 -10          9.35          3.54         6.01 o                         
  -3   7 -10          8.81          4.48         6.18 o                         
  -1   7 -10         10.54          3.96         6.29 o                         
   1   7 -10         11.31         18.16         5.93 o                         
   3   7 -10          8.76          6.47         5.14 o                         
   5   7 -10         12.17          5.69         4.55 o                         
   7   7 -10          3.13         -0.25         5.89 o                         
   9   7 -10          4.14          2.56         4.21 o                         
  11   7 -10          7.48          7.90         2.53 o                         
  13   7 -10          3.65          5.60         3.52 o                         
  15   7 -10          9.59         17.98         8.30 o                         
  -2   8 -10          5.96         -0.69         5.95 o                         
   0   8 -10         17.40         18.11         5.89 o                         
   2   8 -10          7.42          1.40         5.42 o                         
   4   8 -10         38.32         46.95         6.66 o                         
   6   8 -10         29.59         31.86         5.49 o                         
   8   8 -10          7.13          3.93         3.63 o                         
  10   8 -10          0.17         -3.45         3.45 o                         
  12   8 -10         13.07         10.73         3.58 o                         
  14   8 -10         25.52         24.89        13.14 o                         
  16   8 -10          0.51          2.77         4.84 o                         
  -3   9 -10         18.31         22.49         6.57 o                         
  -1   9 -10         28.17         27.50         6.33 o                         
   1   9 -10          9.20          8.73         5.54 o                         
   3   9 -10          0.73         -0.73         5.11 o                         
   5   9 -10         38.43         52.72         6.45 o                         
   7   9 -10         59.39         61.20         5.42 o                         
   9   9 -10         32.23         27.00         5.48 o                         
  11   9 -10         12.21          4.78         8.18 o                         
  13   9 -10          8.56          7.22         4.71 o                         
  -2  10 -10         10.26          8.65         6.30 o                         
   0  10 -10          8.27          3.32         6.89 o                         
   2  10 -10         19.01         26.41         5.79 o                         
   4  10 -10         47.46         52.05         6.36 o                         
   6  10 -10         13.09          3.37         6.74 o                         
   8  10 -10          2.54         -3.17         3.17 o                         
  10  10 -10          2.06          1.74         3.86 o                         
  12  10 -10         12.91         22.46         8.61 o                         
  14  10 -10          0.47         11.22         9.69 o                         
  16  10 -10          1.36         -5.53         9.68 o                         
  -1  11 -10          4.75         14.83         6.27 o                         
   1  11 -10          1.17         -5.61         5.61 o                         
   3  11 -10          3.12          8.74         5.44 o                         
   5  11 -10         12.94         16.85         6.12 o                         
   7  11 -10         10.00          5.06         3.99 o                         
   9  11 -10          2.47         -0.03         4.62 o                         
  11  11 -10          4.19          2.52         6.61 o                         
  13  11 -10          6.70          3.52         8.98 o                         
  15  11 -10          1.93         -8.99         8.99 o                         
   0  12 -10          2.55         11.34         6.10 o                         
   2  12 -10          7.05          3.71         5.42 o                         
   4  12 -10         12.20         18.19         5.30 o                         
   6  12 -10          6.89          7.16         4.66 o                         
   8  12 -10          1.23         -3.74         3.78 o                         
  10  12 -10         11.85         12.79         7.78 o                         
  12  12 -10          1.92         -6.26         6.26 o                         
  14  12 -10          4.47        -12.10        12.10 o                         
   1  13 -10          8.62         10.74         6.02 o                         
   3  13 -10         15.61         27.39         5.87 o                         
   5  13 -10          6.34         15.54         5.36 o                         
   7  13 -10          2.90         -2.21         4.26 o                         
   9  13 -10         17.42         17.64         5.35 o                         
  11  13 -10          1.62          8.75         7.61 o                         
  13  13 -10          1.13         12.97         9.03 o                         
   2  14 -10          5.22         11.52         6.53 o                         
   4  14 -10          6.56         15.74         5.48 o                         
   6  14 -10          3.82          8.80         5.47 o                         
   8  14 -10          8.90         13.66         4.43 o                         
  10  14 -10         51.34         75.77        13.67 o                         
  12  14 -10          5.13         10.54         6.24 o                         
   5  15 -10          9.43          5.94         5.04 o                         
   7  15 -10          1.62         17.66         5.05 o                         
   9  15 -10          1.60         14.39         6.90 o                         
  -7   1  -9          0.51         -1.00         5.44 o                         
  -5   1  -9         23.38         21.00         7.07 o                         
  -3   1  -9         36.09         35.28         5.66 o                         
  -1   1  -9         15.02          8.28         5.04 o                         
   1   1  -9        214.10        198.26         9.13 o                         
   3   1  -9          6.52          6.48         4.02 o                         
   5   1  -9          9.22          4.46         3.44 o                         
   7   1  -9         20.98         20.80         2.56 o                         
   9   1  -9        106.27        108.04         6.68 o                         
  11   1  -9          9.17          5.89         3.97 o                         
  13   1  -9         32.94         28.21         2.84 o                         
  15   1  -9          1.77          2.95         5.61 o                         
  -8   2  -9         14.59          6.05        10.96 o                         
  -6   2  -9          9.68         12.86         5.70 o                         
  -4   2  -9          8.00         11.62         6.11 o                         
  -2   2  -9         49.34         48.06         5.33 o                         
   0   2  -9         53.11         63.80         5.62 o                         
   2   2  -9          4.94         -4.53         4.53 o                         
   4   2  -9          4.55          2.71         3.51 o                         
   6   2  -9        122.78        124.21         4.88 o                         
   8   2  -9        443.65        442.02        10.53 o                         
  10   2  -9        150.70        152.94         4.89 o                         
  12   2  -9         60.55         47.54         3.84 o                         
  14   2  -9         22.26         17.28         8.99 o                         
  16   2  -9          6.33         14.52         9.68 o                         
  -7   3  -9          6.72         14.50         5.70 o                         
  -5   3  -9         26.38         27.41         6.14 o                         
  -3   3  -9          5.41          9.68         5.68 o                         
  -1   3  -9         61.22         64.52         5.91 o                         
   1   3  -9         21.55         14.05         4.71 o                         
   3   3  -9         24.48         17.59         4.51 o                         
   5   3  -9        127.36        138.31         5.58 o                         
   7   3  -9         44.31         37.35         2.99 o                         
   9   3  -9        352.92        346.96         9.40 o                         
  11   3  -9         45.31         31.15         2.96 o                         
  13   3  -9          3.67         -3.38         3.83 o                         
  15   3  -9          9.10         21.61         7.64 o                         
  -6   4  -9          7.35          4.12         5.85 o                         
  -4   4  -9         14.98          4.77         5.77 o                         
  -2   4  -9         17.77         11.48         6.53 o                         
   0   4  -9         40.86         38.99         5.22 o                         
   2   4  -9         62.98         65.59         5.53 o                         
   4   4  -9         51.12         45.25         4.81 o                         
   6   4  -9         53.98         49.58         3.80 o                         
   8   4  -9          5.92          9.97         3.43 o                         
  10   4  -9         57.54         54.15         3.56 o                         
  12   4  -9         33.68         28.17         3.26 o                         
  14   4  -9          9.17         -0.01         3.54 o                         
  16   4  -9          4.15         10.37         8.30 o                         
  -7   5  -9          3.95         -2.85         5.51 o                         
  -5   5  -9         24.77         21.18         5.91 o                         
  -3   5  -9         11.60         14.91         6.55 o                         
  -1   5  -9         50.76         39.51         5.66 o                         
   1   5  -9         59.42         76.71         7.41 o                         
   3   5  -9         43.65         55.29         5.65 o                         
   5   5  -9         47.80         39.34         4.61 o                         
   7   5  -9        106.25        113.45         5.92 o                         
   9   5  -9         10.69          4.58         3.30 o                         
  11   5  -9         45.12         46.49         3.94 o                         
  13   5  -9         41.49         48.03         5.39 o                         
  15   5  -9         22.16         22.73         7.47 o                         
  -6   6  -9          1.07          2.01         6.18 o                         
  -4   6  -9          1.12          7.47         5.69 o                         
  -2   6  -9        119.11        126.83         7.72 o                         
   0   6  -9         21.05         19.58         5.46 o                         
   2   6  -9         32.18         31.48         5.26 o                         
   4   6  -9         49.28         48.13         5.89 o                         
   6   6  -9         28.99         22.82         4.31 o                         
   8   6  -9          1.87         -3.38         3.59 o                         
  10   6  -9          2.81          1.85         2.80 o                         
  12   6  -9          2.08          3.82         4.74 o                         
  14   6  -9          3.43          2.31         3.23 o                         
  16   6  -9          1.89         -8.30        10.37 o                         
  -5   7  -9          0.64         -5.81         5.81 o                         
  -3   7  -9         25.09         22.19         6.07 o                         
  -1   7  -9         59.76         74.65         6.44 o                         
   1   7  -9          8.15          1.13         5.09 o                         
   3   7  -9          9.87          5.17         4.63 o                         
   5   7  -9         47.78         48.58         4.92 o                         
   7   7  -9         10.44          9.80         3.26 o                         
   9   7  -9          0.29         -3.32         3.32 o                         
  11   7  -9          6.72          7.33         5.27 o                         
  13   7  -9         39.50         33.50         7.43 o                         
  15   7  -9          7.10         11.03         3.19 o                         
  -6   8  -9          4.23          9.34         6.43 o                         
  -4   8  -9         21.21         27.47         7.24 o                         
  -2   8  -9          6.86         -0.86         5.77 o                         
   0   8  -9          0.15         -4.18         5.21 o                         
   2   8  -9          1.49         -2.91         5.63 o                         
   4   8  -9         24.96         26.49         4.90 o                         
   6   8  -9          6.80          3.17         4.08 o                         
   8   8  -9          3.03         -2.72         2.94 o                         
  10   8  -9         19.62         21.30         3.43 o                         
  12   8  -9         38.43         26.41         3.44 o                         
  14   8  -9         21.14         22.50        12.79 o                         
  -5   9  -9          4.95          5.85         6.27 o                         
  -3   9  -9         55.87         44.59         6.62 o                         
  -1   9  -9         62.23         59.88         6.73 o                         
   1   9  -9          7.73          1.81         4.99 o                         
   3   9  -9          9.47          9.39         4.91 o                         
   5   9  -9         48.33         50.75         4.93 o                         
   7   9  -9         16.34         12.60         3.77 o                         
   9   9  -9         12.26         16.88         3.98 o                         
  11   9  -9          1.38          5.47         3.84 o                         
  13   9  -9         14.10         15.83         5.63 o                         
  15   9  -9          2.64         22.12        11.75 o                         
  -4  10  -9         21.70         19.41         6.30 o                         
  -2  10  -9         12.98         16.15         6.30 o                         
   0  10  -9          0.76          8.80         6.04 o                         
   2  10  -9          1.48         -0.63         4.87 o                         
   4  10  -9         25.29         33.49         5.33 o                         
   6  10  -9          0.29          2.88         4.37 o                         
   8  10  -9          4.43          2.31         3.22 o                         
  10  10  -9         10.46         14.92         4.37 o                         
  12  10  -9         14.39          9.68         3.34 o                         
  14  10  -9         25.31         41.68         8.46 o                         
  -3  11  -9          3.27          1.23         6.01 o                         
  -1  11  -9          1.29          1.09         5.61 o                         
   1  11  -9         27.53         28.37         6.02 o                         
   3  11  -9         30.37         36.28         6.53 o                         
   5  11  -9         11.21         -2.58         4.41 o                         
   7  11  -9         32.30         32.31         4.38 o                         
   9  11  -9          5.41          3.60         4.48 o                         
  11  11  -9          7.48          7.41         4.45 o                         
  13  11  -9         23.34         11.92         7.02 o                         
  15  11  -9          5.80          6.22         8.99 o                         
  -4  12  -9         65.20         62.31         7.17 o                         
  -2  12  -9          6.24         -2.14         6.04 o                         
   0  12  -9         33.25         28.74         6.01 o                         
   2  12  -9         13.64         22.40         5.70 o                         
   4  12  -9         10.43         13.68         5.84 o                         
   6  12  -9          8.50          9.72         4.31 o                         
   8  12  -9         41.17         43.38         5.05 o                         
  10  12  -9         52.14         48.07         4.19 o                         
  12  12  -9         19.53         24.87         3.65 o                         
  14  12  -9          0.05         -2.64         8.27 o                         
  16  12  -9          6.62          9.68        12.44 o                         
  -3  13  -9         20.88          0.43         6.21 o                         
  -1  13  -9          3.35          0.82         5.80 o                         
   1  13  -9          6.38          6.34         5.58 o                         
   3  13  -9         42.78         63.35         6.19 o                         
   5  13  -9         38.84         31.96         5.44 o                         
   7  13  -9         14.70          9.74         4.90 o                         
   9  13  -9         34.55         42.47         5.29 o                         
  11  13  -9          0.64         -0.84         8.08 o                         
  13  13  -9         15.01          7.86         7.45 o                         
  15  13  -9          2.12          4.15         9.68 o                         
  -2  14  -9          8.08          5.83         6.87 o                         
   0  14  -9          5.88          4.65         5.96 o                         
   2  14  -9          4.32          0.13         6.78 o                         
   4  14  -9         40.76         54.89         6.44 o                         
   6  14  -9          0.86          5.49         4.58 o                         
   8  14  -9         18.90         20.65         4.49 o                         
  10  14  -9         12.23         24.36         5.31 o                         
  12  14  -9          0.79          7.12         4.55 o                         
  14  14  -9          2.64          7.61         8.06 o                         
  -1  15  -9          2.92          2.10         6.20 o                         
   1  15  -9          5.44          8.40         5.92 o                         
   3  15  -9          5.79          6.35         5.47 o                         
   5  15  -9         12.80         23.63         5.21 o                         
   7  15  -9         66.60         66.32         5.86 o                         
   9  15  -9         41.22         50.02         6.00 o                         
  11  15  -9          1.32         -3.70         6.01 o                         
  13  15  -9          0.04          5.90         8.27 o                         
   2  16  -9          8.88         14.91         5.82 o                         
   4  16  -9          9.92          5.71         5.46 o                         
   6  16  -9          0.05         -5.53         5.53 o                         
   8  16  -9          5.94         12.30         5.61 o                         
  10  16  -9         74.50         86.08         6.45 o                         
  12  16  -9          8.22          8.30        13.14 o                         
   3  17  -9          0.93          3.57         6.58 o                         
   5  17  -9          0.02         -1.99         5.39 o                         
   7  17  -9          8.17         13.40         5.21 o                         
   9  17  -9         18.18         20.94         6.83 o                         
 -10   0  -8          4.86         -4.05         8.88 o                         
  -8   0  -8          6.78         -1.99         7.35 o                         
  -6   0  -8          1.77          4.64         7.25 o                         
  -4   0  -8        149.71        150.74         8.49 o                         
  -2   0  -8        205.84        187.40         9.14 o                         
   0   0  -8        237.46        249.66        10.03 o                         
   2   0  -8         34.97         18.51         6.00 o                         
   4   0  -8        201.24        211.66         8.92 o                         
   6   0  -8        299.56        315.00        10.48 o                         
   8   0  -8         13.27         18.24         2.82 o                         
  10   0  -8       1439.06       1355.62        46.50 o                         
  12   0  -8        100.76         81.36         5.96 o                         
  14   0  -8         17.81         17.98         7.61 o                         
  -9   1  -8          0.25         -5.67         5.67 o                         
  -7   1  -8          2.67          3.24         5.40 o                         
  -5   1  -8         16.68         21.07         4.59 o                         
  -3   1  -8          3.75         -4.10         4.10 o                         
  -1   1  -8         31.43         31.15         4.40 o                         
   1   1  -8        118.80        117.90         5.72 o                         
   3   1  -8         22.49         19.16         4.57 o                         
   5   1  -8         21.07         21.75         3.30 o                         
   7   1  -8         81.04         89.14         3.33 o                         
   9   1  -8        360.90        339.74         7.92 o                         
  11   1  -8         83.12         80.04         4.77 o                         
  13   1  -8          1.50          6.57         7.11 o                         
  15   1  -8          8.23          6.60         8.64 o                         
 -10   2  -8          1.65          7.71         7.38 o                         
  -8   2  -8          2.68          6.22         5.42 o                         
  -6   2  -8         65.39         76.36         5.62 o                         
  -4   2  -8         27.35         31.93         4.97 o                         
  -2   2  -8         36.17         38.17         4.94 o                         
   0   2  -8          3.82          0.36         4.43 o                         
   2   2  -8        349.57        368.74        10.22 o                         
   4   2  -8         85.66         92.90         4.66 o                         
   6   2  -8        144.52        152.22         5.12 o                         
   8   2  -8         65.51         61.57         3.36 o                         
  10   2  -8        428.21        418.04        10.03 o                         
  12   2  -8          6.38          8.84         2.13 o                         
  14   2  -8          0.19          3.23         5.12 o                         
  16   2  -8          2.01         26.96        10.37 o                         
  -9   3  -8         10.40          7.35         5.52 o                         
  -7   3  -8         13.77         11.78         5.68 o                         
  -5   3  -8         28.81         27.52         5.12 o                         
  -3   3  -8         13.98         10.27         6.26 o                         
  -1   3  -8         67.25         68.19         5.10 o                         
   1   3  -8         82.29         83.11         5.29 o                         
   3   3  -8        103.96         97.57         5.16 o                         
   5   3  -8        307.89        314.46         9.96 o                         
   7   3  -8        181.26        175.75         5.19 o                         
   9   3  -8         83.24         90.59         3.93 o                         
  11   3  -8         94.15         83.98         4.22 o                         
  13   3  -8          5.81          4.32         3.33 o                         
  15   3  -8          7.88         -7.61         7.61 o                         
  -8   4  -8         14.84         12.15         5.51 o                         
  -6   4  -8         22.49         26.76         5.27 o                         
  -4   4  -8         27.17         25.70         4.97 o                         
  -2   4  -8         45.32         40.97         5.06 o                         
   0   4  -8         10.40          7.28         4.23 o                         
   2   4  -8         74.43         89.51         5.24 o                         
   4   4  -8        173.15        174.33         5.90 o                         
   6   4  -8         13.21         22.11         3.05 o                         
   8   4  -8          4.96          7.17         2.79 o                         
  10   4  -8        206.64        184.44         6.06 o                         
  12   4  -8          2.60         -0.73         3.05 o                         
  14   4  -8         15.92          6.05         9.33 o                         
  16   4  -8          4.00         -0.69        11.06 o                         
  -9   5  -8          3.76          5.90         5.60 o                         
  -7   5  -8         24.06          5.67         6.02 o                         
  -5   5  -8          4.57         -0.87         5.23 o                         
  -3   5  -8         13.05          8.55         5.14 o                         
  -1   5  -8         20.75         18.45         4.49 o                         
   1   5  -8        159.59        166.37         6.70 o                         
   3   5  -8         34.79         31.46         4.39 o                         
   5   5  -8        111.89        114.70         4.93 o                         
   7   5  -8         19.44         19.24         2.46 o                         
   9   5  -8         22.04         23.86         2.89 o                         
  11   5  -8         39.41         43.71         3.20 o                         
  13   5  -8         39.32         35.66         3.91 o                         
  15   5  -8          6.29         13.14         8.30 o                         
  -8   6  -8          1.71         -2.27         5.65 o                         
  -6   6  -8         11.78          5.70         5.42 o                         
  -4   6  -8        102.16        108.77         6.40 o                         
  -2   6  -8        292.77        275.61         9.34 o                         
   0   6  -8          9.36          5.95         4.82 o                         
   2   6  -8         88.77         97.59         5.77 o                         
   4   6  -8         78.84         82.82         5.05 o                         
   6   6  -8         91.57         90.36         4.29 o                         
   8   6  -8         37.40         39.15         3.47 o                         
  10   6  -8         41.16         41.29         5.24 o                         
  12   6  -8          1.24         -1.81         3.59 o                         
  14   6  -8         22.93         28.30         3.53 o                         
  16   6  -8          3.81          8.99         8.30 o                         
  -9   7  -8         17.08          2.07         7.65 o                         
  -7   7  -8          0.13         -3.16         5.91 o                         
  -5   7  -8         31.28         23.28         6.23 o                         
  -3   7  -8        100.85         95.86         6.37 o                         
  -1   7  -8         24.66         15.17         5.15 o                         
   1   7  -8         95.12        101.96         6.31 o                         
   3   7  -8        219.93        198.95         7.27 o                         
   5   7  -8        266.34        257.69         8.04 o                         
   7   7  -8         15.46         10.25         3.21 o                         
   9   7  -8         10.19         -0.42         3.52 o                         
  11   7  -8         30.92         32.16         3.08 o                         
  13   7  -8         61.24         52.13         4.55 o                         
  15   7  -8         16.25         26.27        10.37 o                         
  -8   8  -8          1.75          1.37         6.15 o                         
  -6   8  -8         19.90         22.53         6.55 o                         
  -4   8  -8         11.99          9.75         5.86 o                         
  -2   8  -8        125.29        126.89         7.07 o                         
   0   8  -8        128.75        110.57         6.65 o                         
   2   8  -8         14.36          4.35         4.46 o                         
   4   8  -8        193.43        197.65         7.23 o                         
   6   8  -8         53.67         47.84         4.14 o                         
   8   8  -8         73.49         73.06         4.09 o                         
  10   8  -8         50.51         57.79         4.43 o                         
  12   8  -8         10.49         10.86         3.74 o                         
  14   8  -8         26.06         24.24         4.39 o                         
  16   8  -8          2.86         -1.19        14.52 o                         
  -7   9  -8          5.35         -1.68         6.14 o                         
  -5   9  -8         47.51         34.69         7.01 o                         
  -3   9  -8         92.78         98.43         6.51 o                         
  -1   9  -8        141.47        152.37        10.54 o                         
   1   9  -8         20.11         30.77         5.19 o                         
   3   9  -8          5.37          0.31         4.38 o                         
   5   9  -8         45.12         57.45         5.17 o                         
   7   9  -8         77.97         76.91         4.54 o                         
   9   9  -8        121.44        113.34         5.31 o                         
  11   9  -8        165.91        154.27         6.36 o                         
  13   9  -8         55.49         53.72         5.69 o                         
  15   9  -8         11.62         22.62        11.06 o                         
  -6  10  -8          1.08         22.89         6.30 o                         
  -4  10  -8         32.53         23.12         8.28 o                         
  -2  10  -8         28.61         23.14         5.70 o                         
   0  10  -8         88.42         90.95        10.65 o                         
   2  10  -8         15.74         20.07         5.02 o                         
   4  10  -8         25.29         22.12         4.50 o                         
   6  10  -8         42.50         37.70         4.30 o                         
   8  10  -8         30.95         34.88         4.21 o                         
  10  10  -8         59.86         63.61         5.53 o                         
  12  10  -8          5.35          6.57         5.64 o                         
  14  10  -8          1.33         11.06         8.99 o                         
  -7  11  -8          0.25         -0.36         6.50 o                         
  -5  11  -8         13.67         12.01         6.33 o                         
  -3  11  -8          9.77          6.40         6.16 o                         
  -1  11  -8          7.35          4.61         5.50 o                         
   1  11  -8         42.99         61.14         5.79 o                         
   3  11  -8         16.34         17.83         4.78 o                         
   5  11  -8         47.19         55.62         5.23 o                         
   7  11  -8         52.83         44.46         4.23 o                         
   9  11  -8          5.07          4.43         4.86 o                         
  11  11  -8          9.30          7.50         3.42 o                         
  13  11  -8         17.72          9.68         4.93 o                         
  15  11  -8         10.43         13.76         6.78 o                         
  -6  12  -8          5.53         17.30         6.57 o                         
  -4  12  -8         23.45          9.83         6.30 o                         
  -2  12  -8         42.98         25.21         6.73 o                         
   0  12  -8         28.13         26.86         5.70 o                         
   2  12  -8         14.62          9.73         5.25 o                         
   4  12  -8         25.26         24.57         5.53 o                         
   6  12  -8         88.04         86.97         5.48 o                         
   8  12  -8         25.82         25.08         6.31 o                         
  10  12  -8         18.80         25.87         3.71 o                         
  12  12  -8          1.07          1.38         5.50 o                         
  14  12  -8         12.53         11.55         8.99 o                         
  -5  13  -8         16.03         15.07         6.24 o                         
  -3  13  -8         10.39         14.38         6.19 o                         
  -1  13  -8          5.67          4.99         5.69 o                         
   1  13  -8          1.54         -4.01         5.85 o                         
   3  13  -8         30.22         27.63         5.21 o                         
   5  13  -8         14.20         13.86         4.70 o                         
   7  13  -8         11.45         10.97         4.27 o                         
   9  13  -8         39.37         37.78         4.06 o                         
  11  13  -8          3.12          6.12         3.45 o                         
  13  13  -8         15.50          6.54         8.72 o                         
  15  13  -8         20.85         15.90         9.68 o                         
  -4  14  -8          8.86          9.53         6.09 o                         
  -2  14  -8          8.52         -2.90         5.84 o                         
   0  14  -8         26.59         26.97         5.91 o                         
   2  14  -8         22.37         22.52         5.62 o                         
   4  14  -8          4.04          1.92         4.68 o                         
   6  14  -8          7.64          7.28         8.33 o                         
   8  14  -8          1.29         10.89         3.64 o                         
  10  14  -8         17.01         18.06         3.52 o                         
  12  14  -8          1.94          7.36         7.06 o                         
  14  14  -8          7.96         17.59        12.10 o                         
  16  14  -8          1.44        -13.83        13.83 o                         
  -3  15  -8         37.03         50.77         6.83 o                         
  -1  15  -8         19.99         27.36         6.52 o                         
   1  15  -8         52.06         48.85         6.21 o                         
   3  15  -8         61.07         69.34         6.56 o                         
   5  15  -8         17.30         12.89         5.06 o                         
   7  15  -8         39.19         35.87         7.36 o                         
   9  15  -8         48.77         48.47         5.29 o                         
  11  15  -8          8.53         12.20         5.18 o                         
  13  15  -8         17.14         31.30         7.34 o                         
  15  15  -8         14.78         20.74        10.37 o                         
  -2  16  -8         20.72         19.31         6.29 o                         
   0  16  -8          1.49          2.16         6.20 o                         
   2  16  -8          0.02          3.77         5.42 o                         
   4  16  -8         61.16         78.90         6.50 o                         
   6  16  -8         44.59         31.00         5.33 o                         
   8  16  -8          2.55          1.17         4.57 o                         
  10  16  -8         29.06         33.84         5.39 o                         
  12  16  -8          6.66          9.70        10.91 o                         
  14  16  -8          1.32          5.53        11.06 o                         
  -1  17  -8          8.44         21.93         6.23 o                         
   1  17  -8          1.19          1.32         5.98 o                         
   3  17  -8          1.35         12.45         5.37 o                         
   5  17  -8         13.22          0.54         6.10 o                         
   7  17  -8         21.88         38.11         5.50 o                         
   9  17  -8          1.50          2.27         5.25 o                         
  11  17  -8         10.20         10.20        11.53 o                         
   2  18  -8         12.08         16.67         5.94 o                         
   4  18  -8          6.83         13.30         6.02 o                         
   6  18  -8         40.34         59.85         6.51 o                         
   8  18  -8        121.92        120.18         7.37 o                         
  10  18  -8          3.19          7.94         6.33 o                         
   5  19  -8         13.00         24.33         5.92 o                         
   7  19  -8          2.16         14.78         6.68 o                         
 -11   1  -7          1.35         -5.49         5.49 o                         
  -9   1  -7          4.47          1.54         4.90 o                         
  -7   1  -7         30.86         21.45         4.56 o                         
  -5   1  -7        162.05        163.40         6.83 o                         
  -3   1  -7        116.99        126.40         5.44 o                         
  -1   1  -7         52.48         56.60         4.64 o                         
   1   1  -7        651.90        670.57        13.57 o                         
   3   1  -7        334.54        341.13         9.02 o                         
   5   1  -7        221.05        211.15         5.88 o                         
   7   1  -7         60.27         59.61         2.57 o                         
   9   1  -7        207.66        230.70         6.45 o                         
  11   1  -7        362.54        339.45         9.09 o                         
  13   1  -7         74.33         70.51         6.79 o                         
 -10   2  -7          2.07          4.64         5.31 o                         
  -8   2  -7          1.46          0.38         4.49 o                         
  -6   2  -7         25.81         21.68         4.66 o                         
  -4   2  -7         33.07         29.80         4.61 o                         
  -2   2  -7          6.58          5.61         3.86 o                         
   0   2  -7         19.46          6.40         4.06 o                         
   2   2  -7        349.53        362.92         8.82 o                         
   4   2  -7          5.02          1.49         2.89 o                         
   6   2  -7        103.85        117.32         4.41 o                         
   8   2  -7         11.78          7.17         2.79 o                         
  10   2  -7          0.57         -0.74         2.29 o                         
  12   2  -7         37.33         34.46         3.26 o                         
  14   2  -7         73.38         67.76         8.99 o                         
 -11   3  -7          1.46          1.60         5.28 o                         
  -9   3  -7          3.10         -1.57         4.62 o                         
  -7   3  -7         12.60          5.74         4.64 o                         
  -5   3  -7         16.15         17.90         4.42 o                         
  -3   3  -7         61.51         66.06         4.73 o                         
  -1   3  -7          5.55         -2.03         3.77 o                         
   1   3  -7         61.54         65.75         4.36 o                         
   3   3  -7        155.80        169.64         5.12 o                         
   5   3  -7        146.67        139.32         4.77 o                         
   7   3  -7        156.68        158.10         4.90 o                         
   9   3  -7        301.79        302.20         7.75 o                         
  11   3  -7        155.29        139.85         6.10 o                         
  13   3  -7         63.07         58.36         6.48 o                         
  15   3  -7         51.34         35.95         9.68 o                         
 -10   4  -7          2.33         -5.09         5.17 o                         
  -8   4  -7         71.19         77.64         6.20 o                         
  -6   4  -7         55.10         59.45         5.08 o                         
  -4   4  -7         47.38         53.89         5.19 o                         
  -2   4  -7         60.09         56.85         4.54 o                         
   0   4  -7        294.53        312.32        11.24 o                         
   2   4  -7        580.48        584.27        11.98 o                         
   4   4  -7        416.07        419.28         9.60 o                         
   6   4  -7        606.97        619.00        13.07 o                         
   8   4  -7         71.51         65.96         3.40 o                         
  10   4  -7        646.57        617.44        14.09 o                         
  12   4  -7         63.83         61.72         3.74 o                         
  14   4  -7         69.51         43.56         9.68 o                         
 -11   5  -7          3.53          5.09         5.47 o                         
  -9   5  -7          8.51         11.68         5.99 o                         
  -7   5  -7         23.58         30.44         4.95 o                         
  -5   5  -7        128.26        134.66         6.32 o                         
  -3   5  -7         77.36         77.12         5.21 o                         
  -1   5  -7        575.51        577.69        12.91 o                         
   1   5  -7         63.35         64.24         5.82 o                         
   3   5  -7         91.15         83.90         4.83 o                         
   5   5  -7         47.42         51.80         3.48 o                         
   7   5  -7        197.61        189.56         5.02 o                         
   9   5  -7        209.13        219.33         6.04 o                         
  11   5  -7        131.04        112.83         5.85 o                         
  13   5  -7         10.30          6.11         2.43 o                         
  15   5  -7         10.91         10.37         7.61 o                         
 -10   6  -7          4.98         13.31         5.97 o                         
  -8   6  -7          5.02          7.26         5.42 o                         
  -6   6  -7          2.36         -4.41         4.41 o                         
  -4   6  -7        161.75        184.68         6.65 o                         
  -2   6  -7         28.30         34.11         4.31 o                         
   0   6  -7         50.15         47.28         4.71 o                         
   2   6  -7        296.92        316.60         9.53 o                         
   4   6  -7        106.31        105.60         4.85 o                         
   6   6  -7         42.15         54.71         3.53 o                         
   8   6  -7         40.59         43.65         4.37 o                         
  10   6  -7         62.32         59.11         3.54 o                         
  12   6  -7         25.87         21.60         3.39 o                         
  14   6  -7         54.31         51.16         8.99 o                         
  16   6  -7         10.46         24.20        12.44 o                         
  -9   7  -7         30.19         19.69         6.76 o                         
  -7   7  -7         13.73         12.58         5.44 o                         
  -5   7  -7          4.32          3.45         4.66 o                         
  -3   7  -7         74.52         60.60         5.16 o                         
  -1   7  -7         63.36         60.53         5.18 o                         
   1   7  -7        436.97        425.77        11.00 o                         
   3   7  -7        133.21        132.84         5.79 o                         
   5   7  -7        150.78        156.39         5.38 o                         
   7   7  -7        103.44         94.65         4.77 o                         
   9   7  -7        129.31        126.12         6.53 o                         
  11   7  -7        169.51        173.13         6.83 o                         
  13   7  -7        119.76        106.67         5.67 o                         
  15   7  -7          8.78         14.06         5.81 o                         
 -10   8  -7          0.41         -6.04         6.04 o                         
  -8   8  -7          1.74         -1.87         5.89 o                         
  -6   8  -7         25.58         31.64         7.46 o                         
  -4   8  -7         40.21         43.16         5.52 o                         
  -2   8  -7         27.65         16.56         4.89 o                         
   0   8  -7        233.35        229.88         7.57 o                         
   2   8  -7         46.12         39.87         4.38 o                         
   4   8  -7         21.26         22.57         4.08 o                         
   6   8  -7         53.32         57.80         3.50 o                         
   8   8  -7         11.82         11.99         4.29 o                         
  10   8  -7         45.03         41.65         3.18 o                         
  12   8  -7          8.73          8.90         3.95 o                         
  14   8  -7          7.75          9.08         6.21 o                         
  16   8  -7          2.46         -1.38         8.30 o                         
  -9   9  -7         11.57         13.79         6.18 o                         
  -7   9  -7          4.14         -5.30         5.30 o                         
  -5   9  -7         24.08         18.21         5.36 o                         
  -3   9  -7        683.47        660.88        15.81 o                         
  -1   9  -7        334.27        339.58        11.82 o                         
   1   9  -7         18.33          6.65         4.05 o                         
   3   9  -7         12.09          2.76         3.95 o                         
   5   9  -7        103.81        104.54         5.09 o                         
   7   9  -7         63.05         50.32         3.46 o                         
   9   9  -7          8.98         10.61         2.41 o                         
  11   9  -7        107.52        103.11         6.71 o                         
  13   9  -7         59.06         61.99         5.42 o                         
  15   9  -7          1.61         13.14        15.90 o                         
  -8  10  -7          1.51          8.52         6.18 o                         
  -6  10  -7          6.86          6.87         6.24 o                         
  -4  10  -7         82.97         77.40         6.24 o                         
  -2  10  -7        301.05        270.85         9.09 o                         
   0  10  -7         76.98         86.60         5.91 o                         
   2  10  -7         38.78         46.96         4.84 o                         
   4  10  -7        111.37        114.91         6.40 o                         
   6  10  -7         53.61         50.47         4.14 o                         
   8  10  -7         24.71         24.03         3.12 o                         
  10  10  -7         14.22         14.37         3.50 o                         
  12  10  -7          9.39         12.05         4.94 o                         
  14  10  -7         13.57         21.74         4.84 o                         
  16  10  -7         15.26          0.69         9.68 o                         
  -9  11  -7          5.67         -1.61         6.08 o                         
  -7  11  -7          9.01          3.20         6.39 o                         
  -5  11  -7         21.63         34.41         6.18 o                         
  -3  11  -7          9.96          5.91         5.09 o                         
  -1  11  -7        166.38        165.63         7.04 o                         
   1  11  -7        111.19        111.32         7.64 o                         
   3  11  -7         95.94         90.64         7.79 o                         
   5  11  -7        170.14        159.94         6.47 o                         
   7  11  -7        198.54        185.00         7.27 o                         
   9  11  -7         14.01         12.52         2.65 o                         
  11  11  -7          7.01         -0.17         4.69 o                         
  13  11  -7          0.48         -2.85         4.09 o                         
  15  11  -7         26.61         18.90         4.27 o                         
  -8  12  -7          1.11          5.92         6.16 o                         
  -6  12  -7          9.36          7.05         6.27 o                         
  -4  12  -7         31.86         30.34         8.92 o                         
  -2  12  -7         24.19         26.58         5.50 o                         
   0  12  -7        186.88        201.84         8.45 o                         
   2  12  -7        175.41        184.98        10.19 o                         
   4  12  -7        134.72        141.88         6.59 o                         
   6  12  -7         11.26         11.16         3.90 o                         
   8  12  -7         55.39         46.44         3.42 o                         
  10  12  -7        326.56        300.54         9.27 o                         
  12  12  -7         34.03         29.52         5.59 o                         
  14  12  -7          5.68         18.90         6.59 o                         
  -7  13  -7         14.10         10.43         6.13 o                         
  -5  13  -7         13.59          7.08         7.71 o                         
  -3  13  -7         77.85         76.31         7.08 o                         
  -1  13  -7         49.64         50.29         6.18 o                         
   1  13  -7          2.78         14.82         5.32 o                         
   3  13  -7          8.40         12.90         4.62 o                         
   5  13  -7         88.43         77.99         5.49 o                         
   7  13  -7         17.06         21.33         4.14 o                         
   9  13  -7         17.72         24.44         3.41 o                         
  11  13  -7        102.27        101.69         5.17 o                         
  13  13  -7         12.36          7.40         5.03 o                         
  15  13  -7          4.65         25.58        12.44 o                         
  -6  14  -7         30.31         29.05         6.40 o                         
  -4  14  -7          1.25         -5.73         5.73 o                         
  -2  14  -7         21.06         27.59         6.38 o                         
   0  14  -7          0.05         -1.71         5.04 o                         
   2  14  -7         32.47         41.01         5.38 o                         
   4  14  -7         59.21         49.51         5.24 o                         
   6  14  -7         39.62         39.40         6.49 o                         
   8  14  -7        198.91        198.64         7.35 o                         
  10  14  -7         18.53         17.94         3.07 o                         
  12  14  -7          6.83          8.42         5.34 o                         
  14  14  -7         18.79         12.02         8.14 o                         
  16  14  -7          0.97         13.83         6.91 o                         
  -5  15  -7         19.45         20.82         6.39 o                         
  -3  15  -7         16.63         24.73         6.10 o                         
  -1  15  -7         22.54         18.36         5.85 o                         
   1  15  -7          3.62          4.67         5.29 o                         
   3  15  -7          7.83          0.22         4.78 o                         
   5  15  -7         26.84         34.22         5.31 o                         
   7  15  -7        147.02        161.06         7.19 o                         
   9  15  -7         97.35         77.98         4.30 o                         
  11  15  -7         11.54         16.14         5.60 o                         
  13  15  -7         14.35         22.27         6.46 o                         
  15  15  -7          0.90          0.69         9.68 o                         
  -4  16  -7          6.65         11.84         7.54 o                         
  -2  16  -7         37.56         42.88         6.53 o                         
   0  16  -7          5.00          4.56         6.01 o                         
   2  16  -7          3.43         -1.85         5.07 o                         
   4  16  -7         10.84         20.09         5.64 o                         
   6  16  -7          5.64          5.89         4.76 o                         
   8  16  -7          8.98         -0.29         3.54 o                         
  10  16  -7         16.82         13.63         3.90 o                         
  12  16  -7         12.07          9.91        11.51 o                         
  14  16  -7          5.81         -2.07        11.06 o                         
  -3  17  -7          6.83          4.33         6.08 o                         
  -1  17  -7          6.56         10.55         6.17 o                         
   1  17  -7         21.20         27.81         5.78 o                         
   3  17  -7          5.79          1.91         5.58 o                         
   5  17  -7          4.84          5.11         5.27 o                         
   7  17  -7          1.11          3.50         4.59 o                         
   9  17  -7          0.86         -2.71         4.62 o                         
  11  17  -7          9.63          7.45         4.93 o                         
  13  17  -7          2.85         -5.73         8.52 o                         
  -2  18  -7         16.19         15.66         6.17 o                         
   0  18  -7          3.54          0.77         6.08 o                         
   2  18  -7         26.09         12.05         5.87 o                         
   4  18  -7         10.48         13.19         8.86 o                         
   6  18  -7         21.47         31.19         6.90 o                         
   8  18  -7         21.27         21.61         5.36 o                         
  10  18  -7          2.21          5.16         5.04 o                         
  12  18  -7          4.15         14.14         7.15 o                         
  -1  19  -7          9.97         14.19         6.00 o                         
   1  19  -7          7.98         11.00         7.18 o                         
   3  19  -7         19.76         13.68         5.93 o                         
   5  19  -7         54.66         60.49         6.92 o                         
   7  19  -7         63.73         70.33         6.19 o                         
   9  19  -7         17.42         17.08         5.57 o                         
  11  19  -7          2.94         -1.79         8.30 o                         
   2  20  -7         11.88         19.57         6.20 o                         
   4  20  -7          0.88         -5.70         5.70 o                         
   6  20  -7         14.78         19.31         6.11 o                         
   8  20  -7         14.45         21.66         9.08 o                         
 -12   0  -6         44.72         31.10         8.94 o                         
 -10   0  -6         37.59         29.81         7.01 o                         
  -8   0  -6         17.31         16.15         6.07 o                         
  -6   0  -6         53.21         48.38         5.85 o                         
  -4   0  -6         20.88         11.47         5.43 o                         
  -2   0  -6        422.78        431.31        16.15 o                         
   0   0  -6         73.44         84.86         5.67 o                         
   2   0  -6       1446.24       1557.56        34.56 o                         
   4   0  -6        220.38        211.91         7.23 o                         
   6   0  -6         43.27         44.09         3.05 o                         
   8   0  -6        272.21        286.81         9.18 o                         
  10   0  -6       1218.33       1173.25        40.60 o                         
  12   0  -6        226.01        190.82        15.21 o                         
 -13   1  -6         15.07          7.88         6.15 o                         
 -11   1  -6          3.82          5.66         4.79 o                         
  -9   1  -6         12.46         13.06         4.23 o                         
  -7   1  -6         37.30         41.14         4.32 o                         
  -5   1  -6        174.95        174.21         6.01 o                         
  -3   1  -6         12.28         12.36         3.87 o                         
  -1   1  -6        216.20        192.13         5.62 o                         
   1   1  -6        339.64        383.74         7.17 o                         
   3   1  -6        524.66        505.40         8.58 o                         
   5   1  -6        242.33        230.20         4.66 o                         
   7   1  -6         40.06         35.07         2.16 o                         
   9   1  -6        174.51        156.54         4.73 o                         
  11   1  -6        312.40        309.18        15.90 o                         
  13   1  -6         19.25          8.37         4.32 o                         
 -12   2  -6          8.74          4.24         5.50 o                         
 -10   2  -6          4.01         -0.24         5.05 o                         
  -8   2  -6         38.23         37.15         4.76 o                         
  -6   2  -6         74.58         79.67         4.77 o                         
  -4   2  -6        446.14        444.56        10.43 o                         
  -2   2  -6        137.32        131.46         5.89 o                         
   0   2  -6        611.33        611.68        11.79 o                         
   2   2  -6        504.39        556.41         9.71 o                         
   4   2  -6         67.87         74.74         2.86 o                         
   6   2  -6        149.79        137.53         3.24 o                         
   8   2  -6        139.64        131.28         4.15 o                         
  10   2  -6        165.51        168.17         5.36 o                         
  12   2  -6         95.57         95.12         6.98 o                         
 -13   3  -6          4.67          4.10         5.34 o                         
 -11   3  -6          8.19         19.07         4.81 o                         
  -9   3  -6          9.48          0.89         4.23 o                         
  -7   3  -6         54.02         58.42         5.00 o                         
  -5   3  -6         63.69         62.76         4.73 o                         
  -3   3  -6        133.56        134.52         5.86 o                         
  -1   3  -6        709.58        739.41        18.21 o                         
   1   3  -6        211.78        217.20         5.51 o                         
   3   3  -6        390.31        409.64         7.13 o                         
   5   3  -6        214.04        234.20         5.12 o                         
   7   3  -6        286.27        293.05         5.68 o                         
   9   3  -6        728.64        706.45        16.51 o                         
  11   3  -6        565.83        530.49        15.00 o                         
  13   3  -6         14.83         12.44         6.91 o                         
 -12   4  -6          2.62         -1.66         5.62 o                         
 -10   4  -6         31.32         26.88         6.01 o                         
  -8   4  -6         57.73         58.54         5.13 o                         
  -6   4  -6         21.73         18.55         4.16 o                         
  -4   4  -6         26.16         24.88         4.11 o                         
  -2   4  -6        139.57        122.56         5.32 o                         
   0   4  -6         56.62         55.10         4.06 o                         
   2   4  -6       1215.21       1234.86        18.83 o                         
   4   4  -6         83.88         90.58         3.17 o                         
   6   4  -6       1029.82       1121.33        17.41 o                         
   8   4  -6        196.35        207.11         5.16 o                         
  10   4  -6        891.60        891.58        24.21 o                         
  12   4  -6        176.14        181.24         7.90 o                         
  14   4  -6         99.17         98.87        10.37 o                         
 -13   5  -6          0.85         -0.47         9.23 o                         
 -11   5  -6          5.80          2.23         4.83 o                         
  -9   5  -6         26.76         23.88         4.73 o                         
  -7   5  -6         51.20         52.60         4.80 o                         
  -5   5  -6         49.91         48.03         4.41 o                         
  -3   5  -6        178.82        177.97         5.75 o                         
  -1   5  -6         25.49         25.91         3.69 o                         
   1   5  -6        279.43        294.54         7.36 o                         
   3   5  -6        335.26        367.39         7.16 o                         
   5   5  -6        448.76        491.69         8.32 o                         
   7   5  -6        412.24        395.73         8.15 o                         
   9   5  -6         62.99         57.84         3.54 o                         
  11   5  -6        131.18        134.60         5.65 o                         
  13   5  -6         59.41         54.04         6.30 o                         
  15   5  -6         69.92         76.05         8.99 o                         
 -12   6  -6         16.22         17.88         5.41 o                         
 -10   6  -6          2.33          0.61         4.59 o                         
  -8   6  -6         44.81         52.96         5.27 o                         
  -6   6  -6         80.30         80.51         5.13 o                         
  -4   6  -6         81.21         82.54         5.64 o                         
  -2   6  -6       2172.03       2132.52        43.31 o                         
   0   6  -6        149.88        142.12         5.83 o                         
   2   6  -6          9.66          0.25         3.10 o                         
   4   6  -6          0.38         -2.35         2.35 o                         
   6   6  -6        331.10        326.32         7.35 o                         
   8   6  -6        126.61        116.90         4.15 o                         
  10   6  -6        129.91        124.49         5.05 o                         
  12   6  -6        216.83        201.47         7.15 o                         
  14   6  -6         55.16         56.22         7.08 o                         
  16   6  -6         23.30         24.20         6.91 o                         
 -11   7  -6          3.54         -5.87         5.87 o                         
  -9   7  -6          8.51         -4.28         5.23 o                         
  -7   7  -6         45.78         46.72         5.08 o                         
  -5   7  -6        170.30        185.54         6.63 o                         
  -3   7  -6        899.07        907.81        18.70 o                         
  -1   7  -6        223.27        225.31         6.64 o                         
   1   7  -6        212.26        191.74         5.82 o                         
   3   7  -6        100.24         90.14         4.29 o                         
   5   7  -6        596.50        594.75        11.17 o                         
   7   7  -6        260.99        283.49         6.52 o                         
   9   7  -6         39.76         38.47         3.14 o                         
  11   7  -6        745.85        710.15        18.92 o                         
  13   7  -6        119.19        117.46         6.54 o                         
  15   7  -6         23.49         29.60        12.10 o                         
 -12   8  -6          6.26          3.40         8.15 o                         
 -10   8  -6         10.99         17.82         6.49 o                         
  -8   8  -6         16.12         13.42         4.88 o                         
  -6   8  -6         66.24         71.92         5.80 o                         
  -4   8  -6        164.36        177.67         6.16 o                         
  -2   8  -6       1297.37       1275.67        24.66 o                         
   0   8  -6        969.88        952.90        20.54 o                         
   2   8  -6        360.98        366.78         8.90 o                         
   4   8  -6        223.36        221.18         5.83 o                         
   6   8  -6         58.32         60.64         3.42 o                         
   8   8  -6        176.24        167.61         5.55 o                         
  10   8  -6        180.84        185.09         7.67 o                         
  12   8  -6        237.10        226.31         7.87 o                         
  16   8  -6         24.24         25.58         8.30 o                         
 -11   9  -6         20.00         23.53         6.66 o                         
  -9   9  -6         18.87         21.59         5.61 o                         
  -7   9  -6          3.19         -3.07         4.12 o                         
  -5   9  -6         37.88         31.24         4.35 o                         
  -3   9  -6        246.99        233.31         6.93 o                         
  -1   9  -6        146.01        146.67         5.64 o                         
   1   9  -6         94.78         83.25         4.73 o                         
   3   9  -6        226.64        237.07         6.73 o                         
   5   9  -6        101.45        106.23         4.40 o                         
   7   9  -6          0.42         -2.35         2.35 o                         
   9   9  -6        108.66         96.99         3.97 o                         
  11   9  -6        117.54        124.78         5.79 o                         
  13   9  -6         59.53         47.34         5.14 o                         
  15   9  -6         16.73         15.90         9.68 o                         
  17   9  -6          0.62         29.04        10.37 o                         
 -10  10  -6         15.53         11.92         6.46 o                         
  -8  10  -6         33.06         30.36         5.16 o                         
  -6  10  -6          0.40         -0.19         4.00 o                         
  -4  10  -6        238.10        214.57         7.01 o                         
  -2  10  -6         17.44         18.11         4.61 o                         
   0  10  -6        385.87        385.48         9.74 o                         
   2  10  -6        122.26        140.65         5.30 o                         
   4  10  -6        118.51        115.89         5.48 o                         
   6  10  -6        269.10        256.80         7.06 o                         
   8  10  -6        105.51        100.47         4.17 o                         
  10  10  -6         76.10         66.79         3.44 o                         
  12  10  -6          8.55          3.49         6.01 o                         
  14  10  -6         42.68         46.15         5.91 o                         
  16  10  -6         35.94         40.10        10.37 o                         
 -11  11  -6          6.03          3.84         7.83 o                         
  -9  11  -6          0.91          1.49         5.94 o                         
  -7  11  -6          4.75          3.00         4.71 o                         
  -5  11  -6         10.40          5.61         4.53 o                         
  -3  11  -6          5.68         -3.90         3.90 o                         
  -1  11  -6         39.58         45.38         4.67 o                         
   1  11  -6         46.91         47.33         4.36 o                         
   3  11  -6         55.70         60.61         4.67 o                         
   5  11  -6         41.68         47.10         4.08 o                         
   7  11  -6         87.53         82.10         4.60 o                         
   9  11  -6        164.97        156.97         5.18 o                         
  11  11  -6         12.17         10.56         4.03 o                         
  13  11  -6          2.52          3.46         5.61 o                         
  15  11  -6         38.07         29.48         5.14 o                         
 -10  12  -6          8.29          4.31         5.99 o                         
  -8  12  -6          2.60         -0.19         5.80 o                         
  -6  12  -6          8.96          2.21         4.29 o                         
  -4  12  -6         65.30         50.09         5.52 o                         
  -2  12  -6        171.34        153.98         7.42 o                         
   0  12  -6        400.69        389.27        11.01 o                         
   2  12  -6         87.84         84.45         5.66 o                         
   4  12  -6         50.93         39.65         4.33 o                         
   6  12  -6        101.56         92.96         5.19 o                         
   8  12  -6        176.36        176.98         5.65 o                         
  10  12  -6        234.38        210.64         5.72 o                         
  12  12  -6          2.66         11.61         3.85 o                         
  14  12  -6          4.33          0.14         4.79 o                         
  -9  13  -6          0.63         -5.86         5.86 o                         
  -7  13  -6          5.42          9.19         6.35 o                         
  -5  13  -6         10.04         10.71         5.54 o                         
  -3  13  -6         33.85         25.65         5.65 o                         
  -1  13  -6         97.55        103.78         6.43 o                         
   1  13  -6        154.80        161.93         8.25 o                         
   3  13  -6          3.52          2.42         4.41 o                         
   5  13  -6         45.24         33.34         4.49 o                         
   7  13  -6         14.60         15.70         3.20 o                         
   9  13  -6         44.29         46.71         3.30 o                         
  11  13  -6         12.57         22.47         4.42 o                         
  13  13  -6         26.26         26.59         7.97 o                         
  15  13  -6          6.98          8.42        10.03 o                         
  -8  14  -6          7.46          9.28         6.10 o                         
  -6  14  -6          7.10         10.10         5.74 o                         
  -4  14  -6         31.89         39.14         5.90 o                         
  -2  14  -6          6.13          3.01         4.81 o                         
   0  14  -6         10.72         11.61         5.01 o                         
   2  14  -6         43.37         38.96         5.14 o                         
   4  14  -6          9.81          5.27         4.31 o                         
   6  14  -6         10.95         15.40         3.81 o                         
   8  14  -6        106.23        104.86         4.80 o                         
  10  14  -6          1.67          5.91         2.55 o                         
  12  14  -6          8.55          7.11         5.14 o                         
  14  14  -6          7.79         16.45         7.79 o                         
  16  14  -6          7.08         14.52         5.53 o                         
  -7  15  -6          4.84          6.41         7.48 o                         
  -5  15  -6         53.95         59.36         7.56 o                         
  -3  15  -6         19.62         13.01         5.45 o                         
  -1  15  -6          4.06          3.98         5.21 o                         
   1  15  -6        151.79        152.60         7.26 o                         
   3  15  -6        246.93        237.35         8.53 o                         
   5  15  -6        140.78        148.66         7.14 o                         
   7  15  -6         17.49         21.63         3.86 o                         
   9  15  -6        103.50        112.74         5.13 o                         
  11  15  -6         25.43         24.18         5.26 o                         
  13  15  -6         24.81         17.49        17.98 o                         
  15  15  -6         25.02          4.15         8.99 o                         
  -6  16  -6         30.20         31.00         6.54 o                         
  -4  16  -6         24.49         25.64         6.61 o                         
  -2  16  -6         66.37         71.96         7.47 o                         
   0  16  -6         53.79         57.25         6.08 o                         
   2  16  -6         25.22         18.69         5.12 o                         
   4  16  -6         50.29         58.73         5.78 o                         
   6  16  -6         52.41         52.30         5.85 o                         
   8  16  -6         22.35         22.97         3.97 o                         
  10  16  -6         44.76         44.81         3.49 o                         
  12  16  -6         11.21          5.40         2.14 o                         
  14  16  -6         11.53          6.48        10.37 o                         
  16  16  -6          1.07         -1.38        11.75 o                         
  -5  17  -6         50.84         65.83         7.41 o                         
  -3  17  -6         12.55          9.58         6.37 o                         
  -1  17  -6         58.94         59.56         6.58 o                         
   1  17  -6          9.81          3.39         5.92 o                         
   3  17  -6         33.48         34.60         5.71 o                         
   5  17  -6         51.40         45.58         6.17 o                         
   7  17  -6         43.62         52.05         5.79 o                         
   9  17  -6        125.74        131.77         9.39 o                         
  11  17  -6         24.05         34.66         6.61 o                         
  13  17  -6         11.72         17.58        12.79 o                         
  15  17  -6          4.68         15.90         9.68 o                         
  -4  18  -6          6.63         11.55         6.08 o                         
  -2  18  -6          6.27         -5.12         5.82 o                         
   0  18  -6         62.46         66.73         9.25 o                         
   2  18  -6         39.98         26.55         6.39 o                         
   4  18  -6         35.80         33.27         7.02 o                         
   6  18  -6         30.88         34.51         6.11 o                         
   8  18  -6         46.94         39.51         8.05 o                         
  10  18  -6         14.92         19.42         5.63 o                         
  12  18  -6         25.97         28.52         6.24 o                         
  -3  19  -6          5.40          6.26         5.97 o                         
  -1  19  -6          4.77          9.07         6.10 o                         
   1  19  -6         15.62         24.74         6.39 o                         
   3  19  -6         34.87         46.28         7.34 o                         
   5  19  -6         23.88         31.61         6.41 o                         
   7  19  -6         39.13         52.79         6.33 o                         
   9  19  -6          8.31         15.48         6.18 o                         
  11  19  -6          9.98         12.52         5.26 o                         
  -2  20  -6          1.67          4.22         6.06 o                         
   0  20  -6          2.50          7.13         7.13 o                         
   2  20  -6          8.96          5.71         5.88 o                         
   4  20  -6          1.41         -3.70         6.26 o                         
   6  20  -6          3.08          0.56         5.89 o                         
   8  20  -6         14.04         25.35         8.28 o                         
  10  20  -6          2.35          9.34         6.49 o                         
   1  21  -6          9.17          0.12         6.14 o                         
   3  21  -6          3.02         -2.76         6.50 o                         
   5  21  -6          1.25          7.30         6.43 o                         
   7  21  -6          8.33         11.93         6.59 o                         
 -13   1  -5         88.28         95.12         6.17 o                         
 -11   1  -5          1.37         -4.24         4.24 o                         
  -9   1  -5          2.17          1.45         3.81 o                         
  -7   1  -5         76.98         58.60         4.25 o                         
  -5   1  -5        447.25        452.50         9.71 o                         
  -3   1  -5         61.00         57.70         3.22 o                         
  -1   1  -5         83.70         95.32         3.31 o                         
   1   1  -5        632.27        647.73        10.41 o                         
   3   1  -5       2090.89       2244.71        33.27 o                         
   5   1  -5         57.94         52.24         1.78 o                         
   7   1  -5       1328.90       1437.78        24.52 o                         
   9   1  -5        167.73        168.11         4.31 o                         
  11   1  -5        201.73        212.37         6.98 o                         
 -14   2  -5          4.57         13.39         5.22 o                         
 -12   2  -5          7.36         11.25         4.59 o                         
 -10   2  -5          5.63          3.19         4.20 o                         
  -8   2  -5         82.86         93.00         5.42 o                         
  -6   2  -5         16.41          9.63         3.70 o                         
  -4   2  -5        149.63        133.61         5.00 o                         
  -2   2  -5         86.17         78.28         3.37 o                         
   0   2  -5        251.52        285.99         5.80 o                         
   2   2  -5       1014.28       1074.12        16.90 o                         
   4   2  -5        328.73        308.73         5.30 o                         
   6   2  -5        165.52        168.11         3.60 o                         
   8   2  -5        362.05        350.75         6.98 o                         
  10   2  -5        517.33        547.28        14.05 o                         
  12   2  -5         55.83         61.53         7.61 o                         
 -13   3  -5         48.86         47.07         5.00 o                         
 -11   3  -5         47.52         38.62         4.61 o                         
  -9   3  -5         32.34         39.32         4.38 o                         
  -7   3  -5        159.20        160.34         6.08 o                         
  -5   3  -5         48.09         46.62         4.13 o                         
  -3   3  -5        340.29        357.79         7.97 o                         
  -1   3  -5        312.19        285.67         6.04 o                         
   1   3  -5        260.68        268.31         5.50 o                         
   3   3  -5        803.47        880.93        13.50 o                         
   5   3  -5        542.22        543.78         9.37 o                         
   7   3  -5        604.00        672.03        11.35 o                         
   9   3  -5         61.23         67.23         3.21 o                         
  11   3  -5        353.05        361.32        15.58 o                         
  13   3  -5         40.09         33.88         6.22 o                         
 -14   4  -5         13.34          2.71         5.13 o                         
 -12   4  -5          4.49          7.68         4.53 o                         
 -10   4  -5         15.17         17.97         4.36 o                         
  -8   4  -5         27.97         21.30         4.08 o                         
  -6   4  -5         72.52         70.29         4.12 o                         
  -4   4  -5        364.46        373.17         8.66 o                         
  -2   4  -5        828.97        850.76        13.99 o                         
   0   4  -5        488.92        480.98         8.25 o                         
   2   4  -5       2789.23       3044.64        44.94 o                         
   4   4  -5          1.22         -0.10         1.76 o                         
   6   4  -5       2142.52       2177.72        32.51 o                         
   8   4  -5        298.24        274.22         6.00 o                         
  10   4  -5        793.14        772.06        17.42 o                         
  12   4  -5        181.15        200.47        10.76 o                         
  14   4  -5        185.07        161.09        14.52 o                         
 -13   5  -5         15.92         16.95         4.87 o                         
 -11   5  -5         45.75         57.05         5.93 o                         
  -9   5  -5         54.27         47.19         4.73 o                         
  -7   5  -5         87.09         84.35         4.50 o                         
  -5   5  -5        126.37        131.33         5.50 o                         
  -3   5  -5        520.87        533.37        10.70 o                         
  -1   5  -5       1570.51       1535.01        23.54 o                         
   1   5  -5       1097.38       1085.66        16.91 o                         
   3   5  -5        970.66       1017.81        15.91 o                         
   5   5  -5        369.96        374.01         6.39 o                         
   7   5  -5        182.97        194.19         4.72 o                         
   9   5  -5        171.72        165.12         5.32 o                         
  11   5  -5         81.95         76.03         4.76 o                         
  13   5  -5        113.49        102.53        12.44 o                         
  15   5  -5         83.15         82.97         8.99 o                         
 -14   6  -5          5.83         10.94         5.63 o                         
 -12   6  -5         45.13         51.09         5.14 o                         
 -10   6  -5         32.09         21.08         4.78 o                         
  -8   6  -5         59.73         59.45         4.31 o                         
  -6   6  -5        300.45        291.08         7.28 o                         
  -4   6  -5        350.62        360.13         8.28 o                         
  -2   6  -5       1287.42       1324.70        26.73 o                         
   0   6  -5         13.46         16.51         2.63 o                         
   2   6  -5        145.31        153.44         3.92 o                         
   4   6  -5        441.16        470.46         8.05 o                         
   6   6  -5         11.57          8.16         1.83 o                         
   8   6  -5         88.49         91.55         3.46 o                         
  10   6  -5        902.28        920.75        25.40 o                         
  12   6  -5         21.71         37.35         6.84 o                         
  14   6  -5         61.86         68.95         8.64 o                         
 -13   7  -5          4.73         -6.01         6.01 o                         
 -11   7  -5          3.53          8.85         4.91 o                         
  -9   7  -5         32.68         28.30         4.41 o                         
  -7   7  -5         55.16         51.46         4.42 o                         
  -5   7  -5         27.52         22.34         3.80 o                         
  -3   7  -5       1174.77       1134.68        22.22 o                         
  -1   7  -5        220.67        195.35         8.34 o                         
   1   7  -5        312.24        298.61         5.95 o                         
   3   7  -5         92.14        114.09         3.56 o                         
   5   7  -5        170.85        212.80         4.44 o                         
   7   7  -5        531.62        574.54        11.57 o                         
   9   7  -5         74.14         79.66         3.58 o                         
  11   7  -5        267.29        284.47         9.18 o                         
  13   7  -5        367.98        355.30        26.27 o                         
 -12   8  -5          2.29         -2.49         5.19 o                         
 -10   8  -5         16.72         17.85         4.46 o                         
  -8   8  -5          1.69         -3.86         3.86 o                         
  -6   8  -5         35.89         24.86         4.19 o                         
  -4   8  -5        395.35        401.55         9.21 o                         
  -2   8  -5        369.47        334.55         8.27 o                         
   0   8  -5        390.91        375.96         9.64 o                         
   2   8  -5         46.79         48.11         3.04 o                         
   4   8  -5          4.76          8.19         2.29 o                         
   6   8  -5         14.76         15.11         2.30 o                         
   8   8  -5         27.02         24.39         2.51 o                         
  10   8  -5        144.90        142.73         5.90 o                         
  12   8  -5        302.65        297.02        11.07 o                         
  14   8  -5         44.31         33.19         9.68 o                         
  16   8  -5          8.00         -9.68         9.68 o                         
 -13   9  -5          0.56         -6.18         6.18 o                         
 -11   9  -5          5.16          3.66         5.23 o                         
  -9   9  -5         49.12         55.21         5.43 o                         
  -7   9  -5         14.40         11.43         3.92 o                         
  -5   9  -5        215.28        211.97         7.25 o                         
  -3   9  -5       1221.99       1178.30        22.67 o                         
  -1   9  -5       1285.39       1327.91        24.46 o                         
   1   9  -5        181.97        190.67         5.75 o                         
   3   9  -5         74.08         79.42         3.89 o                         
   5   9  -5         44.14         37.81         4.27 o                         
   7   9  -5        211.36        188.87         4.86 o                         
   9   9  -5         79.82         78.62         2.63 o                         
  11   9  -5       1019.55       1038.20        28.20 o                         
  13   9  -5         43.07         38.22         5.86 o                         
  15   9  -5          5.83          7.61         8.30 o                         
 -12  10  -5         11.10          7.06         5.86 o                         
 -10  10  -5          3.10         -3.78         4.99 o                         
  -8  10  -5         57.20         49.64         5.18 o                         
  -6  10  -5        173.47        157.44         5.83 o                         
  -4  10  -5        120.56        129.08         5.28 o                         
  -2  10  -5       1591.58       1664.88        30.31 o                         
   0  10  -5        298.26        300.54         7.62 o                         
   2  10  -5        108.79        122.72         5.75 o                         
   4  10  -5        268.40        249.12         6.37 o                         
   6  10  -5        113.36        108.23         4.20 o                         
   8  10  -5         88.92         85.07         3.83 o                         
  10  10  -5        116.69        110.80         5.29 o                         
  12  10  -5        416.42        376.09        19.31 o                         
  14  10  -5         21.36         20.25         6.31 o                         
  16  10  -5         27.90         40.79         8.99 o                         
 -11  11  -5          6.37          7.45         5.89 o                         
  -9  11  -5          8.58          5.48         4.24 o                         
  -7  11  -5          1.54          4.38         3.82 o                         
  -5  11  -5         75.97         60.76         4.79 o                         
  -3  11  -5         32.34         34.70         4.10 o                         
  -1  11  -5        485.65        527.36        12.44 o                         
   1  11  -5        206.77        191.71         7.00 o                         
   3  11  -5        288.57        293.05         8.10 o                         
   5  11  -5        619.54        591.22        13.79 o                         
   7  11  -5        125.89        112.77         4.70 o                         
   9  11  -5         93.79        100.18         4.54 o                         
  11  11  -5         99.42         87.20         4.62 o                         
  13  11  -5         61.42         41.46         5.21 o                         
  15  11  -5         93.78         73.29        13.14 o                         
 -12  12  -5          1.52          7.80         7.03 o                         
 -10  12  -5         13.44          8.02         5.94 o                         
  -8  12  -5         42.81         43.08         4.44 o                         
  -6  12  -5        116.47        117.42         5.85 o                         
  -4  12  -5        100.32        102.13         5.54 o                         
  -2  12  -5         76.83         69.86         5.53 o                         
   0  12  -5        554.61        538.45        13.77 o                         
   2  12  -5        396.43        378.59        10.19 o                         
   4  12  -5        195.13        192.87         7.19 o                         
   6  12  -5        212.62        197.78         6.49 o                         
   8  12  -5         55.94         74.49         4.23 o                         
  10  12  -5        250.36        266.66        12.27 o                         
  12  12  -5          1.03         -3.35         6.87 o                         
  14  12  -5          1.92          8.25         6.37 o                         
  16  12  -5         54.75         64.99        14.52 o                         
 -11  13  -5          6.90          4.08         6.50 o                         
  -9  13  -5         36.53         41.28         6.30 o                         
  -7  13  -5         74.24         71.12         6.40 o                         
  -5  13  -5        141.46        145.16         7.43 o                         
  -3  13  -5         43.36         40.63         5.04 o                         
  -1  13  -5         90.08         79.80         5.67 o                         
   1  13  -5        173.79        166.31         6.76 o                         
   3  13  -5         55.46         69.29         5.53 o                         
   5  13  -5         28.52         36.81         4.48 o                         
   7  13  -5        282.26        281.76         7.97 o                         
   9  13  -5         74.83         73.11         3.74 o                         
  11  13  -5        139.89        140.00         5.72 o                         
  13  13  -5         14.27          9.65         6.02 o                         
  15  13  -5         28.50         11.64         4.22 o                         
 -10  14  -5          0.29         -5.35         7.35 o                         
  -8  14  -5         15.64         14.97         5.71 o                         
  -6  14  -5         28.02         22.37         5.34 o                         
  -4  14  -5         34.48         20.51         5.09 o                         
  -2  14  -5         21.17         15.30         5.23 o                         
   0  14  -5        128.85        117.80         6.42 o                         
   2  14  -5         13.70          3.52         5.61 o                         
   4  14  -5        194.61        214.34         8.99 o                         
   6  14  -5         14.58         10.76         3.61 o                         
   8  14  -5        274.19        266.85         7.95 o                         
  10  14  -5        191.61        177.24         6.73 o                         
  12  14  -5         38.78         30.99         3.63 o                         
  14  14  -5         10.04          0.00        10.37 o                         
  -9  15  -5          7.98          1.20         6.00 o                         
  -7  15  -5         18.21         24.66         6.03 o                         
  -5  15  -5         55.43         58.89         5.62 o                         
  -3  15  -5         16.99         16.36         5.44 o                         
  -1  15  -5        174.69        174.07         7.43 o                         
   1  15  -5        171.68        161.96         9.00 o                         
   3  15  -5         42.15         43.86         5.84 o                         
   5  15  -5         36.18         33.87         5.30 o                         
   7  15  -5         22.80         11.42         3.69 o                         
   9  15  -5        188.86        160.55         5.77 o                         
  11  15  -5          3.90          7.36         3.14 o                         
  13  15  -5          6.44         -1.95         7.97 o                         
  -8  16  -5          0.53          3.47         5.87 o                         
  -6  16  -5         25.34         33.26         7.22 o                         
  -4  16  -5         12.21         16.08         5.89 o                         
  -2  16  -5         35.72         35.20         5.62 o                         
   0  16  -5         57.47         60.25         6.92 o                         
   2  16  -5          3.93          3.23         5.72 o                         
   4  16  -5          3.42          5.00         5.13 o                         
   6  16  -5         13.48         12.73         5.02 o                         
   8  16  -5         88.69         89.88         8.75 o                         
  10  16  -5          5.50          8.62         2.52 o                         
  12  16  -5         44.11         40.37         4.52 o                         
  14  16  -5          2.41         -0.48         7.64 o                         
  16  16  -5          7.13          7.61         6.91 o                         
  -7  17  -5         26.60         31.26         6.47 o                         
  -5  17  -5         40.80         40.63         6.48 o                         
  -3  17  -5         15.26         10.05         5.58 o                         
  -1  17  -5          9.91         12.28         5.79 o                         
   1  17  -5         88.58         93.53         7.19 o                         
   3  17  -5          6.36          3.72         5.37 o                         
   5  17  -5          4.40          3.92         5.16 o                         
   7  17  -5          0.20          4.25         3.93 o                         
   9  17  -5         45.77         38.56         4.70 o                         
  11  17  -5         12.94         10.98         4.91 o                         
  13  17  -5          8.64         10.78         9.30 o                         
  15  17  -5         11.04         13.14         9.68 o                         
  -6  18  -5          6.39          4.93         6.11 o                         
  -4  18  -5         48.31         54.25         6.67 o                         
  -2  18  -5         32.70         37.31         6.78 o                         
   0  18  -5          7.74          3.38         6.15 o                         
   2  18  -5         50.90         60.94         6.84 o                         
   4  18  -5         32.69         43.00         6.29 o                         
   6  18  -5         16.89         22.47         5.52 o                         
   8  18  -5         12.56          4.14         4.15 o                         
  10  18  -5          7.26         -0.85         4.07 o                         
  12  18  -5          5.85          8.68         4.85 o                         
  14  18  -5          1.55         -6.91        10.37 o                         
  -5  19  -5          5.16          3.99         6.30 o                         
  -3  19  -5         43.47         47.24         6.64 o                         
  -1  19  -5        179.22        191.84        10.01 o                         
   1  19  -5         65.71         75.46         7.70 o                         
   3  19  -5         33.85         35.46         6.31 o                         
   5  19  -5         19.48         23.32         5.97 o                         
   7  19  -5         33.91         33.23         9.27 o                         
   9  19  -5         14.57         22.64         6.31 o                         
  11  19  -5          3.41         -9.41        14.17 o                         
  13  19  -5         11.18         -3.46        11.75 o                         
  -4  20  -5         23.15         15.60         6.20 o                         
  -2  20  -5         12.88         12.83        11.80 o                         
   0  20  -5         32.14         44.71         8.14 o                         
   2  20  -5         34.51         29.15         7.09 o                         
   4  20  -5          3.29          6.69         6.06 o                         
   6  20  -5        136.16        146.49         8.53 o                         
   8  20  -5         25.58         17.82         5.89 o                         
  10  20  -5         13.01         12.81         6.09 o                         
  -3  21  -5          5.83          7.29         8.26 o                         
  -1  21  -5         14.98         17.54         7.30 o                         
   1  21  -5         13.21         14.08         6.93 o                         
   3  21  -5         50.25         53.37         7.45 o                         
   5  21  -5         28.55         31.20         6.59 o                         
   7  21  -5         39.59         38.72         7.61 o                         
   9  21  -5          9.74         15.06         5.98 o                         
   0  22  -5          7.09         -2.57         9.98 o                         
   2  22  -5          8.76         18.67         6.80 o                         
   4  22  -5         41.68         42.79         7.68 o                         
   6  22  -5          1.28         -3.26         6.55 o                         
 -16   0  -4          0.39         -2.17         7.48 o                         
 -14   0  -4        103.45         90.52         9.55 o                         
 -12   0  -4        119.39        121.98         8.60 o                         
 -10   0  -4         27.75         20.98         5.93 o                         
  -8   0  -4        164.96        178.28         7.80 o                         
  -6   0  -4        236.24        235.20         8.76 o                         
  -4   0  -4        407.48        376.73        11.28 o                         
  -2   0  -4        503.98        543.87        13.04 o                         
   0   0  -4        502.88        471.68        12.19 o                         
   2   0  -4       3521.24       3633.49        78.06 o                         
   4   0  -4        444.12        416.28         9.40 o                         
   6   0  -4       4534.99       4496.49       103.16 o                         
   8   0  -4       1534.45       1789.19        61.34 o                         
  10   0  -4        790.60        810.03        32.27 o                         
 -15   1  -4         19.23         18.38         5.10 o                         
 -13   1  -4         21.87         26.83         5.07 o                         
 -11   1  -4         59.27         66.47         4.50 o                         
  -9   1  -4         90.75         91.93         5.71 o                         
  -7   1  -4        395.63        376.54         8.05 o                         
  -5   1  -4         54.47         50.75         3.38 o                         
  -3   1  -4       1619.15       1718.24        26.26 o                         
  -1   1  -4       1572.53       1719.03        26.40 o                         
   1   1  -4        502.61        480.38         8.34 o                         
   3   1  -4       1386.68       1358.31        20.54 o                         
   5   1  -4         12.35         11.04         1.28 o                         
   7   1  -4       1491.99       1491.87        27.00 o                         
   9   1  -4        684.97        698.15        23.81 o                         
 -16   2  -4          3.74          5.66         5.18 o                         
 -14   2  -4         17.82         15.35         4.49 o                         
 -12   2  -4        107.58        117.86         5.39 o                         
 -10   2  -4        138.31        143.60         5.66 o                         
  -8   2  -4        239.64        231.96         6.91 o                         
  -6   2  -4        145.96        157.00         4.74 o                         
  -4   2  -4       1117.09       1137.75        18.19 o                         
  -2   2  -4        863.35        896.53        14.06 o                         
   0   2  -4       3484.12       3434.04        51.02 o                         
   2   2  -4        691.09        648.30        10.48 o                         
   4   2  -4        466.93        495.98         7.86 o                         
   6   2  -4       1659.26       1674.89        26.68 o                         
   8   2  -4        309.93        346.29         8.23 o                         
  10   2  -4         19.87         22.57         3.44 o                         
 -15   3  -4          8.75          8.01         4.40 o                         
 -13   3  -4         36.88         36.78         5.23 o                         
 -11   3  -4         24.17         32.81         5.85 o                         
  -9   3  -4        109.97        107.40         4.94 o                         
  -7   3  -4         55.95         66.28         4.15 o                         
  -5   3  -4        368.75        374.86         7.35 o                         
  -3   3  -4       1185.70       1264.53        20.36 o                         
  -1   3  -4      12504.82      12433.49       185.08 o                         
   1   3  -4       2057.21       2060.68        30.54 o                         
   3   3  -4         38.82         47.24         1.91 o                         
   5   3  -4        823.32        854.39        13.98 o                         
   7   3  -4       2816.55       3079.95        58.36 o                         
   9   3  -4        319.90        334.99         7.80 o                         
  11   3  -4        625.55        645.09        22.61 o                         
 -14   4  -4         13.94         18.06         4.81 o                         
 -12   4  -4         48.11         48.27         4.47 o                         
 -10   4  -4          6.32          3.72         4.01 o                         
  -8   4  -4         69.27         67.69         4.05 o                         
  -6   4  -4         30.81         27.09         3.25 o                         
  -4   4  -4        337.66        348.28         6.68 o                         
  -2   4  -4       1160.41       1098.63        18.00 o                         
   0   4  -4       2091.57       2130.16        32.24 o                         
   2   4  -4       1233.24       1391.12        20.88 o                         
   4   4  -4       2507.46       2657.77        38.97 o                         
   6   4  -4        640.49        704.84        12.25 o                         
   8   4  -4        358.28        393.35         8.52 o                         
  10   4  -4        436.91        447.20        16.63 o                         
  12   4  -4        257.76        268.15        13.83 o                         
 -15   5  -4          2.77         -5.08         5.32 o                         
 -13   5  -4          0.19         -2.18         4.13 o                         
 -11   5  -4         12.78         10.16         4.12 o                         
  -9   5  -4         54.91         58.92         4.01 o                         
  -7   5  -4        145.75        139.16         5.17 o                         
  -5   5  -4         88.69         92.82         4.20 o                         
  -3   5  -4        163.74        158.61         4.14 o                         
  -1   5  -4       1495.89       1534.24        23.70 o                         
   1   5  -4         98.09         96.04         2.87 o                         
   3   5  -4       2274.61       2599.99        39.68 o                         
   5   5  -4        698.90        686.75        11.03 o                         
   7   5  -4        242.96        228.21         4.97 o                         
   9   5  -4        748.62        784.72        16.52 o                         
  11   5  -4        209.88        228.55        12.46 o                         
  13   5  -4         73.76         81.57         7.29 o                         
 -14   6  -4          9.48         11.71         4.78 o                         
 -12   6  -4         61.28         65.44         6.13 o                         
 -10   6  -4         25.90         23.04         5.12 o                         
  -8   6  -4        194.81        191.80         5.64 o                         
  -6   6  -4        223.74        220.55         6.96 o                         
  -4   6  -4         14.25         12.20         2.97 o                         
  -2   6  -4       7170.66       7359.55       112.85 o                         
   0   6  -4        214.83        205.23         4.44 o                         
   2   6  -4        212.97        201.85         4.17 o                         
   4   6  -4        967.44        956.85        14.79 o                         
   6   6  -4        362.43        397.44         8.00 o                         
   8   6  -4        961.28       1038.22        20.56 o                         
  10   6  -4        122.59        117.32         6.13 o                         
  12   6  -4       1872.84       1823.37       117.15 o                         
  14   6  -4        136.92        171.46        12.44 o                         
 -15   7  -4          1.65          2.50         5.18 o                         
 -13   7  -4         12.58         18.85         4.93 o                         
 -11   7  -4         28.59         39.84         4.37 o                         
  -9   7  -4         10.30          5.08         3.63 o                         
  -7   7  -4         53.92         54.51         3.96 o                         
  -5   7  -4        756.82        751.20        16.50 o                         
  -3   7  -4        895.07        892.34        16.26 o                         
  -1   7  -4        497.30        493.45         8.76 o                         
   1   7  -4        924.62        954.12        14.97 o                         
   3   7  -4       2586.58       2883.82        42.85 o                         
   5   7  -4        180.06        151.25         3.70 o                         
   7   7  -4        412.05        435.91         7.81 o                         
   9   7  -4        611.19        616.99        14.26 o                         
  11   7  -4       1864.45       1769.55        60.66 o                         
  13   7  -4        169.39        166.62        15.21 o                         
  15   7  -4         15.38          4.15        10.37 o                         
 -14   8  -4          0.55         -4.95         4.95 o                         
 -12   8  -4          1.85         -4.02         4.02 o                         
 -10   8  -4        150.31        153.79         5.82 o                         
  -8   8  -4         44.73         50.06         4.02 o                         
  -6   8  -4        158.28        148.74         5.31 o                         
  -4   8  -4        410.51        425.55         9.53 o                         
  -2   8  -4        952.06        930.36        16.10 o                         
   0   8  -4         41.56         35.29         2.61 o                         
   2   8  -4        358.10        348.85         6.47 o                         
   4   8  -4        561.74        590.15        10.40 o                         
   6   8  -4        417.40        431.13         8.11 o                         
   8   8  -4        461.39        447.68         9.57 o                         
  10   8  -4        265.90        246.76         8.26 o                         
  12   8  -4        540.91        502.35        18.96 o                         
  14   8  -4        150.39        136.89        14.52 o                         
  16   8  -4          3.32         31.11         8.99 o                         
 -13   9  -4          1.57         -0.73         5.04 o                         
 -11   9  -4         50.73         54.95         4.51 o                         
  -9   9  -4         25.94         36.24         4.06 o                         
  -7   9  -4        127.71        128.24         5.39 o                         
  -5   9  -4       1351.65       1378.68        26.47 o                         
  -3   9  -4        377.60        363.38         8.46 o                         
  -1   9  -4         21.61         22.08         3.07 o                         
   1   9  -4       1277.21       1278.00        22.26 o                         
   3   9  -4        961.88        997.43        17.00 o                         
   5   9  -4        284.46        317.72         6.49 o                         
   7   9  -4        201.90        192.51         5.24 o                         
   9   9  -4        370.37        369.29         9.65 o                         
  11   9  -4        150.95        138.16         7.31 o                         
  13   9  -4        148.39        125.22         9.45 o                         
  15   9  -4         22.71         39.41         8.99 o                         
 -14  10  -4          1.61         -5.69         5.69 o                         
 -12  10  -4          2.95         -4.91         4.91 o                         
 -10  10  -4          9.38          8.46         4.33 o                         
  -8  10  -4        137.60        139.73         5.44 o                         
  -6  10  -4        334.96        335.49         8.18 o                         
  -4  10  -4        221.73        214.37         6.20 o                         
  -2  10  -4        641.82        633.37        17.36 o                         
   0  10  -4         75.05         63.59         4.55 o                         
   2  10  -4         37.13         36.65         3.45 o                         
   4  10  -4        265.42        258.92         6.35 o                         
   6  10  -4         98.90         95.48         3.61 o                         
   8  10  -4        200.26        197.21         5.97 o                         
  10  10  -4        318.04        297.94         7.99 o                         
  12  10  -4         25.12         28.02         5.00 o                         
  14  10  -4         25.98         14.52        13.14 o                         
  16  10  -4         41.80         61.53        10.37 o                         
 -13  11  -4          2.68         10.97         5.80 o                         
 -11  11  -4         14.77         11.78         4.27 o                         
  -9  11  -4          1.74         -4.35         4.35 o                         
  -7  11  -4         45.56         52.46         3.90 o                         
  -5  11  -4          0.48          0.76         3.03 o                         
  -3  11  -4        125.63        112.03         6.57 o                         
  -1  11  -4        130.36        116.18         5.56 o                         
   1  11  -4        404.22        386.90         9.43 o                         
   3  11  -4        148.03        144.74         5.31 o                         
   5  11  -4         68.56         66.34         3.60 o                         
   7  11  -4          5.62          1.20         2.74 o                         
   9  11  -4        720.09        726.10        16.90 o                         
  11  11  -4        114.53        105.96         5.09 o                         
  13  11  -4         11.95          4.15         4.22 o                         
  15  11  -4         11.78         -1.38         9.68 o                         
 -12  12  -4          4.45         -0.88         5.09 o                         
 -10  12  -4         32.24         30.80         5.79 o                         
  -8  12  -4         45.06         56.65         5.47 o                         
  -6  12  -4        134.22        129.10         6.37 o                         
  -4  12  -4         55.42         58.53         5.31 o                         
  -2  12  -4         41.28         25.95         5.53 o                         
   0  12  -4       1013.78       1024.65        27.12 o                         
   2  12  -4        265.86        248.77         8.18 o                         
   4  12  -4         51.25         53.58         4.74 o                         
   6  12  -4         33.97         44.58         3.98 o                         
   8  12  -4        247.16        242.12         6.59 o                         
  10  12  -4        857.41        828.20        21.11 o                         
  12  12  -4         13.45         16.92         5.89 o                         
  14  12  -4          0.98          3.38         4.01 o                         
  16  12  -4         24.57         35.26        11.06 o                         
 -11  13  -4          0.33          3.99         6.29 o                         
  -9  13  -4         11.63         16.91         5.63 o                         
  -7  13  -4        246.83        244.96         8.30 o                         
  -5  13  -4         71.34         59.81         4.89 o                         
  -3  13  -4         28.05         27.07         4.72 o                         
  -1  13  -4        543.75        533.14        13.51 o                         
   1  13  -4        238.85        242.96         8.11 o                         
   3  13  -4         84.55         83.43         6.26 o                         
   5  13  -4        286.85        279.93         7.57 o                         
   7  13  -4        193.49        195.64         5.98 o                         
   9  13  -4          2.00         -0.72         2.14 o                         
  11  13  -4         26.79         31.05         4.29 o                         
  13  13  -4          8.16          6.90         5.35 o                         
  15  13  -4          4.86         -5.07         6.57 o                         
 -12  14  -4         23.96         26.85         6.21 o                         
 -10  14  -4         23.45         11.74         5.33 o                         
  -8  14  -4         59.87         60.98         5.75 o                         
  -6  14  -4         39.14         40.32         5.27 o                         
  -4  14  -4         27.87         18.46         4.99 o                         
  -2  14  -4         91.26         90.15         6.06 o                         
   0  14  -4        278.83        265.41         8.42 o                         
   2  14  -4        153.29        134.47         6.58 o                         
   4  14  -4         14.16          8.77         3.47 o                         
   6  14  -4        415.43        410.94        11.47 o                         
   8  14  -4          6.01          6.61         2.74 o                         
  10  14  -4         37.49         40.48         3.75 o                         
  12  14  -4         19.94         14.12         8.24 o                         
  14  14  -4          0.22          2.38         4.17 o                         
 -11  15  -4         18.59         31.65         6.96 o                         
  -9  15  -4          6.97          7.42         5.99 o                         
  -7  15  -4         11.10          9.24         5.05 o                         
  -5  15  -4         28.81         27.67         5.11 o                         
  -3  15  -4         99.18         95.11         6.18 o                         
  -1  15  -4         14.98          7.60         4.71 o                         
   1  15  -4        251.97        240.95        10.38 o                         
   3  15  -4        266.64        275.73         9.18 o                         
   5  15  -4         13.88          8.09         3.72 o                         
   7  15  -4         11.14          6.81         3.22 o                         
   9  15  -4         45.46         50.59         3.31 o                         
  11  15  -4         54.36         56.59         4.28 o                         
  13  15  -4         18.14         12.41         6.36 o                         
  15  15  -4         17.84          7.61         7.61 o                         
 -10  16  -4         12.71          8.51         6.49 o                         
  -8  16  -4         27.04         26.09         6.36 o                         
  -6  16  -4         69.63         67.52         6.28 o                         
  -4  16  -4         48.36         47.29         5.81 o                         
  -2  16  -4        102.42        105.57         6.49 o                         
   0  16  -4         54.85         47.42         5.44 o                         
   2  16  -4        310.21        333.51        11.43 o                         
   4  16  -4        107.29         99.11         5.95 o                         
   6  16  -4         90.43         87.92         5.76 o                         
   8  16  -4        122.48        107.08         5.05 o                         
  10  16  -4         30.67         31.72         5.35 o                         
  12  16  -4          4.48         -4.59         4.59 o                         
  14  16  -4         50.56         62.93         9.45 o                         
  -9  17  -4          3.27          6.04         5.97 o                         
  -7  17  -4         60.69         65.41         7.16 o                         
  -5  17  -4         68.78         87.12         7.73 o                         
  -3  17  -4        113.23        122.67         6.79 o                         
  -1  17  -4         48.82         49.09         6.05 o                         
   1  17  -4        110.77        101.52         7.38 o                         
   3  17  -4        145.88        141.26         7.77 o                         
   5  17  -4         39.08         42.62         7.62 o                         
   7  17  -4        212.42        207.51         7.06 o                         
   9  17  -4        105.09         89.07         4.80 o                         
  11  17  -4         18.62         23.24         3.83 o                         
  13  17  -4         32.06         36.56         9.80 o                         
  15  17  -4         28.70         32.49         9.68 o                         
  -8  18  -4         12.92         12.29         5.98 o                         
  -6  18  -4         10.25         10.28         6.10 o                         
  -4  18  -4         92.92        111.84         7.04 o                         
  -2  18  -4         17.20          9.74         6.18 o                         
   0  18  -4        283.25        274.09        12.84 o                         
   2  18  -4        115.93        138.81         8.26 o                         
   4  18  -4        109.26        126.67         9.53 o                         
   6  18  -4         77.09         80.50         5.49 o                         
   8  18  -4          3.18         -0.45         3.45 o                         
  10  18  -4          4.43         10.32         6.86 o                         
  12  18  -4          4.59         -1.04         9.63 o                         
  14  18  -4         32.02         28.35        11.75 o                         
  -7  19  -4         16.95         13.21         5.97 o                         
  -5  19  -4         26.24         22.33         6.51 o                         
  -3  19  -4          7.56         34.03         9.02 o                         
  -1  19  -4         42.41         38.11         7.93 o                         
   1  19  -4          6.59         13.59         7.66 o                         
   3  19  -4         14.64         19.73         6.01 o                         
   5  19  -4         54.18         59.97         5.66 o                         
   7  19  -4          8.59          5.63         4.08 o                         
   9  19  -4          1.85          1.36         5.48 o                         
  11  19  -4         13.86         17.95         9.62 o                         
  13  19  -4          2.06         10.37        12.44 o                         
  -6  20  -4         29.34         34.01         8.52 o                         
  -4  20  -4         38.01         39.54         7.30 o                         
  -2  20  -4         14.72         20.41         7.21 o                         
   0  20  -4          1.78          3.30         6.47 o                         
   2  20  -4          6.14         11.44         6.16 o                         
   4  20  -4          8.25          1.25         6.46 o                         
   6  20  -4         17.04         19.73         5.73 o                         
   8  20  -4         25.60         26.03         5.87 o                         
  10  20  -4          2.13         -7.03         7.03 o                         
  12  20  -4          9.61         14.68        11.11 o                         
  -5  21  -4          2.75         22.67         7.52 o                         
  -3  21  -4          4.30          7.55         7.14 o                         
  -1  21  -4         50.93         43.09         7.27 o                         
   1  21  -4          1.16         -6.25         6.61 o                         
   3  21  -4          5.48         -1.71         5.92 o                         
   5  21  -4         17.10         11.80         6.09 o                         
   7  21  -4          9.15         15.33         6.36 o                         
   9  21  -4          2.15          4.52         6.73 o                         
  -2  22  -4         43.16         37.16         7.74 o                         
   0  22  -4          7.38          1.59         6.81 o                         
   2  22  -4         16.08         20.44         7.31 o                         
   4  22  -4         43.53         36.43         7.25 o                         
   6  22  -4         10.20          7.59         6.12 o                         
   8  22  -4         13.59         10.36         6.36 o                         
   1  23  -4          6.86         -4.67         6.85 o                         
   3  23  -4          6.39         13.12         6.91 o                         
   5  23  -4         12.61         24.32        11.48 o                         
 -17   1  -3          0.67         -1.01         4.00 o                         
 -15   1  -3         26.98         25.20         4.24 o                         
 -13   1  -3         96.33        119.52         5.47 o                         
 -11   1  -3        109.41        111.44         4.70 o                         
  -9   1  -3         50.78         54.12         3.16 o                         
  -7   1  -3        213.02        214.03         4.89 o                         
  -5   1  -3        254.67        276.76         5.46 o                         
  -3   1  -3        143.40        141.84         3.30 o                         
  -1   1  -3       1093.90       1269.32        19.66 o                         
   1   1  -3       1665.98       1501.51        25.50 o                         
   3   1  -3        116.07        116.44         2.48 o                         
   5   1  -3        260.81        259.47         4.91 o                         
   7   1  -3       2649.27       2902.74        74.52 o                         
   9   1  -3        130.56        143.47         6.36 o                         
 -16   2  -3         10.71         16.17         4.67 o                         
 -14   2  -3          7.98         14.46         4.09 o                         
 -12   2  -3        343.68        356.51         8.78 o                         
 -10   2  -3        271.01        275.37         7.31 o                         
  -8   2  -3         72.58         71.02         4.13 o                         
  -6   2  -3        803.69        834.34        13.50 o                         
  -4   2  -3        368.43        362.44         6.28 o                         
  -2   2  -3       3522.52       3580.35        52.77 o                         
   0   2  -3       3008.57       3043.54        47.18 o                         
   2   2  -3       3509.75       3593.75        51.23 o                         
   4   2  -3       1159.50       1133.23        17.88 o                         
   6   2  -3        504.76        513.18        11.27 o                         
   8   2  -3        628.74        747.72        24.88 o                         
  10   2  -3        538.93        586.35        29.73 o                         
 -17   3  -3          3.94          5.97         4.31 o                         
 -15   3  -3         16.79         17.93         4.35 o                         
 -13   3  -3        146.95        146.88         5.61 o                         
 -11   3  -3         85.47         91.99         4.60 o                         
  -9   3  -3         52.88         53.71         3.43 o                         
  -7   3  -3        330.93        330.53         6.67 o                         
  -5   3  -3        826.69        854.50        14.42 o                         
  -3   3  -3        260.61        213.80         4.21 o                         
  -1   3  -3       9903.77      10001.42       147.26 o                         
   1   3  -3       1498.25       1407.49        21.04 o                         
   3   3  -3        865.44        885.29        13.80 o                         
   5   3  -3        622.37        588.75        11.37 o                         
   7   3  -3       4255.23       4673.03        92.80 o                         
   9   3  -3        745.66        689.24        27.70 o                         
  11   3  -3        119.28        123.53         5.89 o                         
 -16   4  -3          2.86         -2.87         3.89 o                         
 -14   4  -3          1.00          0.56         4.32 o                         
 -12   4  -3         26.33         29.09         4.32 o                         
 -10   4  -3        110.25        123.22         4.48 o                         
  -8   4  -3         98.17         99.26         3.85 o                         
  -6   4  -3         48.58         51.78         2.81 o                         
  -4   4  -3       2615.44       2610.32        39.40 o                         
  -2   4  -3       5823.16       5744.46        84.91 o                         
   0   4  -3        264.45        278.93         5.51 o                         
   2   4  -3       2171.76       2086.19        32.07 o                         
   4   4  -3       6689.45       6780.47       105.71 o                         
   6   4  -3        538.17        574.82        10.55 o                         
   8   4  -3        145.26        165.16         4.38 o                         
  10   4  -3         82.49         80.61         6.48 o                         
  12   4  -3        330.15        325.05        13.22 o                         
 -15   5  -3          4.17          3.42         3.85 o                         
 -13   5  -3         51.17         44.07         4.32 o                         
 -11   5  -3         47.16         51.37         3.83 o                         
  -9   5  -3        703.56        720.29        12.94 o                         
  -7   5  -3        591.61        608.45        10.63 o                         
  -5   5  -3        204.82        221.30         4.72 o                         
  -3   5  -3        846.10        884.78        13.95 o                         
  -1   5  -3       2617.59       2659.07        41.51 o                         
   1   5  -3        376.68        382.38         6.27 o                         
   3   5  -3       3184.33       3383.86        51.02 o                         
   5   5  -3       1234.31       1281.99        21.00 o                         
   7   5  -3       2216.72       2271.81        45.80 o                         
   9   5  -3        822.97        782.64        21.26 o                         
  11   5  -3        147.08        148.08        10.37 o                         
  13   5  -3        133.12        129.29        10.37 o                         
 -16   6  -3          0.46         -2.23         4.62 o                         
 -14   6  -3         14.50         13.11         4.62 o                         
 -12   6  -3        171.52        181.90         8.10 o                         
 -10   6  -3        158.55        151.33         5.04 o                         
  -8   6  -3         34.84         38.49         3.13 o                         
  -6   6  -3         50.11         41.08         2.95 o                         
  -4   6  -3        725.99        716.87        12.08 o                         
  -2   6  -3       4083.95       4067.97        64.16 o                         
   0   6  -3       3536.42       3580.92        54.77 o                         
   2   6  -3       3150.63       3305.80        50.48 o                         
   4   6  -3        736.65        729.60        12.06 o                         
   6   6  -3         26.67         28.17         1.61 o                         
   8   6  -3       1551.65       1557.93        31.31 o                         
  10   6  -3        569.99        565.82        17.93 o                         
  12   6  -3         99.53         98.80        10.03 o                         
  14   6  -3          7.89          6.22         6.91 o                         
 -15   7  -3          4.24         -0.02         4.40 o                         
 -13   7  -3          8.59         13.45         4.22 o                         
 -11   7  -3          8.16          2.15         3.50 o                         
  -9   7  -3          7.16         -0.28         3.14 o                         
  -7   7  -3         67.62         59.94         3.59 o                         
  -5   7  -3         11.15          9.14         2.69 o                         
  -3   7  -3        792.72        808.37        13.69 o                         
  -1   7  -3       4548.17       4650.75        71.77 o                         
   1   7  -3        559.94        621.82        10.37 o                         
   3   7  -3       2797.65       3057.81        48.51 o                         
   5   7  -3        125.96        135.10         3.41 o                         
   7   7  -3        153.06        153.28         3.48 o                         
   9   7  -3        186.26        205.97         6.84 o                         
  11   7  -3        268.86        277.00        15.38 o                         
  13   7  -3          7.48          7.61         6.91 o                         
  15   7  -3         24.93         31.80         7.61 o                         
 -16   8  -3         10.34         28.99         5.50 o                         
 -14   8  -3          0.54         -4.28         4.28 o                         
 -12   8  -3          4.71         -1.70         3.64 o                         
 -10   8  -3         67.92         67.02         4.15 o                         
  -8   8  -3         12.33          8.16         3.16 o                         
  -6   8  -3        137.63        123.16         4.47 o                         
  -4   8  -3        707.79        766.24        13.08 o                         
  -2   8  -3        428.37        419.37         7.71 o                         
   0   8  -3        567.08        551.71        10.27 o                         
   2   8  -3         36.02         32.69         2.29 o                         
   4   8  -3        318.62        369.75         7.06 o                         
   6   8  -3        181.84        179.45         4.13 o                         
   8   8  -3         15.39         17.14         2.11 o                         
  10   8  -3       1559.75       1471.46        43.87 o                         
  12   8  -3        219.89        201.19        17.28 o                         
  14   8  -3         21.94         26.96         8.30 o                         
 -15   9  -3          0.69          5.79         6.04 o                         
 -13   9  -3         14.48         16.13         3.83 o                         
 -11   9  -3         40.60         34.44         3.93 o                         
  -9   9  -3         47.05         44.23         4.01 o                         
  -7   9  -3         69.46         67.91         3.81 o                         
  -5   9  -3        144.18        156.14         5.53 o                         
  -3   9  -3        486.37        546.23        10.10 o                         
  -1   9  -3        683.47        670.67        12.56 o                         
   1   9  -3         20.56         14.61         2.37 o                         
   3   9  -3       1517.84       1609.67        27.43 o                         
   5   9  -3        165.12        171.47         4.32 o                         
   7   9  -3         52.78         57.81         2.46 o                         
   9   9  -3        115.71        106.69         4.69 o                         
  11   9  -3       1938.34       1832.87        55.82 o                         
  13   9  -3         15.31          8.99         5.14 o                         
  15   9  -3         28.76         31.11         8.99 o                         
 -14  10  -3          3.87          4.90         4.32 o                         
 -12  10  -3         10.81         13.74         5.20 o                         
 -10  10  -3          5.08          3.41         4.08 o                         
  -8  10  -3          7.38          7.48         2.87 o                         
  -6  10  -3        567.35        527.74        12.02 o                         
  -4  10  -3         66.42         73.33         5.38 o                         
  -2  10  -3        937.01        901.60        17.32 o                         
   0  10  -3        535.48        524.57         9.74 o                         
   2  10  -3         95.55         99.17         3.46 o                         
   4  10  -3        913.37        965.30        16.29 o                         
   6  10  -3        237.92        237.70         5.47 o                         
   8  10  -3        470.22        470.61        10.97 o                         
  10  10  -3        271.86        256.79         9.29 o                         
  12  10  -3       1180.99       1125.75        35.50 o                         
  14  10  -3         14.53         11.06         8.99 o                         
  16  10  -3         23.10         26.96        11.75 o                         
 -15  11  -3         11.78         18.52         5.39 o                         
 -13  11  -3          0.59          0.96         4.89 o                         
 -11  11  -3         16.20          9.42         4.91 o                         
  -9  11  -3        164.56        154.84         6.58 o                         
  -7  11  -3        137.35        154.36         6.23 o                         
  -5  11  -3        275.70        299.22         8.97 o                         
  -3  11  -3        793.11        794.92        17.17 o                         
  -1  11  -3        511.93        520.05        13.90 o                         
   1  11  -3        521.23        531.35        11.83 o                         
   3  11  -3        668.61        706.97        12.90 o                         
   5  11  -3         64.62         69.79         3.25 o                         
   7  11  -3        491.62        491.77        10.78 o                         
   9  11  -3        233.99        242.80         9.28 o                         
  11  11  -3        234.20        206.28         8.51 o                         
  13  11  -3         36.19         38.88         4.64 o                         
  15  11  -3          8.95          0.00         8.99 o                         
 -14  12  -3          9.45         18.27         5.28 o                         
 -12  12  -3         29.35         25.44         5.17 o                         
 -10  12  -3          5.45          4.18         4.34 o                         
  -8  12  -3         92.91         89.17         5.29 o                         
  -6  12  -3         27.81         35.41         4.32 o                         
  -4  12  -3        408.21        396.82        10.82 o                         
  -2  12  -3        581.51        580.06        13.33 o                         
   0  12  -3        412.33        388.38         9.12 o                         
   2  12  -3        733.73        716.03        15.28 o                         
   4  12  -3        500.17        498.38        10.84 o                         
   6  12  -3         80.76         73.81         3.53 o                         
   8  12  -3        132.10        131.85         4.22 o                         
  10  12  -3        185.27        168.65         5.99 o                         
  12  12  -3        100.31         90.56         7.17 o                         
  14  12  -3         14.55         16.49         3.56 o                         
  16  12  -3          5.28         17.28        17.28 o                         
 -13  13  -3          5.41          9.51         6.32 o                         
 -11  13  -3         49.50         43.40         5.18 o                         
  -9  13  -3         69.42         89.84         6.59 o                         
  -7  13  -3        467.85        440.75        12.21 o                         
  -5  13  -3        355.23        339.65         9.54 o                         
  -3  13  -3        189.65        184.48         6.49 o                         
  -1  13  -3        478.66        452.87        11.25 o                         
   1  13  -3        135.72        132.15         5.83 o                         
   3  13  -3        212.73        208.70         7.58 o                         
   5  13  -3        908.10        919.52        19.09 o                         
   7  13  -3        811.13        777.40        18.38 o                         
   9  13  -3        298.51        305.49        11.27 o                         
  11  13  -3         34.06         35.26         3.93 o                         
  13  13  -3          4.33          6.56         4.04 o                         
  15  13  -3         44.89         41.54        12.10 o                         
 -12  14  -3         33.97         44.46         5.88 o                         
 -10  14  -3         39.00         45.12         6.48 o                         
  -8  14  -3          8.13         11.84         4.44 o                         
  -6  14  -3        204.60        199.96         7.44 o                         
  -4  14  -3         49.06         46.87         4.71 o                         
  -2  14  -3         72.01         68.92         5.24 o                         
   0  14  -3        224.96        230.97         7.85 o                         
   2  14  -3        646.36        651.88        15.60 o                         
   4  14  -3        273.86        296.99         9.96 o                         
   6  14  -3        183.49        179.27         5.59 o                         
   8  14  -3        118.64        116.60         5.43 o                         
  10  14  -3        211.57        203.81        10.18 o                         
  12  14  -3         39.60         45.32         6.50 o                         
  14  14  -3         17.87         18.25         5.15 o                         
 -11  15  -3         25.16         31.17         5.56 o                         
  -9  15  -3         14.58          8.84         5.18 o                         
  -7  15  -3         19.50         20.26         5.41 o                         
  -5  15  -3         17.46         26.69         5.06 o                         
  -3  15  -3          9.50          0.31         5.52 o                         
  -1  15  -3        372.14        370.51        10.35 o                         
   1  15  -3       1027.60       1020.78        30.96 o                         
   3  15  -3          6.49          4.60         4.57 o                         
   5  15  -3         63.24         67.55         5.16 o                         
   7  15  -3         34.48         45.72         5.13 o                         
   9  15  -3         80.38         69.77         3.61 o                         
  11  15  -3         28.11         31.25         5.37 o                         
  13  15  -3          7.87          4.84         7.47 o                         
  15  15  -3         12.20         13.14         7.61 o                         
 -12  16  -3         16.65         26.44         6.13 o                         
 -10  16  -3         10.62          9.96         6.09 o                         
  -8  16  -3         26.38         14.65         7.27 o                         
  -6  16  -3         46.68         47.77         5.60 o                         
  -4  16  -3          3.52          6.94         4.85 o                         
  -2  16  -3         81.33         83.14         5.69 o                         
   0  16  -3        437.53        424.03        12.74 o                         
   2  16  -3        107.58        117.74         6.25 o                         
   4  16  -3         80.82         78.94         5.29 o                         
   6  16  -3          8.00          8.22         3.18 o                         
   8  16  -3         39.78         34.46         3.05 o                         
  10  16  -3          4.21          3.04         3.42 o                         
  12  16  -3         78.45         79.35         6.35 o                         
  14  16  -3          2.09         11.09         7.08 o                         
 -11  17  -3          6.20         12.32         6.61 o                         
  -9  17  -3          9.18         -1.47         5.69 o                         
  -7  17  -3         21.07         17.75         6.00 o                         
  -5  17  -3         12.69          8.65         5.02 o                         
  -3  17  -3         24.48         25.47         5.30 o                         
  -1  17  -3         82.30        103.28         6.85 o                         
   1  17  -3         38.14         35.23         6.13 o                         
   3  17  -3         60.17         63.73         5.23 o                         
   5  17  -3         15.43         15.88         4.04 o                         
   7  17  -3         77.81         70.89         4.59 o                         
   9  17  -3         21.74         20.72         3.68 o                         
  11  17  -3          7.94         14.04         6.40 o                         
  13  17  -3         13.42         22.12        11.75 o                         
  15  17  -3         31.93         21.43         8.99 o                         
 -10  18  -3         15.02         22.11         6.20 o                         
  -8  18  -3          6.68          3.71         8.12 o                         
  -6  18  -3          7.69         10.23         5.48 o                         
  -4  18  -3          2.53          6.06         5.50 o                         
  -2  18  -3         45.90         39.13         6.14 o                         
   0  18  -3        152.60        159.72         8.52 o                         
   2  18  -3        122.04        112.15         7.99 o                         
   4  18  -3         81.89         84.25         6.57 o                         
   6  18  -3         21.72         19.81         4.31 o                         
   8  18  -3         24.07         21.38         5.26 o                         
  10  18  -3         23.71          8.33         9.98 o                         
  12  18  -3         13.18          6.91         9.45 o                         
  14  18  -3         11.24         14.52        11.06 o                         
  -9  19  -3          0.22         -0.65         5.94 o                         
  -7  19  -3          0.17          2.28         6.29 o                         
  -5  19  -3          2.38         11.96         6.66 o                         
  -3  19  -3         44.31         54.01         6.62 o                         
  -1  19  -3        332.49        370.58        13.24 o                         
   1  19  -3        154.18        167.83         8.76 o                         
   3  19  -3         58.11         76.45         6.80 o                         
   5  19  -3         33.42         20.12         4.43 o                         
   7  19  -3         20.42         12.38         6.52 o                         
   9  19  -3          0.01          5.29         3.48 o                         
  11  19  -3          3.40         10.69         9.94 o                         
  13  19  -3         18.99         44.94        13.14 o                         
  -8  20  -3          5.06         16.72         6.57 o                         
  -6  20  -3         15.91         10.56         6.82 o                         
  -4  20  -3        164.50        184.42        10.77 o                         
  -2  20  -3         42.37         31.74         7.10 o                         
   0  20  -3         37.84         57.80        10.76 o                         
   2  20  -3         40.82         35.85         7.17 o                         
   4  20  -3         57.77         55.11         5.79 o                         
   6  20  -3         42.61         46.78         6.70 o                         
   8  20  -3         58.06         63.25         7.14 o                         
  10  20  -3         36.99         36.99        13.83 o                         
  12  20  -3         11.82         31.22        13.93 o                         
  -5  21  -3         32.90         37.57         7.52 o                         
  -3  21  -3        110.88        122.54         9.28 o                         
  -1  21  -3          0.42          9.07         7.17 o                         
   1  21  -3         19.49         16.45         7.56 o                         
   3  21  -3        117.46        133.38        16.07 o                         
   5  21  -3         76.38         67.81         6.82 o                         
   7  21  -3         62.11         53.14         8.08 o                         
   9  21  -3         54.14         60.34         9.64 o                         
  11  21  -3          3.33         -1.38        14.52 o                         
  -4  22  -3         53.84         55.04         7.95 o                         
  -2  22  -3         11.02          9.82         7.01 o                         
   0  22  -3         38.22         34.56         7.96 o                         
   2  22  -3         20.19         23.39         6.67 o                         
   4  22  -3         38.91         37.33         6.83 o                         
   6  22  -3         35.78         33.88         7.49 o                         
   8  22  -3          0.47          6.48         5.92 o                         
  -1  23  -3          6.54          0.38         6.95 o                         
   1  23  -3          0.08         -7.62         7.88 o                         
   3  23  -3          0.62         -2.38         6.13 o                         
   5  23  -3          8.36         14.24         7.01 o                         
 -18   0  -2          1.22          0.71         5.88 o                         
 -16   0  -2         59.78         76.22         7.90 o                         
 -14   0  -2        555.73        580.57        18.43 o                         
 -12   0  -2        162.98        164.67         6.75 o                         
 -10   0  -2        253.47        248.95         7.39 o                         
  -8   0  -2        152.69        158.76         5.55 o                         
  -6   0  -2       1337.71       1305.27        29.56 o                         
  -4   0  -2        682.03        658.23        15.82 o                         
  -2   0  -2       5060.58       4816.80       101.09 o                         
   2   0  -2      27738.04      24710.92      1428.95 o                         
   4   0  -2        765.77        719.32        16.55 o                         
   6   0  -2        970.13        978.48        43.90 o                         
 -17   1  -2          2.41          9.05         4.09 o                         
 -15   1  -2         24.19         37.61         3.95 o                         
 -13   1  -2         21.02         17.23         3.53 o                         
 -11   1  -2        446.23        468.51         9.21 o                         
  -9   1  -2        150.90        147.13         4.07 o                         
  -7   1  -2        647.14        656.35        10.75 o                         
  -5   1  -2        531.19        562.30         8.99 o                         
  -3   1  -2       3992.86       3902.71        60.22 o                         
  -1   1  -2      25215.38      24633.79       991.10 o                         
   1   1  -2        345.04        370.28         6.00 o                         
   5   1  -2       1270.16       1285.61        30.11 o                         
   7   1  -2       5451.83       5638.35       298.68 o                         
 -18   2  -2          3.00         -0.45         3.77 o                         
 -16   2  -2         17.40         20.14         4.04 o                         
 -14   2  -2          0.84          8.57         3.58 o                         
 -12   2  -2        242.62        266.18         6.21 o                         
 -10   2  -2        237.02        230.36         5.50 o                         
  -8   2  -2        241.21        250.48         5.17 o                         
  -6   2  -2       1104.63       1097.11        16.97 o                         
  -4   2  -2        354.89        308.43         5.33 o                         
  -2   2  -2         38.99         30.47         1.67 o                         
   0   2  -2      18811.63      18971.42       764.51 o                         
   2   2  -2        307.98        341.10         5.65 o                         
   4   2  -2       6152.89       5900.04       103.33 o                         
   6   2  -2       1159.87       1113.83        36.58 o                         
   8   2  -2        696.86        861.65        28.59 o                         
 -17   3  -2          1.14         -2.74         3.72 o                         
 -15   3  -2          3.76         -0.06         3.48 o                         
 -13   3  -2        128.49        142.03         4.86 o                         
 -11   3  -2        315.35        310.91         6.75 o                         
  -9   3  -2        268.13        276.00         6.34 o                         
  -7   3  -2        451.16        488.76         8.37 o                         
  -5   3  -2       1705.82       1794.12        26.98 o                         
  -3   3  -2        153.39        166.40         3.41 o                         
  -1   3  -2      49680.12      49511.34      2063.12 o                         
   1   3  -2       2781.89       2825.38        44.07 o                         
   3   3  -2       9687.57       9592.54       566.53 o                         
   5   3  -2       4117.38       4151.01        79.25 o                         
   7   3  -2        687.11        847.96        24.71 o                         
   9   3  -2        189.30        208.20         8.42 o                         
 -18   4  -2          2.70          1.79         6.32 o                         
 -16   4  -2         22.77         29.36         3.73 o                         
 -14   4  -2         12.78          7.63         3.57 o                         
 -12   4  -2         88.52         77.00         3.80 o                         
 -10   4  -2        102.15        107.39         3.80 o                         
  -8   4  -2         50.01         50.54         2.84 o                         
  -6   4  -2        175.85        191.08         4.28 o                         
  -4   4  -2        440.24        454.83         7.67 o                         
  -2   4  -2       2029.17       2220.00        33.01 o                         
   0   4  -2       6206.48       6136.66        94.17 o                         
   2   4  -2        370.21        423.10         9.07 o                         
   4   4  -2        854.95        897.53        16.52 o                         
   6   4  -2       2014.79       1971.77        39.05 o                         
   8   4  -2        819.98        840.76        21.88 o                         
  10   4  -2        514.54        511.24        18.19 o                         
  12   4  -2        226.85        227.12         9.78 o                         
 -17   5  -2          7.41          2.63         4.46 o                         
 -15   5  -2          4.70         -1.85         3.30 o                         
 -13   5  -2         27.69         23.25         3.30 o                         
 -11   5  -2        221.14        218.52         5.49 o                         
  -9   5  -2        725.89        731.24        12.47 o                         
  -7   5  -2        290.72        316.87         6.24 o                         
  -5   5  -2       1122.76       1194.59        18.44 o                         
  -3   5  -2        674.54        701.64        11.86 o                         
  -1   5  -2       5552.46       5602.11        83.31 o                         
   1   5  -2         33.05         32.21         1.76 o                         
   3   5  -2       1207.43       1291.16        22.06 o                         
   5   5  -2       2505.10       2426.44        40.18 o                         
   7   5  -2       2011.80       2113.16        45.47 o                         
   9   5  -2        539.46        542.22        14.87 o                         
  11   5  -2         20.39         17.15         5.75 o                         
  13   5  -2         28.07         28.35         4.84 o                         
 -16   6  -2          4.20         11.55         4.17 o                         
 -14   6  -2          0.87          2.19         3.51 o                         
 -12   6  -2        130.13        120.15         5.84 o                         
 -10   6  -2        104.52        115.93         4.31 o                         
  -8   6  -2        248.87        260.06         5.91 o                         
  -6   6  -2        696.13        749.91        12.99 o                         
  -4   6  -2        378.33        385.74         7.34 o                         
  -2   6  -2       3163.39       3461.33        52.91 o                         
   0   6  -2        582.44        599.51        10.46 o                         
   2   6  -2        461.12        460.64         7.81 o                         
   4   6  -2       2116.89       2149.47        35.71 o                         
   6   6  -2       1966.04       1972.82        35.09 o                         
   8   6  -2       1398.59       1482.19        30.33 o                         
  10   6  -2         20.38         16.01         3.22 o                         
  12   6  -2       2081.24       2126.91        85.07 o                         
 -17   7  -2          0.38          4.49         5.28 o                         
 -15   7  -2          1.65          3.56         4.34 o                         
 -13   7  -2         27.54         30.68         3.73 o                         
 -11   7  -2         49.99         44.29         3.44 o                         
  -9   7  -2        205.39        209.36         5.93 o                         
  -7   7  -2          2.14          2.69         2.82 o                         
  -5   7  -2        120.22        111.61         3.57 o                         
  -3   7  -2        244.91        243.31         4.95 o                         
  -1   7  -2        829.28        875.41        15.38 o                         
   1   7  -2       7835.17       7790.84       122.50 o                         
   3   7  -2       1773.87       1918.22        31.73 o                         
   5   7  -2       3921.93       3907.33        64.80 o                         
   7   7  -2        181.87        198.41         5.37 o                         
   9   7  -2        427.46        403.02        10.78 o                         
  11   7  -2        496.22        496.18        35.26 o                         
  13   7  -2        306.44        301.16        20.40 o                         
  15   7  -2         29.12         47.01         9.68 o                         
 -16   8  -2         53.83         79.12         7.34 o                         
 -14   8  -2          3.48          5.45         4.00 o                         
 -12   8  -2         89.29         94.16         4.58 o                         
 -10   8  -2         56.44         57.31         3.46 o                         
  -8   8  -2        368.29        366.86         7.80 o                         
  -6   8  -2        174.86        174.81         4.79 o                         
  -4   8  -2       1020.99       1047.41        16.83 o                         
  -2   8  -2       1184.31       1227.47        20.43 o                         
   0   8  -2       4193.83       4405.33        70.17 o                         
   2   8  -2        191.84        154.85         3.77 o                         
   4   8  -2       3448.08       3705.44        60.22 o                         
   6   8  -2        493.93        493.42         8.88 o                         
   8   8  -2        780.51        831.49        17.77 o                         
  10   8  -2        755.64        748.62        23.32 o                         
  12   8  -2        164.22        167.92        10.43 o                         
  14   8  -2         48.72         49.78         8.99 o                         
 -15   9  -2          5.08          7.10         3.52 o                         
 -13   9  -2         49.32         47.28         4.06 o                         
 -11   9  -2         73.65         68.44         5.00 o                         
  -9   9  -2        333.95        315.85         7.58 o                         
  -7   9  -2        328.65        301.42         7.28 o                         
  -5   9  -2        390.76        400.59         8.72 o                         
  -3   9  -2        145.60        133.67         4.05 o                         
  -1   9  -2        283.12        315.81         6.88 o                         
   1   9  -2        684.81        655.25        11.43 o                         
   3   9  -2        622.37        653.99        10.95 o                         
   5   9  -2        599.29        623.50        10.98 o                         
   7   9  -2         90.16         88.50         2.76 o                         
   9   9  -2       1197.55       1161.69        28.27 o                         
  11   9  -2         88.97         87.87         8.38 o                         
  13   9  -2         77.81         70.38        15.90 o                         
  15   9  -2         64.91         44.94         9.68 o                         
 -16  10  -2          0.59         -1.70         4.59 o                         
 -14  10  -2         19.00         28.94         4.56 o                         
 -12  10  -2         33.73         28.50         4.41 o                         
 -10  10  -2         43.05         54.79         4.46 o                         
  -8  10  -2        147.98        146.13         5.62 o                         
  -6  10  -2        351.94        349.43        13.34 o                         
  -4  10  -2       1357.52       1345.85        25.14 o                         
  -2  10  -2       2520.50       2551.28        41.87 o                         
   0  10  -2        646.96        664.17        12.35 o                         
   2  10  -2        337.62        330.82         6.76 o                         
   4  10  -2        700.58        741.21        12.78 o                         
   6  10  -2        745.21        677.07        12.08 o                         
   8  10  -2        379.50        370.13        11.69 o                         
  10  10  -2        179.23        168.47         8.66 o                         
  12  10  -2        354.69        325.80        13.63 o                         
  14  10  -2         33.24         45.59         6.79 o                         
  16  10  -2          4.85         49.09        14.52 o                         
 -15  11  -2          4.08          2.57         4.70 o                         
 -13  11  -2          2.26          1.94         4.80 o                         
 -11  11  -2         31.64         31.26         4.70 o                         
  -9  11  -2        158.94        162.98         6.04 o                         
  -7  11  -2         47.19         45.31         4.15 o                         
  -5  11  -2       1052.94       1045.81        21.94 o                         
  -3  11  -2        765.14        795.91        15.31 o                         
  -1  11  -2        698.80        666.53        11.80 o                         
   1  11  -2       1583.87       1624.70        27.86 o                         
   3  11  -2       1262.07       1367.71        22.50 o                         
   5  11  -2        329.56        331.45         6.86 o                         
   7  11  -2         70.03         65.17         3.31 o                         
   9  11  -2         64.11         71.85         5.20 o                         
  11  11  -2        322.74        312.94        13.16 o                         
  13  11  -2         22.02         17.42         4.89 o                         
  15  11  -2         26.33         36.97         6.91 o                         
 -14  12  -2          7.79          5.87         4.81 o                         
 -12  12  -2         19.37         18.06         4.55 o                         
 -10  12  -2         10.44          5.18         4.02 o                         
  -8  12  -2        160.27        165.59         6.34 o                         
  -6  12  -2         56.92         52.04         4.46 o                         
  -4  12  -2        246.87        261.40         7.76 o                         
  -2  12  -2         48.46         47.66         4.17 o                         
   0  12  -2        537.29        537.52        13.13 o                         
   2  12  -2        273.63        287.48         7.46 o                         
   4  12  -2         46.64         50.67         3.26 o                         
   6  12  -2        344.39        347.06         9.14 o                         
   8  12  -2         90.74         86.51         3.57 o                         
  10  12  -2        320.07        319.72        10.38 o                         
  12  12  -2         37.11         44.31         5.28 o                         
  14  12  -2          1.17          2.99         5.27 o                         
 -15  13  -2         19.29         23.06         5.28 o                         
 -13  13  -2         30.53         28.52         5.20 o                         
 -11  13  -2         29.03         24.20         4.50 o                         
  -9  13  -2          0.56         -1.49         4.10 o                         
  -7  13  -2         17.60         17.28         4.21 o                         
  -5  13  -2        403.68        418.32        10.41 o                         
  -3  13  -2        259.85        244.16         7.52 o                         
  -1  13  -2        869.91        834.62        19.22 o                         
   1  13  -2        398.29        370.52        11.78 o                         
   3  13  -2          7.99          4.64         3.05 o                         
   5  13  -2        146.59        130.09         4.80 o                         
   7  13  -2        261.21        248.69         7.68 o                         
   9  13  -2         57.12         53.53         3.88 o                         
  11  13  -2         17.50         19.01         4.87 o                         
  13  13  -2         53.69         46.13         6.07 o                         
  15  13  -2         14.07         24.20        11.06 o                         
 -14  14  -2          1.76          1.38         5.10 o                         
 -12  14  -2         31.12         36.56         5.31 o                         
 -10  14  -2        108.41        103.01         6.11 o                         
  -8  14  -2          8.76         10.69         4.35 o                         
  -6  14  -2        181.70        189.19         7.49 o                         
  -4  14  -2        187.19        187.73         6.68 o                         
  -2  14  -2        393.10        373.30        11.64 o                         
   0  14  -2        163.97        153.16         6.23 o                         
   2  14  -2        359.50        382.97        12.47 o                         
   4  14  -2        652.46        677.41        15.35 o                         
   6  14  -2        313.49        303.17         7.95 o                         
   8  14  -2        121.70        102.84         4.98 o                         
  10  14  -2         91.06         84.10         6.26 o                         
  12  14  -2         16.37         20.41         4.72 o                         
  14  14  -2         51.40         63.86         9.98 o                         
 -13  15  -2         38.17         44.13         5.71 o                         
 -11  15  -2         48.13         57.26         5.60 o                         
  -9  15  -2          6.90          4.95         4.46 o                         
  -7  15  -2        240.98        255.45        10.11 o                         
  -5  15  -2         22.17         13.14         4.30 o                         
  -3  15  -2         20.20         19.91         4.42 o                         
  -1  15  -2        161.04        150.87         7.11 o                         
   1  15  -2        274.45        276.27         8.64 o                         
   3  15  -2        815.34        847.62        20.21 o                         
   5  15  -2        323.94        312.59         9.44 o                         
   7  15  -2         92.75         97.83         8.04 o                         
   9  15  -2          7.97          1.35         4.91 o                         
  11  15  -2         52.41         41.05         5.54 o                         
  13  15  -2          6.01          6.54         5.47 o                         
  15  15  -2         27.85         26.96         6.91 o                         
 -12  16  -2          8.99          6.42         5.68 o                         
 -10  16  -2         15.58         10.62         8.74 o                         
  -8  16  -2          7.93         11.41         5.16 o                         
  -6  16  -2        234.89        225.24         8.22 o                         
  -4  16  -2         97.98         88.71         5.93 o                         
  -2  16  -2         58.49         59.54         5.62 o                         
   0  16  -2        162.45        153.79         6.52 o                         
   2  16  -2        330.46        325.71         9.86 o                         
   4  16  -2        259.15        272.71         9.05 o                         
   6  16  -2        116.86        101.18         5.85 o                         
   8  16  -2        160.76        144.77         6.21 o                         
  10  16  -2         20.05         21.56         6.64 o                         
  12  16  -2         16.50         16.47         9.60 o                         
  14  16  -2         23.41         35.95        10.37 o                         
 -11  17  -2         10.33         15.66         5.80 o                         
  -9  17  -2         14.48         17.75         5.34 o                         
  -7  17  -2         26.76         25.45         5.39 o                         
  -5  17  -2        124.67        129.78         6.85 o                         
  -3  17  -2        329.47        338.07        14.95 o                         
  -1  17  -2        104.07         93.42         6.52 o                         
   1  17  -2        242.99        227.01         8.45 o                         
   3  17  -2        640.18        653.69        16.61 o                         
   5  17  -2        100.74        111.57         5.57 o                         
   7  17  -2         30.78         28.30         8.91 o                         
   9  17  -2         61.44         61.49         4.74 o                         
  11  17  -2         50.73         49.46         7.05 o                         
  13  17  -2         36.89         30.95         9.45 o                         
  15  17  -2         55.50         70.52        12.44 o                         
 -10  18  -2         10.71         17.93         6.82 o                         
  -8  18  -2         14.89          4.13         5.23 o                         
  -6  18  -2         49.36         57.81         6.34 o                         
  -4  18  -2         95.64        109.92         7.15 o                         
  -2  18  -2         73.69         84.60         6.55 o                         
   0  18  -2        278.14        288.51        10.69 o                         
   2  18  -2        183.73        190.79         9.40 o                         
   4  18  -2         15.53         23.11         5.34 o                         
   6  18  -2         79.29         76.25         6.08 o                         
   8  18  -2          4.56          5.04         3.71 o                         
  10  18  -2          2.72          1.71         2.61 o                         
  12  18  -2          0.24          3.32         9.63 o                         
  14  18  -2         23.93         11.06        10.37 o                         
  -9  19  -2          1.48          5.43         7.02 o                         
  -7  19  -2          7.73          7.63         6.71 o                         
  -5  19  -2         69.03         92.08         9.83 o                         
  -3  19  -2         79.43         85.89         6.95 o                         
  -1  19  -2         22.48         19.31         6.34 o                         
   1  19  -2         60.52         56.70         8.91 o                         
   3  19  -2        129.59        137.00         7.20 o                         
   5  19  -2        186.65        194.57        13.60 o                         
   7  19  -2         13.29         13.59         4.25 o                         
   9  19  -2          0.57          7.47         8.50 o                         
  11  19  -2         11.88         25.69        10.30 o                         
  13  19  -2          3.76         -1.38        11.75 o                         
  -8  20  -2          6.14          2.66         6.47 o                         
  -6  20  -2         13.70         18.99        10.77 o                         
  -4  20  -2         64.67         71.05         7.91 o                         
  -2  20  -2          8.67          8.49         6.43 o                         
   0  20  -2         34.01         32.56         6.82 o                         
   2  20  -2         16.87         11.47         5.75 o                         
   4  20  -2         49.64         56.53         5.11 o                         
   6  20  -2          9.39          4.36         6.42 o                         
   8  20  -2         25.38         21.74         7.46 o                         
  10  20  -2          3.35          5.54         5.64 o                         
  12  20  -2          2.32         11.75        24.89 o                         
  -7  21  -2          5.28         10.39         6.94 o                         
  -5  21  -2          3.86          8.29         6.85 o                         
  -3  21  -2         13.82         20.41         7.17 o                         
  -1  21  -2         78.65         80.60        10.21 o                         
   1  21  -2          2.12         -6.13         6.13 o                         
   3  21  -2         12.46         17.30         5.16 o                         
   5  21  -2         73.62         66.25         6.13 o                         
   7  21  -2         38.63         29.45         5.97 o                         
   9  21  -2          6.76         14.14         4.72 o                         
  11  21  -2          2.40        -13.14        13.83 o                         
  -6  22  -2          2.82          4.06         7.37 o                         
  -4  22  -2         10.55          9.11         7.10 o                         
  -2  22  -2         31.10         18.43         7.23 o                         
   0  22  -2         20.42         25.30         6.99 o                         
   2  22  -2         45.60         43.39         7.75 o                         
   4  22  -2         16.69         20.47         7.14 o                         
   6  22  -2         24.80         26.11         6.43 o                         
   8  22  -2         10.70          9.65        10.89 o                         
  -3  23  -2         41.87         48.58         8.27 o                         
  -1  23  -2         22.42         24.92         7.12 o                         
   1  23  -2         70.00         90.62        19.73 o                         
   3  23  -2         23.79         18.29         7.26 o                         
   5  23  -2         16.42          3.37         6.57 o                         
   7  23  -2          5.25         14.10        11.18 o                         
   0  24  -2         13.56         54.60        13.44 o                         
   2  24  -2         12.47         -7.22         9.48 o                         
 -19   1  -1          0.07         -3.50         3.50 o                         
 -17   1  -1         24.03         22.65         4.07 o                         
 -15   1  -1        210.23        230.93         5.93 o                         
 -13   1  -1         73.97         84.87         3.72 o                         
 -11   1  -1        119.20        124.09         3.67 o                         
  -9   1  -1        406.59        406.47         7.20 o                         
  -7   1  -1         56.53         62.78         2.27 o                         
  -5   1  -1         61.59         55.03         1.83 o                         
  -3   1  -1        624.66        589.21         9.23 o                         
  -1   1  -1       2306.82       1490.89        42.82 o                         
   3   1  -1       8533.21       6469.44       290.10 o                         
   5   1  -1       2405.15       2500.70        78.50 o                         
 -18   2  -1          0.27         -2.69         3.40 o                         
 -16   2  -1          7.11          8.53         3.23 o                         
 -14   2  -1         40.57         49.73         3.31 o                         
 -12   2  -1        440.37        460.60         8.24 o                         
 -10   2  -1        361.27        384.70         7.46 o                         
  -8   2  -1        470.25        496.95         9.01 o                         
  -6   2  -1       1222.61       1248.32        20.45 o                         
  -4   2  -1        352.64        340.92         7.54 o                         
  -2   2  -1       2101.73       2004.85        29.53 o                         
   2   2  -1       4929.82       3544.84       198.50 o                         
   4   2  -1       3263.74       3188.75        72.96 o                         
   6   2  -1        487.76        490.34        14.25 o                         
   8   2  -1       1620.76       1659.74        66.49 o                         
 -19   3  -1         10.71         50.99        23.05 o                         
 -17   3  -1         27.96         31.33         3.56 o                         
 -15   3  -1         23.02         18.83         3.02 o                         
 -13   3  -1        429.30        469.28         8.41 o                         
 -11   3  -1         29.66         26.62         2.52 o                         
  -9   3  -1        819.77        915.06        14.90 o                         
  -7   3  -1       1070.65       1079.82        17.65 o                         
  -5   3  -1       2877.33       2841.14        47.98 o                         
  -3   3  -1       3449.82       3178.23        49.06 o                         
  -1   3  -1      69505.88      69131.17      3510.49 o                         
   1   3  -1      18029.72      17804.73       697.82 o                         
   3   3  -1       9600.82       9452.35       309.18 o                         
   5   3  -1         74.03         65.33         2.68 o                         
   7   3  -1       1325.08       1358.77        37.92 o                         
   9   3  -1       2700.80       3053.55        97.66 o                         
 -18   4  -1         14.96         15.17         3.92 o                         
 -16   4  -1          3.03         -3.28         3.28 o                         
 -14   4  -1         17.94         20.31         3.10 o                         
 -12   4  -1        374.68        399.19         7.63 o                         
 -10   4  -1        282.06        272.55         5.87 o                         
  -8   4  -1        243.87        245.34         5.77 o                         
  -6   4  -1        548.81        588.45         9.90 o                         
  -4   4  -1       3958.60       3942.78        64.90 o                         
  -2   4  -1       1215.75       1171.85        18.73 o                         
   0   4  -1      14469.36      14343.63       581.23 o                         
   2   4  -1       7459.87       7140.16       143.64 o                         
   4   4  -1       7207.88       7029.95       120.07 o                         
   6   4  -1       2034.77       2139.96        49.49 o                         
   8   4  -1        180.80        175.85         6.88 o                         
  10   4  -1         92.19        106.52         9.78 o                         
  12   4  -1        385.24        390.56        23.51 o                         
 -17   5  -1          6.39          7.37         5.45 o                         
 -15   5  -1          1.84         -1.27         3.17 o                         
 -13   5  -1         12.90         11.47         3.04 o                         
 -11   5  -1        383.49        380.11         7.57 o                         
  -9   5  -1       1046.00       1015.70        16.90 o                         
  -7   5  -1         95.53         86.75         2.90 o                         
  -5   5  -1       1006.76       1182.17        20.40 o                         
  -3   5  -1       2806.35       2755.87        47.93 o                         
  -1   5  -1        142.27        144.87         3.33 o                         
   1   5  -1       2151.81       2012.39        31.80 o                         
   3   5  -1       3882.07       3981.78        64.27 o                         
   5   5  -1       4316.38       4337.66        83.07 o                         
   7   5  -1       3041.17       3211.93        73.67 o                         
   9   5  -1         90.99         84.70         5.59 o                         
  11   5  -1        661.18        676.60        28.83 o                         
  13   5  -1         53.95         55.31         6.91 o                         
 -18   6  -1          0.11          1.47         3.16 o                         
 -16   6  -1          6.89         14.38         4.19 o                         
 -14   6  -1          8.80         12.57         3.08 o                         
 -12   6  -1        700.77        673.89        12.65 o                         
 -10   6  -1        153.71        146.68         4.20 o                         
  -8   6  -1        882.16        879.46        15.12 o                         
  -6   6  -1        370.30        377.10         7.28 o                         
  -4   6  -1       1531.43       1707.68        29.20 o                         
  -2   6  -1       1324.71       1389.87        22.63 o                         
   0   6  -1       4486.48       4638.80        71.69 o                         
   2   6  -1       1072.83       1051.30        16.90 o                         
   4   6  -1        431.72        428.93         7.49 o                         
   6   6  -1         37.91         35.73         2.18 o                         
   8   6  -1         24.95         25.63         3.74 o                         
  10   6  -1        442.24        402.73        16.08 o                         
  12   6  -1        491.34        531.46        26.62 o                         
 -17   7  -1         12.41         16.80         3.67 o                         
 -15   7  -1          5.84         -0.74         3.99 o                         
 -13   7  -1          2.95         -0.81         3.07 o                         
 -11   7  -1         53.96         49.48         3.19 o                         
  -9   7  -1        117.90        121.54         4.28 o                         
  -7   7  -1         45.66         32.60         2.34 o                         
  -5   7  -1        622.82        632.66        12.06 o                         
  -3   7  -1       5038.92       5254.06        82.04 o                         
  -1   7  -1       2934.15       2984.13        48.29 o                         
   1   7  -1        980.87        999.91        17.45 o                         
   3   7  -1       4609.80       4731.88        74.49 o                         
   5   7  -1        513.58        583.17        11.12 o                         
   7   7  -1        435.51        409.97         9.88 o                         
   9   7  -1        169.91        171.43        10.18 o                         
  11   7  -1        294.82        345.23        16.13 o                         
  13   7  -1         97.09         99.43         9.95 o                         
 -18   8  -1          0.13         -3.50         5.91 o                         
 -16   8  -1          4.39         10.02         3.84 o                         
 -14   8  -1          0.33         -2.38         2.89 o                         
 -12   8  -1         32.54         36.31         3.37 o                         
 -10   8  -1         38.87         34.49         3.46 o                         
  -8   8  -1         21.51         15.89         2.66 o                         
  -6   8  -1         36.48         35.90         2.76 o                         
  -4   8  -1       1254.64       1241.51        21.48 o                         
  -2   8  -1         27.73         28.35         2.13 o                         
   0   8  -1          8.97          6.42         1.77 o                         
   2   8  -1       1011.16       1016.79        17.51 o                         
   4   8  -1       1032.55       1079.37        18.39 o                         
   6   8  -1         16.24         13.33         1.74 o                         
   8   8  -1        185.64        169.56         4.92 o                         
  10   8  -1        437.95        445.99        16.89 o                         
  12   8  -1         40.18         37.02        10.37 o                         
  14   8  -1          2.73         -3.46         5.31 o                         
 -17   9  -1          0.93         -2.93         3.29 o                         
 -15   9  -1          5.33         11.17         4.53 o                         
 -13   9  -1          2.23          2.84         3.05 o                         
 -11   9  -1        191.67        176.75         4.53 o                         
  -9   9  -1          6.27          5.39         3.17 o                         
  -7   9  -1         11.99          9.05         3.34 o                         
  -5   9  -1        230.94        242.84         5.90 o                         
  -3   9  -1        965.30       1006.93        17.03 o                         
  -1   9  -1         16.19         16.74         2.07 o                         
   1   9  -1        598.06        603.34        10.45 o                         
   3   9  -1       2574.23       2688.42        42.98 o                         
   5   9  -1         92.97         89.76         2.85 o                         
   7   9  -1        273.66        266.60         7.32 o                         
   9   9  -1         36.10         43.27         3.24 o                         
  11   9  -1       1012.11        953.69        28.76 o                         
  13   9  -1         49.84         49.80         7.57 o                         
  15   9  -1         29.96         29.04         8.30 o                         
 -16  10  -1         11.66         10.71         4.92 o                         
 -14  10  -1          7.80         13.61         4.01 o                         
 -12  10  -1         16.09         21.39         3.94 o                         
 -10  10  -1         58.90         59.85         4.00 o                         
  -8  10  -1        146.46        134.59         5.53 o                         
  -6  10  -1        466.18        475.87        12.56 o                         
  -4  10  -1        324.84        333.78         6.99 o                         
  -2  10  -1        582.62        541.41        10.43 o                         
   0  10  -1        168.46        172.54         4.27 o                         
   2  10  -1       1029.48       1113.14        19.74 o                         
   4  10  -1       1674.34       1795.45        28.82 o                         
   6  10  -1         59.89         64.39         3.08 o                         
   8  10  -1        366.71        357.50        11.85 o                         
  10  10  -1         10.89          5.57         4.63 o                         
  12  10  -1        306.45        297.20        11.00 o                         
  14  10  -1         21.31         25.05         7.61 o                         
  16  10  -1          3.57         19.36        10.37 o                         
 -17  11  -1          7.51         12.81         7.65 o                         
 -15  11  -1         68.10         89.51         5.56 o                         
 -13  11  -1          2.28          1.40         3.99 o                         
 -11  11  -1         72.32         71.78         4.98 o                         
  -9  11  -1        177.04        171.06         6.09 o                         
  -7  11  -1        185.44        185.11         5.76 o                         
  -5  11  -1        755.58        750.47        16.76 o                         
  -3  11  -1       1721.37       1849.46        30.06 o                         
  -1  11  -1       1241.09       1255.76        21.63 o                         
   1  11  -1        344.68        413.51         7.88 o                         
   3  11  -1        552.10        614.03        11.48 o                         
   5  11  -1       1673.96       1660.81        31.28 o                         
   7  11  -1        208.03        218.32         6.52 o                         
   9  11  -1        154.67        160.14         6.87 o                         
  11  11  -1        301.83        299.31        22.47 o                         
  13  11  -1         71.48         72.93         5.16 o                         
  15  11  -1         74.56         76.05        11.75 o                         
 -16  12  -1         17.08         19.78         5.35 o                         
 -14  12  -1         28.42         36.53         6.89 o                         
 -12  12  -1        203.16        220.63         7.74 o                         
 -10  12  -1        102.54         97.43         5.25 o                         
  -8  12  -1        148.27        144.20         5.71 o                         
  -6  12  -1        785.11        720.36        19.75 o                         
  -4  12  -1       1065.48       1081.95        21.99 o                         
  -2  12  -1        701.33        696.76        14.92 o                         
   0  12  -1         84.00         89.49         3.66 o                         
   2  12  -1         83.43         78.81         3.57 o                         
   4  12  -1        536.30        521.02        10.30 o                         
   6  12  -1        192.11        195.36         6.22 o                         
   8  12  -1        282.98        275.40         7.86 o                         
  10  12  -1        283.92        255.73         9.27 o                         
  12  12  -1        289.90        285.70        12.88 o                         
  14  12  -1          4.90         18.67        13.14 o                         
 -15  13  -1          5.74          8.51         4.89 o                         
 -13  13  -1         74.72         78.14         5.43 o                         
 -11  13  -1          5.30          3.89         4.53 o                         
  -9  13  -1          1.25          1.91         4.01 o                         
  -7  13  -1         76.85         56.60         4.60 o                         
  -5  13  -1        568.16        517.30        13.57 o                         
  -3  13  -1        101.68         92.25         4.76 o                         
  -1  13  -1       1346.82       1329.17        27.26 o                         
   1  13  -1        353.20        351.67         7.98 o                         
   3  13  -1        361.84        361.99         8.03 o                         
   5  13  -1        346.25        322.74         9.27 o                         
   7  13  -1        164.35        149.95         5.27 o                         
   9  13  -1        292.60        289.62        11.22 o                         
  11  13  -1         18.27         22.13         9.58 o                         
  13  13  -1        177.18        165.29        12.05 o                         
 -14  14  -1          8.30          9.55         5.04 o                         
 -12  14  -1         26.15         36.68         6.05 o                         
 -10  14  -1         74.62         87.29         5.42 o                         
  -8  14  -1          1.08          3.29         4.15 o                         
  -6  14  -1        232.45        217.05         7.06 o                         
  -4  14  -1         98.38         94.52         5.08 o                         
  -2  14  -1        699.40        688.45        15.41 o                         
   0  14  -1        481.91        501.58        12.30 o                         
   2  14  -1       1726.02       1741.24        35.02 o                         
   4  14  -1       1132.27       1068.17        23.21 o                         
   6  14  -1         88.39         76.75         4.65 o                         
   8  14  -1         73.53         65.01         3.71 o                         
  10  14  -1         13.96          9.11         5.50 o                         
  12  14  -1          4.93          3.77         6.98 o                         
  14  14  -1          2.37          5.83         5.14 o                         
 -13  15  -1          3.69          0.84         4.98 o                         
 -11  15  -1          2.98         11.93         5.14 o                         
  -9  15  -1         37.35         36.99         4.77 o                         
  -7  15  -1        198.22        185.96         6.84 o                         
  -5  15  -1         45.55         41.35         4.45 o                         
  -3  15  -1         52.70         37.23         4.82 o                         
  -1  15  -1         36.11         37.68         5.46 o                         
   1  15  -1        606.12        634.51        14.67 o                         
   3  15  -1        128.85        119.18         5.64 o                         
   5  15  -1         24.47         21.10         3.35 o                         
   7  15  -1        113.90         97.68         6.11 o                         
   9  15  -1         50.30         40.30         3.75 o                         
  11  15  -1          0.62          3.50         8.27 o                         
  13  15  -1          7.76          7.56         5.47 o                         
  15  15  -1         25.26         18.67         5.53 o                         
 -14  16  -1         87.63         96.57         7.93 o                         
 -12  16  -1          0.17         -4.46         4.95 o                         
 -10  16  -1          4.53          3.20         5.39 o                         
  -8  16  -1         27.01         20.21         4.62 o                         
  -6  16  -1         33.63         29.37         5.46 o                         
  -4  16  -1         87.22         85.60         5.90 o                         
  -2  16  -1         70.34         74.84         6.36 o                         
   0  16  -1       2732.38       2714.51        57.38 o                         
   2  16  -1        661.60        647.81        18.91 o                         
   4  16  -1         39.94         37.02         4.13 o                         
   6  16  -1         85.17         90.86         7.56 o                         
   8  16  -1         14.97          7.38         3.03 o                         
  10  16  -1          0.53          0.17         6.04 o                         
  12  16  -1         53.64         32.49        11.75 o                         
  14  16  -1          4.68         22.82         9.68 o                         
 -13  17  -1          4.08         14.62         7.87 o                         
 -11  17  -1          2.45          1.60         5.75 o                         
  -9  17  -1          7.08          0.82         5.96 o                         
  -7  17  -1          2.00         10.49         8.39 o                         
  -5  17  -1         11.97         14.87         5.29 o                         
  -3  17  -1         65.09         66.99         5.85 o                         
  -1  17  -1         69.33         75.10         5.94 o                         
   1  17  -1         66.92         80.65         6.03 o                         
   3  17  -1        227.08        234.62        10.82 o                         
   5  17  -1          1.70          2.33         4.76 o                         
   7  17  -1         98.20         88.54         5.80 o                         
   9  17  -1          7.77          5.89         4.49 o                         
  11  17  -1         15.72         26.52         8.69 o                         
  13  17  -1          4.57         -1.44         8.46 o                         
 -12  18  -1         18.25         25.17         6.47 o                         
 -10  18  -1         20.37         14.25         5.99 o                         
  -8  18  -1         11.20         12.97         6.46 o                         
  -6  18  -1         62.07         69.52         6.45 o                         
  -4  18  -1         49.85         52.46         6.03 o                         
  -2  18  -1        166.24        174.54         8.32 o                         
   0  18  -1         38.92         39.02         5.09 o                         
   2  18  -1        294.71        291.80         9.40 o                         
   4  18  -1         12.52         12.68         3.96 o                         
   6  18  -1         57.99         41.01         5.70 o                         
   8  18  -1         53.86         47.47         4.53 o                         
  10  18  -1          0.25          2.53         6.87 o                         
  12  18  -1         11.84         -7.84         9.14 o                         
  14  18  -1          8.37         13.83        10.37 o                         
 -11  19  -1         17.69         25.20         8.14 o                         
  -9  19  -1         26.01         27.59         7.13 o                         
  -7  19  -1         36.09         33.04         6.26 o                         
  -5  19  -1         52.18         47.89         7.67 o                         
  -3  19  -1         63.32         76.78         6.62 o                         
  -1  19  -1        220.15        228.32        13.37 o                         
   1  19  -1         31.67         26.55         5.83 o                         
   3  19  -1        160.06        160.44         7.77 o                         
   5  19  -1        141.51        144.09         8.47 o                         
   7  19  -1          0.04         -3.77         3.77 o                         
   9  19  -1         30.58         28.26         4.69 o                         
  11  19  -1          3.17         12.92        10.01 o                         
  13  19  -1          9.20         -6.91        11.75 o                         
 -10  20  -1          6.91          0.83         6.87 o                         
  -8  20  -1          5.16         -1.82         8.10 o                         
  -6  20  -1         19.04         20.08         6.76 o                         
  -4  20  -1         70.80         76.43         7.89 o                         
  -2  20  -1         26.27         38.40         6.57 o                         
   0  20  -1         13.92         18.37         6.26 o                         
   2  20  -1         44.21         49.31         6.36 o                         
   4  20  -1        261.00        264.71         8.46 o                         
   6  20  -1         78.03         72.12         6.79 o                         
   8  20  -1         10.98         13.68         6.15 o                         
  10  20  -1         54.91         80.70        20.05 o                         
  -9  21  -1         26.05         25.08         7.38 o                         
  -7  21  -1         28.26         26.54         8.35 o                         
  -5  21  -1         25.13         21.25         6.92 o                         
  -3  21  -1        232.65        237.66        11.22 o                         
  -1  21  -1         80.91         91.01         9.10 o                         
   1  21  -1        174.78        170.79         9.47 o                         
   3  21  -1         25.68         28.59         4.15 o                         
   5  21  -1          5.04          5.70         8.31 o                         
   7  21  -1         33.00         32.54         7.09 o                         
   9  21  -1         18.58         14.24         4.06 o                         
  -6  22  -1         33.33         42.66         7.51 o                         
  -4  22  -1        116.16        116.30         9.08 o                         
  -2  22  -1         72.51         75.99         8.37 o                         
   0  22  -1         78.54         82.23         7.96 o                         
   2  22  -1         96.90         84.82        10.49 o                         
   4  22  -1         21.27         19.37         4.30 o                         
   6  22  -1        100.42        111.48        14.67 o                         
   8  22  -1          3.35          1.90         5.61 o                         
  -5  23  -1         12.04         25.31         7.64 o                         
  -3  23  -1         29.29         19.95         7.19 o                         
  -1  23  -1          3.62          9.35         9.33 o                         
   1  23  -1          1.38          2.42         7.09 o                         
   3  23  -1         23.75         24.74         5.45 o                         
   5  23  -1          5.50         11.54         8.39 o                         
   7  23  -1         28.81         36.15         9.42 o                         
  -2  24  -1          5.34          6.17         7.66 o                         
   0  24  -1         32.72         18.89         7.78 o                         
   2  24  -1         16.39         14.53         6.65 o                         
 -18   0   0         17.23         21.00         6.13 o                         
 -16   0   0        175.68        214.92         7.39 o                         
 -14   0   0        418.16        439.44        15.36 o                         
 -12   0   0        165.35        181.05         5.90 o                         
 -10   0   0        549.72        602.77        14.22 o                         
  -8   0   0       1990.13       2241.21        48.97 o                         
  -6   0   0        385.17        363.73         8.55 o                         
  -4   0   0       2829.35       2636.56        61.58 o                         
   4   0   0       2748.25       2633.92        87.28 o                         
   6   0   0        387.62        364.29        21.43 o                         
 -19   1   0          3.41          8.05         3.05 o                         
 -17   1   0         23.08         32.88         2.91 o                         
 -15   1   0          6.49          8.59         2.74 o                         
 -13   1   0        147.53        147.73         4.36 o                         
 -11   1   0        144.71        160.88         4.00 o                         
  -9   1   0        372.38        409.62         7.08 o                         
  -7   1   0        291.60        297.63         5.41 o                         
  -5   1   0        869.57        779.25        14.11 o                         
  -3   1   0       6686.21       6404.18       164.58 o                         
   3   1   0       6696.74       6520.15       212.58 o                         
   5   1   0        898.43        859.54        27.00 o                         
   7   1   0        311.81        352.64        13.88 o                         
 -18   2   0          7.68          9.31         3.87 o                         
 -16   2   0         25.64         24.39         2.60 o                         
 -14   2   0         76.30         90.84         3.30 o                         
 -12   2   0        124.52        118.94         4.07 o                         
 -10   2   0        493.23        483.10         8.61 o                         
  -8   2   0       2665.43       2675.39        45.12 o                         
  -6   2   0        173.98        152.61         3.01 o                         
  -4   2   0        257.93        242.15         4.46 o                         
  -2   2   0       5521.90       4316.28       149.68 o                         
   2   2   0       5451.20       4121.65       475.95 o                         
   4   2   0        239.84        229.24         4.90 o                         
   6   2   0        174.45        157.45         5.73 o                         
   8   2   0       2650.20       2886.78       110.48 o                         
  10   2   0        499.51        507.40        29.04 o                         
 -19   3   0         15.02         14.82         5.23 o                         
 -17   3   0          7.28          6.90         2.62 o                         
 -15   3   0          9.25          7.23         2.26 o                         
 -13   3   0        108.62        121.24         3.44 o                         
 -11   3   0        243.87        242.13         5.06 o                         
  -9   3   0       1078.01       1101.58        18.23 o                         
  -7   3   0       1259.87       1253.33        20.42 o                         
  -5   3   0       1101.26       1087.73        21.00 o                         
  -3   3   0       6370.69       6072.89       123.29 o                         
  -1   3   0       3243.74       3119.09        67.87 o                         
   1   3   0       3236.15       3169.93        67.94 o                         
   3   3   0       6328.83       6069.94       122.26 o                         
   5   3   0       1100.29       1094.48        21.04 o                         
   7   3   0       1271.02       1278.25        37.07 o                         
   9   3   0       1068.04       1143.85        49.26 o                         
  11   3   0        240.76        237.52        10.68 o                         
 -18   4   0         16.94         33.89         4.67 o                         
 -16   4   0         21.43         20.60         3.02 o                         
 -14   4   0         39.88         36.69         2.40 o                         
 -12   4   0        122.57        123.10         3.72 o                         
 -10   4   0        224.30        233.43         4.93 o                         
  -8   4   0        679.57        770.97        13.41 o                         
  -6   4   0        427.64        466.27         8.82 o                         
  -4   4   0        518.47        493.28         9.40 o                         
  -2   4   0       5928.81       6128.08        99.54 o                         
   0   4   0       3285.74       3177.89        54.84 o                         
   2   4   0       5931.80       5912.48       114.82 o                         
   4   4   0        519.88        483.43        10.26 o                         
   6   4   0        429.48        481.21        10.96 o                         
   8   4   0        680.72        788.28        20.93 o                         
  10   4   0        225.08        253.65        10.25 o                         
  12   4   0        122.50        127.85         8.57 o                         
 -19   5   0          8.46          0.88         3.89 o                         
 -17   5   0          8.69          5.35         2.96 o                         
 -15   5   0         53.62         57.89         3.32 o                         
 -13   5   0         86.95         99.42         3.67 o                         
 -11   5   0        276.63        287.14         6.45 o                         
  -9   5   0        128.07        130.17         3.49 o                         
  -7   5   0         24.88         22.48         1.71 o                         
  -5   5   0       2678.68       2579.48        44.09 o                         
  -3   5   0       1112.38       1090.35        18.71 o                         
  -1   5   0       6661.80       6256.93       108.17 o                         
   1   5   0       6618.06       6290.40       108.19 o                         
   3   5   0       1126.91       1116.26        22.79 o                         
   5   5   0       2664.69       2747.72        51.29 o                         
   7   5   0         24.85         26.57         1.86 o                         
   9   5   0        128.70        136.19         5.30 o                         
  11   5   0        272.84        285.26        30.42 o                         
  13   5   0         88.07        100.88         8.77 o                         
 -18   6   0          0.62          2.75         5.78 o                         
 -16   6   0         22.37         26.50         2.85 o                         
 -14   6   0          4.81          3.00         2.47 o                         
 -12   6   0        804.28        822.97        14.84 o                         
 -10   6   0        557.63        570.53        11.45 o                         
  -8   6   0        441.64        464.01         9.12 o                         
  -6   6   0       1096.69       1081.16        18.02 o                         
  -4   6   0       1576.03       1663.04        28.44 o                         
  -2   6   0       2567.08       2336.29        39.80 o                         
   0   6   0       3966.04       3865.07        66.84 o                         
   2   6   0       2561.16       2433.18        39.75 o                         
   4   6   0       1609.90       1720.25        32.70 o                         
   6   6   0       1116.20       1135.74        23.07 o                         
   8   6   0        444.06        473.74        10.41 o                         
  10   6   0        546.64        537.17        28.04 o                         
  12   6   0        813.32        815.28        47.71 o                         
 -19   7   0          5.61          5.94         4.34 o                         
 -17   7   0         12.68         16.57         3.98 o                         
 -15   7   0         18.84         20.04         3.06 o                         
 -13   7   0         34.19         37.75         3.02 o                         
 -11   7   0          6.47          2.87         2.08 o                         
  -9   7   0        184.95        184.51         4.46 o                         
  -7   7   0        589.45        528.22         9.86 o                         
  -5   7   0       4086.86       4297.96        71.40 o                         
  -3   7   0       1106.00       1062.62        18.67 o                         
  -1   7   0        879.97        889.42        16.09 o                         
   1   7   0        891.03        891.63        16.01 o                         
   3   7   0       1132.82       1118.60        21.46 o                         
   5   7   0       4092.30       4296.31        71.18 o                         
   7   7   0        583.74        572.29        13.02 o                         
   9   7   0        191.24        187.29         7.55 o                         
  11   7   0          6.95         -4.41         5.81 o                         
  13   7   0         36.11         27.66         8.30 o                         
 -18   8   0          4.54         11.21         4.04 o                         
 -16   8   0         29.45         34.89         2.98 o                         
 -14   8   0         18.74         15.91         2.74 o                         
 -12   8   0        116.44        105.51         3.56 o                         
 -10   8   0        127.44        135.06         3.86 o                         
  -8   8   0        492.73        528.55        10.01 o                         
  -6   8   0        461.94        442.33         8.32 o                         
  -4   8   0       1516.07       1796.14        30.32 o                         
  -2   8   0       2726.67       2844.57        49.65 o                         
   0   8   0       2045.91       2057.37        34.64 o                         
   2   8   0       2705.35       2850.01        45.62 o                         
   4   8   0       1526.87       1782.33        33.05 o                         
   6   8   0        453.09        422.70         8.27 o                         
   8   8   0        495.02        519.11        13.58 o                         
  10   8   0        133.15        133.86         6.57 o                         
  12   8   0        113.37        107.41        11.46 o                         
  14   8   0         19.40         17.98         8.30 o                         
 -17   9   0          0.46          4.39         3.57 o                         
 -15   9   0          2.18          0.43         2.40 o                         
 -13   9   0         70.91         69.29         3.47 o                         
 -11   9   0        750.17        739.39        14.63 o                         
  -9   9   0        167.69        170.88         6.14 o                         
  -7   9   0        156.32        141.29         4.99 o                         
  -5   9   0        679.02        719.90        13.10 o                         
  -3   9   0        497.10        567.70        10.72 o                         
  -1   9   0       1528.97       1543.57        26.36 o                         
   1   9   0       1531.96       1555.11        26.34 o                         
   3   9   0        512.89        606.02        10.59 o                         
   5   9   0        688.18        730.75        13.53 o                         
   7   9   0        155.68        139.41         4.04 o                         
   9   9   0        167.34        162.17         8.19 o                         
  11   9   0        739.20        665.44        22.17 o                         
  13   9   0         68.72         67.06        11.75 o                         
  15   9   0          2.48          4.84         8.99 o                         
 -18  10   0          1.79          4.53         3.33 o                         
 -16  10   0          8.41          6.73         4.19 o                         
 -14  10   0        104.03        113.16         5.17 o                         
 -12  10   0        419.45        421.03         9.87 o                         
 -10  10   0        114.53        124.04         4.82 o                         
  -8  10   0         24.00         23.62         3.61 o                         
  -6  10   0         11.08         13.18         2.73 o                         
  -4  10   0       1429.65       1585.82        27.32 o                         
  -2  10   0       3428.20       3313.13        58.41 o                         
   0  10   0         90.50         89.52         3.61 o                         
   2  10   0       3419.65       3364.50        53.64 o                         
   4  10   0       1405.83       1595.99        29.71 o                         
   6  10   0         11.26          9.90         2.45 o                         
   8  10   0         26.08         21.96         6.31 o                         
  10  10   0        113.84        111.12         6.66 o                         
  12  10   0        424.42        396.57        15.90 o                         
  14  10   0        102.63         88.50        13.83 o                         
 -17  11   0          4.02          2.39         4.63 o                         
 -15  11   0         23.82         33.48         4.29 o                         
 -13  11   0         12.68          8.17         3.68 o                         
 -11  11   0         83.89         78.95         4.50 o                         
  -9  11   0        180.70        159.40         5.28 o                         
  -7  11   0         45.83         43.48         3.68 o                         
  -5  11   0       1633.26       1670.05        30.01 o                         
  -3  11   0       1840.54       1940.82        34.36 o                         
  -1  11   0       1009.49        980.38        17.14 o                         
   1  11   0        993.19        955.19        16.42 o                         
   3  11   0       1841.41       1918.53        32.69 o                         
   5  11   0       1621.05       1662.89        34.76 o                         
   7  11   0         45.12         36.43         2.64 o                         
   9  11   0        183.04        165.55        11.77 o                         
  11  11   0         84.47         71.98         5.71 o                         
  13  11   0         13.22         10.06         4.16 o                         
  15  11   0         24.19         42.87        11.06 o                         
 -16  12   0          4.42          6.68         5.47 o                         
 -14  12   0         19.47         17.18         4.23 o                         
 -12  12   0          7.67          7.53         4.03 o                         
 -10  12   0          9.19          5.35         3.71 o                         
  -8  12   0         70.36         69.59         4.30 o                         
  -6  12   0        197.05        179.87         5.74 o                         
  -4  12   0         77.75         83.78         4.36 o                         
  -2  12   0        247.87        260.61         6.30 o                         
   0  12   0        476.42        464.98         9.12 o                         
   2  12   0        247.79        279.33         6.74 o                         
   4  12   0         77.33         85.04         4.75 o                         
   6  12   0        198.24        181.79         6.66 o                         
   8  12   0         70.90         60.46         4.07 o                         
  10  12   0          9.04         16.39         5.07 o                         
  12  12   0          7.53         -1.70         5.31 o                         
  14  12   0         19.32          0.00        13.83 o                         
 -15  13   0         13.30          9.23         4.50 o                         
 -13  13   0         57.15         65.20         6.55 o                         
 -11  13   0         18.12         20.12         4.13 o                         
  -9  13   0        192.76        171.66         6.52 o                         
  -7  13   0        167.33        154.55         5.85 o                         
  -5  13   0        236.00        248.31         7.77 o                         
  -3  13   0        581.76        574.12        15.11 o                         
  -1  13   0        572.74        576.75        13.65 o                         
   1  13   0        567.78        547.54        11.35 o                         
   3  13   0        575.06        580.97        12.88 o                         
   5  13   0        235.34        235.31         7.48 o                         
   7  13   0        169.28        162.25         5.28 o                         
   9  13   0        191.46        155.23         9.64 o                         
  11  13   0         18.13          6.34         5.55 o                         
  13  13   0         57.77         49.51         7.11 o                         
 -16  14   0         11.26         21.49         5.93 o                         
 -14  14   0         40.99         42.08         5.06 o                         
 -12  14   0          1.48         -3.96         4.19 o                         
 -10  14   0          4.19          6.98         4.06 o                         
  -8  14   0         63.48         57.19         4.52 o                         
  -6  14   0         69.67         75.85         5.03 o                         
  -4  14   0        354.07        363.73        10.04 o                         
  -2  14   0         64.42         58.51         4.85 o                         
   0  14   0         53.05         54.73         5.14 o                         
   2  14   0         66.06         63.56         4.83 o                         
   4  14   0        357.62        354.73        10.05 o                         
   6  14   0         67.09         62.89         6.36 o                         
   8  14   0         65.47         51.07         3.56 o                         
  10  14   0          4.67         16.12         5.86 o                         
  12  14   0          1.25         10.08        10.17 o                         
  14  14   0         41.53         28.03         6.74 o                         
 -15  15   0         35.64         52.15         5.37 o                         
 -13  15   0         58.60         66.79         5.82 o                         
 -11  15   0          7.12          4.61         4.25 o                         
  -9  15   0        128.88        131.67         6.02 o                         
  -7  15   0        157.95        165.80         8.07 o                         
  -5  15   0        177.54        186.79         6.95 o                         
  -3  15   0       1034.00        978.51        22.41 o                         
  -1  15   0        135.49        137.16         6.16 o                         
   1  15   0        138.87        125.74         5.74 o                         
   3  15   0       1039.95       1002.17        21.88 o                         
   5  15   0        180.91        182.73         7.34 o                         
   7  15   0        153.24        148.40         6.74 o                         
   9  15   0        125.33        110.89         9.68 o                         
  11  15   0          7.67          9.76         8.64 o                         
  13  15   0         57.41         42.90        10.72 o                         
 -14  16   0          1.38          7.80         5.13 o                         
 -12  16   0          5.42         -0.14         5.40 o                         
 -10  16   0         33.71         35.27         4.98 o                         
  -8  16   0         41.09         49.75         5.35 o                         
  -6  16   0        315.55        326.94        11.39 o                         
  -4  16   0        295.66        278.62         9.44 o                         
  -2  16   0         86.14         98.56         5.42 o                         
   0  16   0       1234.00       1181.80        30.57 o                         
   2  16   0         90.00         92.61         5.66 o                         
   4  16   0        300.81        290.50         8.00 o                         
   6  16   0        309.90        302.89        12.90 o                         
   8  16   0         42.35         50.77         3.32 o                         
  10  16   0         33.82         23.66         9.09 o                         
  12  16   0          5.66         10.14        30.08 o                         
  14  16   0          1.35         -2.77         8.99 o                         
 -13  17   0          7.94          3.38         5.22 o                         
 -11  17   0         32.95         34.32         6.30 o                         
  -9  17   0         20.62         22.35         5.14 o                         
  -7  17   0         27.63         35.89         5.56 o                         
  -5  17   0        235.22        228.46         8.94 o                         
  -3  17   0          7.42          4.92         4.99 o                         
  -1  17   0        133.61        141.53         6.31 o                         
   1  17   0        143.00        145.27         7.05 o                         
   3  17   0          8.96          6.63         2.88 o                         
   5  17   0        233.04        243.18        11.84 o                         
   7  17   0         27.17         35.29         4.67 o                         
   9  17   0         21.99         24.24         4.65 o                         
  11  17   0         34.00         57.28        10.80 o                         
  13  17   0          8.50         13.14        10.37 o                         
 -12  18   0         26.71         28.15         6.80 o                         
 -10  18   0          7.28          6.30         5.89 o                         
  -8  18   0         34.37         23.60         6.28 o                         
  -6  18   0         58.74         64.95         7.01 o                         
  -4  18   0         87.86         93.77         6.58 o                         
  -2  18   0        423.34        429.55        12.94 o                         
   0  18   0         26.02         31.41         4.84 o                         
   2  18   0        421.14        440.54        12.15 o                         
   4  18   0         85.55         82.09         7.93 o                         
   6  18   0         59.52         56.32         5.14 o                         
   8  18   0         32.87         34.53         3.35 o                         
  10  18   0          7.62          2.88        10.37 o                         
  12  18   0         26.38         28.56        10.13 o                         
 -11  19   0         12.84          9.75         6.78 o                         
  -9  19   0          1.05         -5.51         5.51 o                         
  -7  19   0         16.65         17.98         7.14 o                         
  -5  19   0         36.63         25.74         5.88 o                         
  -3  19   0        381.95        370.45        11.92 o                         
  -1  19   0        288.81        264.01        10.61 o                         
   1  19   0        294.20        275.13        14.27 o                         
   3  19   0        385.28        371.40        10.34 o                         
   5  19   0         38.05         42.13         6.85 o                         
   7  19   0         15.68         12.21         4.54 o                         
   9  19   0          0.90         -1.07         5.29 o                         
  11  19   0         12.98         -1.32        15.21 o                         
 -10  20   0          7.70         15.89         7.83 o                         
  -8  20   0          1.31         -6.15         6.15 o                         
  -6  20   0          4.16          1.20         6.01 o                         
  -4  20   0          3.40         -5.42         5.42 o                         
  -2  20   0          7.86          5.69         6.28 o                         
   0  20   0         35.16         42.44         5.83 o                         
   2  20   0          7.67          9.06         3.64 o                         
   4  20   0          3.59          1.75         6.08 o                         
   6  20   0          4.22         -6.81         6.81 o                         
   8  20   0          1.37          2.26         5.07 o                         
  10  20   0          7.55         15.86        11.12 o                         
  -9  21   0          4.67         11.24         9.92 o                         
  -7  21   0         15.97         13.49         7.37 o                         
  -5  21   0         35.24         41.01         8.85 o                         
  -3  21   0         31.68         29.96         7.59 o                         
  -1  21   0         67.01         59.48        15.77 o                         
   1  21   0         66.37         65.19         5.12 o                         
   3  21   0         32.11         31.75         5.08 o                         
   5  21   0         35.82         43.37         6.74 o                         
   7  21   0         16.18         15.04         5.46 o                         
   9  21   0          4.77        -10.72        10.72 o                         
  -8  22   0          6.83          6.02         7.09 o                         
  -6  22   0          0.54         11.56         7.06 o                         
  -4  22   0          9.83         -3.34         6.85 o                         
  -2  22   0         11.37         10.15         8.01 o                         
   0  22   0         18.14          3.75         5.64 o                         
   2  22   0         11.90         10.88         5.96 o                         
   4  22   0          9.36         -6.99         6.99 o                         
   6  22   0          0.67          8.75         6.95 o                         
   8  22   0          7.18         13.95         7.92 o                         
  -5  23   0         36.96         39.39         7.58 o                         
  -3  23   0         60.46         56.76         8.72 o                         
  -1  23   0         42.64         59.52         8.74 o                         
   1  23   0         43.41         49.08         6.08 o                         
   3  23   0         60.56         74.15        11.63 o                         
   5  23   0         36.22         25.94         8.58 o                         
  -2  24   0         71.62         65.65         8.96 o                         
   0  24   0         21.74         25.87         5.94 o                         
   2  24   0         71.64         80.32         8.76 o                         
 -19   1   1          2.90          3.37         3.64 o                         
 -17   1   1         20.51         24.62         3.30 o                         
 -15   1   1        308.64        291.82         6.93 o                         
 -13   1   1        218.09        208.06         4.61 o                         
 -11   1   1        134.44        130.45         3.19 o                         
  -9   1   1        417.26        424.13         8.35 o                         
  -7   1   1       2225.94       2384.23        45.81 o                         
  -5   1   1       2424.84       2303.87        55.46 o                         
  -3   1   1       8570.17       7697.30       264.89 o                         
   1   1   1       2338.17       1511.08        58.63 o                         
   3   1   1        638.80        609.85        10.70 o                         
   5   1   1         59.71         51.84         1.95 o                         
   7   1   1         57.40         66.81         4.01 o                         
   9   1   1        402.27        422.06        11.43 o                         
  11   1   1        119.81        125.18         6.79 o                         
 -20   2   1          1.49          0.99         3.66 o                         
 -18   2   1          7.76         14.12         3.18 o                         
 -16   2   1         45.96         42.90         3.06 o                         
 -14   2   1         68.02         66.67         2.35 o                         
 -12   2   1        213.06        222.72         5.15 o                         
 -10   2   1        445.54        443.43         8.24 o                         
  -8   2   1       1613.88       1633.07        31.85 o                         
  -6   2   1        488.92        461.50        10.67 o                         
  -4   2   1       3218.92       3087.52        65.59 o                         
  -2   2   1       4844.67       3708.18       122.71 o                         
   2   2   1       2048.46       1962.25        34.41 o                         
   4   2   1        360.31        366.05         6.58 o                         
   6   2   1       1196.49       1251.87        24.32 o                         
   8   2   1        482.73        524.76        12.02 o                         
  10   2   1        361.08        390.28        14.70 o                         
 -19   3   1          8.96         11.44         3.51 o                         
 -17   3   1          0.23          4.22         2.38 o                         
 -15   3   1         51.72         54.19         2.75 o                         
 -13   3   1        356.34        346.43         7.01 o                         
 -11   3   1        124.79        134.84         3.63 o                         
  -9   3   1       2718.73       2901.40        56.51 o                         
  -7   3   1       1290.16       1262.58        22.55 o                         
  -5   3   1         79.22         65.73         1.74 o                         
  -3   3   1       9759.79       9389.40       239.66 o                         
  -1   3   1      18256.49      16128.53      1191.80 o                         
   1   3   1      69315.23      52941.32      3518.78 o                         
   3   3   1       3433.05       3224.16        58.10 o                         
   5   3   1       2913.05       2932.38        55.26 o                         
   7   3   1       1079.64       1155.62        21.84 o                         
   9   3   1        833.45        927.85        28.00 o                         
  11   3   1         26.83         20.74         9.33 o                         
  13   3   1        436.19        463.16        28.35 o                         
 -20   4   1          2.00         -4.10         4.10 o                         
 -18   4   1         30.97         33.36         3.39 o                         
 -16   4   1         27.21         33.03         2.83 o                         
 -14   4   1        143.65        146.14         4.37 o                         
 -12   4   1        386.74        395.95         7.65 o                         
 -10   4   1         88.19         90.19         3.23 o                         
  -8   4   1        191.23        177.26         4.23 o                         
  -6   4   1       2079.82       2076.59        38.24 o                         
  -4   4   1       7223.70       6959.28       110.50 o                         
  -2   4   1       7378.50       7098.28       122.48 o                         
   0   4   1      14616.18      13483.06       580.74 o                         
   2   4   1       1171.97       1135.83        19.44 o                         
   4   4   1       3907.49       3893.35        67.65 o                         
   6   4   1        557.93        619.36        13.00 o                         
   8   4   1        248.98        253.39         5.93 o                         
  10   4   1        285.18        304.90        22.82 o                         
  12   4   1        377.86        396.78        25.58 o                         
 -19   5   1         15.64         22.29         3.76 o                         
 -17   5   1          5.34          9.34         4.44 o                         
 -15   5   1          3.32          5.10         2.54 o                         
 -13   5   1         51.87         55.02         2.44 o                         
 -11   5   1        675.89        650.39        11.25 o                         
  -9   5   1         83.20         73.38         2.62 o                         
  -7   5   1       2991.54       3092.51        52.06 o                         
  -5   5   1       4245.30       4362.27        72.00 o                         
  -3   5   1       3814.47       3787.58        64.25 o                         
  -1   5   1       2165.02       1955.90        33.10 o                         
   1   5   1        149.68        146.77         3.17 o                         
   3   5   1       2730.75       2815.12        46.32 o                         
   5   5   1       1032.39       1209.22        21.14 o                         
   7   5   1         87.44         85.43         3.45 o                         
   9   5   1       1024.43        982.36        22.27 o                         
  11   5   1        381.57        371.20        25.58 o                         
  13   5   1         11.79         -0.69         6.22 o                         
 -18   6   1         13.22         17.67         3.75 o                         
 -16   6   1         19.76         22.33         2.90 o                         
 -14   6   1         12.33         12.35         2.26 o                         
 -12   6   1        491.99        493.99         9.40 o                         
 -10   6   1        446.43        408.62         7.83 o                         
  -8   6   1         28.64         26.42         1.93 o                         
  -6   6   1         40.75         35.22         1.80 o                         
  -4   6   1        411.84        414.19         7.56 o                         
  -2   6   1       1079.18       1018.76        16.93 o                         
   0   6   1       4424.71       4365.53        74.53 o                         
   2   6   1       1359.58       1392.21        23.46 o                         
   4   6   1       1550.48       1762.62        30.49 o                         
   6   6   1        376.60        383.87         8.89 o                         
   8   6   1        893.72        893.68        20.17 o                         
  10   6   1        153.84        131.25         8.38 o                         
  12   6   1        692.15        607.65        41.48 o                         
  14   6   1          8.51         11.06        10.37 o                         
 -19   7   1          7.19          1.43         4.29 o                         
 -17   7   1          0.22          2.37         2.81 o                         
 -15   7   1         52.57         49.51         2.94 o                         
 -13   7   1         96.58        103.73         3.38 o                         
 -11   7   1        290.41        303.99         6.45 o                         
  -9   7   1        168.70        174.54         4.29 o                         
  -7   7   1        436.49        398.48         7.26 o                         
  -5   7   1        525.32        576.44        10.37 o                         
  -3   7   1       4615.37       4620.54        89.60 o                         
  -1   7   1        987.76       1037.07        18.27 o                         
   1   7   1       2917.02       3051.16        48.26 o                         
   3   7   1       5050.30       5034.46        89.01 o                         
   5   7   1        609.91        642.90        11.83 o                         
   7   7   1         48.54         35.18         2.53 o                         
   9   7   1        121.49        122.73         5.62 o                         
  11   7   1         55.11         44.15         3.94 o                         
  13   7   1          3.04          3.46         7.61 o                         
 -18   8   1          1.04          3.42         3.59 o                         
 -16   8   1          5.31          7.39         2.77 o                         
 -14   8   1          2.78          1.07         2.15 o                         
 -12   8   1         40.38         38.86         2.46 o                         
 -10   8   1        436.36        447.73         8.35 o                         
  -8   8   1        184.75        161.51         3.95 o                         
  -6   8   1         16.69         12.82         2.09 o                         
  -4   8   1       1036.39       1072.26        20.33 o                         
  -2   8   1       1012.05       1022.62        18.38 o                         
   0   8   1          9.47          6.62         2.05 o                         
   2   8   1         27.93         27.61         2.43 o                         
   4   8   1       1255.23       1243.38        23.28 o                         
   6   8   1         36.51         34.86         2.19 o                         
   8   8   1         21.58         12.69         3.04 o                         
  10   8   1         39.18         41.17         3.60 o                         
  12   8   1         32.60         41.48         9.68 o                         
  14   8   1          0.34         -7.61         7.61 o                         
 -19   9   1          2.96         -5.40         5.40 o                         
 -17   9   1          4.68          9.82         3.73 o                         
 -15   9   1         29.92         31.50         3.66 o                         
 -13   9   1         49.80         67.61         3.43 o                         
 -11   9   1       1008.31        957.34        16.80 o                         
  -9   9   1         36.32         43.76         3.00 o                         
  -7   9   1        276.60        277.90         5.99 o                         
  -5   9   1         94.83         89.24         3.72 o                         
  -3   9   1       2556.98       2660.58        46.86 o                         
  -1   9   1        592.12        600.82        11.48 o                         
   1   9   1         17.86         15.84         1.98 o                         
   3   9   1        976.91       1018.14        18.34 o                         
   5   9   1        232.09        250.50         5.89 o                         
   7   9   1         12.95         13.25         3.11 o                         
   9   9   1          6.12          7.35         3.64 o                         
  11   9   1        190.72        151.82         8.51 o                         
  13   9   1          2.24         13.14         9.68 o                         
  15   9   1          5.42         17.28        13.14 o                         
 -18  10   1          3.05          3.01         4.51 o                         
 -16  10   1          3.62          4.38         3.86 o                         
 -14  10   1         21.25         22.80         3.26 o                         
 -12  10   1        301.50        305.00         8.09 o                         
 -10  10   1          9.86          9.91         2.92 o                         
  -8  10   1        365.08        380.66         8.26 o                         
  -6  10   1         60.68         60.70         3.20 o                         
  -4  10   1       1655.45       1740.80        31.46 o                         
  -2  10   1       1044.44       1064.72        19.96 o                         
   0  10   1        156.97        152.53         4.72 o                         
   2  10   1        595.64        564.23        10.69 o                         
   4  10   1        338.50        354.43         7.82 o                         
   6  10   1        463.87        472.59        10.89 o                         
   8  10   1        148.41        140.22         5.39 o                         
  10  10   1         57.26         61.17         4.76 o                         
  12  10   1         16.07          8.77         4.17 o                         
  14  10   1          8.20         16.59        10.37 o                         
 -17  11   1          5.14          4.67         4.07 o                         
 -15  11   1         75.55         75.20         4.66 o                         
 -13  11   1         69.56         75.25         4.14 o                         
 -11  11   1        305.13        303.59         7.62 o                         
  -9  11   1        155.29        161.43         5.30 o                         
  -7  11   1        212.36        225.51         5.89 o                         
  -5  11   1       1676.90       1686.77        31.58 o                         
  -3  11   1        572.96        632.49        12.21 o                         
  -1  11   1        350.31        409.84         8.62 o                         
   1  11   1       1229.36       1233.86        21.58 o                         
   3  11   1       1694.03       1799.65        31.14 o                         
   5  11   1        755.51        760.99        17.78 o                         
   7  11   1        179.37        170.61         5.90 o                         
   9  11   1        177.68        172.69         9.61 o                         
  11  11   1         74.00         67.18         5.56 o                         
  13  11   1          2.62          9.54         4.43 o                         
 -16  12   1          3.37         11.71         4.41 o                         
 -14  12   1          4.36          7.08         3.81 o                         
 -12  12   1        292.84        322.64         8.58 o                         
 -10  12   1        291.06        283.55         7.74 o                         
  -8  12   1        290.17        304.02         7.36 o                         
  -6  12   1        201.54        187.74         5.89 o                         
  -4  12   1        552.31        525.01        11.29 o                         
  -2  12   1         82.73         73.43         3.94 o                         
   0  12   1         90.08        101.80         4.24 o                         
   2  12   1        692.13        671.87        13.94 o                         
   4  12   1       1065.01       1097.78        25.40 o                         
   6  12   1        793.28        719.36        20.00 o                         
   8  12   1        147.99        134.02         7.58 o                         
  10  12   1        101.65         90.29         7.98 o                         
  12  12   1        206.25        201.57        12.19 o                         
  14  12   1         27.49         11.75        16.59 o                         
 -17  13   1          6.31          7.73         4.40 o                         
 -15  13   1         15.76         15.01         4.52 o                         
 -13  13   1        179.84        185.08         7.68 o                         
 -11  13   1         16.89         12.24         4.58 o                         
  -9  13   1        288.59        275.60         7.90 o                         
  -7  13   1        158.91        158.24         6.15 o                         
  -5  13   1        337.27        303.27         8.95 o                         
  -3  13   1        347.96        317.65         9.52 o                         
  -1  13   1        363.87        357.67         9.93 o                         
   1  13   1       1361.68       1328.60        28.52 o                         
   3  13   1        104.25         93.77         3.74 o                         
   5  13   1        565.37        499.23        13.84 o                         
   7  13   1         71.10         58.37         3.37 o                         
   9  13   1          1.63         -3.40         5.49 o                         
  11  13   1          4.54          6.28         4.77 o                         
  13  13   1         75.55         60.37         6.04 o                         
 -16  14   1         29.89         30.47         5.21 o                         
 -14  14   1          2.26         -0.86         6.01 o                         
 -12  14   1          4.37          3.97         4.83 o                         
 -10  14   1         12.59         14.28         5.44 o                         
  -8  14   1         69.40         70.53         5.43 o                         
  -6  14   1         90.92         83.87         5.38 o                         
  -4  14   1       1130.53       1064.28        23.73 o                         
  -2  14   1       1723.52       1776.10        37.75 o                         
   0  14   1        484.58        486.42        14.38 o                         
   2  14   1        713.84        714.16        14.40 o                         
   4  14   1        104.77        101.36         8.15 o                         
   6  14   1        224.85        204.99         7.27 o                         
   8  14   1          1.57         -1.10         2.24 o                         
  10  14   1         74.85         87.10         7.67 o                         
  12  14   1         25.38         24.79         8.30 o                         
  14  14   1          8.38         17.28         7.61 o                         
 -15  15   1         25.24         34.99         5.89 o                         
 -13  15   1          7.71          3.45         4.45 o                         
 -11  15   1          0.48         -2.52         4.40 o                         
  -9  15   1         51.58         43.74         4.87 o                         
  -7  15   1        115.67        116.04         6.32 o                         
  -5  15   1         22.50         17.08         4.32 o                         
  -3  15   1        133.82        124.73         6.27 o                         
  -1  15   1        598.69        583.12        17.01 o                         
   1  15   1         38.76         46.62         4.98 o                         
   3  15   1         55.94         55.62         3.22 o                         
   5  15   1         46.48         42.61         4.32 o                         
   7  15   1        199.40        178.88         6.16 o                         
   9  15   1         37.21         36.03         5.11 o                         
  11  15   1          3.24         21.90         8.96 o                         
  13  15   1          3.50         -1.51         8.20 o                         
 -14  16   1          4.66          4.56         5.35 o                         
 -12  16   1         53.35         54.96         6.19 o                         
 -10  16   1          0.49         -2.43         4.72 o                         
  -8  16   1         15.35         12.26         4.68 o                         
  -6  16   1         85.74         82.09         5.70 o                         
  -4  16   1         39.22         50.74         5.57 o                         
  -2  16   1        658.56        616.90        16.49 o                         
   0  16   1       2728.85       2768.73        53.97 o                         
   2  16   1         70.51         73.26         4.53 o                         
   4  16   1         86.82         96.23         8.84 o                         
   6  16   1         34.22         29.14         4.27 o                         
   8  16   1         26.51         24.55         2.99 o                         
  10  16   1          4.45          2.72         6.34 o                         
  12  16   1          0.15         15.21        11.06 o                         
  14  16   1         87.38         60.84        11.06 o                         
 -13  17   1          4.55          4.13         5.51 o                         
 -11  17   1         15.61         14.40         5.28 o                         
  -9  17   1          8.02          5.11         4.73 o                         
  -7  17   1         97.64         93.54         6.59 o                         
  -5  17   1          1.89         -4.69         4.69 o                         
  -3  17   1        225.50        223.62         9.18 o                         
  -1  17   1         65.34         76.16         5.69 o                         
   1  17   1         70.91         76.61         7.41 o                         
   3  17   1         66.10         63.91         3.81 o                         
   5  17   1         11.51         21.33         5.38 o                         
   7  17   1          2.18          0.87         3.59 o                         
   9  17   1          7.03         -1.27         6.89 o                         
  11  17   1          2.41          3.37         9.30 o                         
  13  17   1          4.08         21.43        11.06 o                         
 -14  18   1          8.29         -0.41        10.35 o                         
 -12  18   1         11.37          7.99         5.61 o                         
 -10  18   1          0.33          0.92         5.70 o                         
  -8  18   1         54.98         53.00         6.42 o                         
  -6  18   1         59.96         57.15         5.90 o                         
  -4  18   1         11.26         16.33         5.29 o                         
  -2  18   1        288.25        257.78        10.69 o                         
   0  18   1         36.35         28.07         4.30 o                         
   2  18   1        163.85        169.23         6.36 o                         
   4  18   1         50.36         59.29         7.68 o                         
   6  18   1         62.01         63.67         4.86 o                         
   8  18   1         11.20         13.58         3.67 o                         
  10  18   1         20.37         33.22        10.96 o                         
  12  18   1         17.80         35.26        13.14 o                         
 -13  19   1          8.75         11.24         8.65 o                         
 -11  19   1          3.55          0.66         6.43 o                         
  -9  19   1         31.83         33.08         6.16 o                         
  -7  19   1          0.12         14.05         6.21 o                         
  -5  19   1        144.21        148.57         8.75 o                         
  -3  19   1        161.32        165.23         9.64 o                         
  -1  19   1         33.20         35.61         4.62 o                         
   1  19   1        213.21        205.17         7.47 o                         
   3  19   1         66.15         64.90         3.42 o                         
   5  19   1         54.14         56.65         9.17 o                         
   7  19   1         35.51         35.67         6.13 o                         
   9  19   1         26.39         19.07         4.95 o                         
  11  19   1         17.25         39.23        22.47 o                         
 -10  20   1         53.50         57.39         7.80 o                         
  -8  20   1          9.89          6.12         6.51 o                         
  -6  20   1         77.66         84.19         7.95 o                         
  -4  20   1        258.79        247.68        10.78 o                         
  -2  20   1         41.38         48.41         6.92 o                         
   0  20   1         12.47         11.84         4.28 o                         
   2  20   1         27.37         28.43         3.95 o                         
   4  20   1         71.49         74.00         7.94 o                         
   6  20   1         18.03          4.83        10.58 o                         
   8  20   1          4.68          6.38         5.23 o                         
  10  20   1          7.38         17.11        19.70 o                         
  -9  21   1         17.38         16.73         7.00 o                         
  -7  21   1         32.15         38.47         7.64 o                         
  -5  21   1          4.86         15.22         8.58 o                         
  -3  21   1         26.95         30.04         8.68 o                         
  -1  21   1        174.89        192.57         9.21 o                         
   1  21   1         84.65         98.84         5.52 o                         
   3  21   1        230.87        244.07        11.55 o                         
   5  21   1         25.14         24.56         7.72 o                         
   7  21   1         28.02         28.24         9.71 o                         
   9  21   1         24.99         20.06        11.70 o                         
  -8  22   1          3.81          4.79         6.96 o                         
  -6  22   1        102.71         95.20         9.55 o                         
  -4  22   1         21.95         -1.17         9.77 o                         
  -2  22   1         95.80         89.79         7.23 o                         
   0  22   1         79.34         96.07         7.46 o                         
   2  22   1         75.39         76.28         7.37 o                         
   4  22   1        115.53        136.37        16.64 o                         
   6  22   1         32.44         35.96        13.37 o                         
  -7  23   1         28.49         26.86        15.13 o                         
  -5  23   1          5.06          1.26         7.50 o                         
  -3  23   1         23.78         32.79         7.21 o                         
  -1  23   1          1.38          8.93         5.92 o                         
   1  23   1          3.52          5.13         5.18 o                         
   3  23   1         30.38         23.73         7.97 o                         
   5  23   1         11.51         15.87         7.41 o                         
  -2  24   1         16.13         16.32         9.05 o                         
   0  24   1         32.39         37.78         6.51 o                         
   2  24   1          5.48          1.99         7.98 o                         
 -20   0   2          1.11         -5.23         5.23 o                         
 -18   0   2          0.48         -2.71         4.90 o                         
 -16   0   2         25.12         23.87         3.76 o                         
 -14   0   2         63.96         64.32         5.52 o                         
 -12   0   2        351.07        363.39        10.20 o                         
 -10   0   2        854.42        843.72        29.25 o                         
  -8   0   2       9038.24       9499.61       242.19 o                         
  -6   0   2        925.36        883.38        23.74 o                         
  -4   0   2        721.21        684.23        15.45 o                         
  -2   0   2      27989.28      24551.21      1428.25 o                         
   2   0   2       4958.56       4505.04       100.94 o                         
   4   0   2        708.05        733.78        18.72 o                         
   6   0   2       1333.81       1346.40        31.79 o                         
   8   0   2        159.47        175.05         7.37 o                         
  10   0   2        258.33        256.34        13.38 o                         
 -21   1   2          0.45         -4.64         6.11 o                         
 -19   1   2          1.99         -1.73         3.39 o                         
 -17   1   2         15.86         16.85         2.20 o                         
 -15   1   2         52.46         62.12         3.07 o                         
 -13   1   2        315.37        307.40         7.01 o                         
 -11   1   2        364.71        390.75         7.74 o                         
  -9   1   2        132.01        135.08         3.31 o                         
  -7   1   2       5418.20       5207.22       111.32 o                         
  -5   1   2       1303.65       1270.63        20.46 o                         
  -3   1   2      11702.92      11448.12       377.44 o                         
  -1   1   2        332.04        351.88         6.28 o                         
   1   1   2      25320.09      23408.90       990.37 o                         
   3   1   2       3983.92       3948.66        62.53 o                         
   5   1   2        504.70        549.65        10.28 o                         
   7   1   2        650.88        671.53        13.59 o                         
   9   1   2        148.32        137.13         7.20 o                         
  11   1   2        446.50        473.41        15.33 o                         
 -20   2   2          8.89         10.68         3.79 o                         
 -18   2   2          7.58          8.22         2.27 o                         
 -16   2   2          7.10          7.60         3.02 o                         
 -14   2   2         97.96         91.07         4.60 o                         
 -12   2   2        134.51        144.76         4.15 o                         
 -10   2   2        500.97        467.65         9.38 o                         
  -8   2   2        715.89        837.32        15.63 o                         
  -6   2   2       1135.59       1076.89        18.11 o                         
  -4   2   2       6070.05       5608.00        87.37 o                         
  -2   2   2        305.32        324.77         5.42 o                         
   0   2   2      18659.24      18059.75      1629.45 o                         
   2   2   2         32.41         26.04         1.87 o                         
   4   2   2        341.32        294.45         5.97 o                         
   6   2   2       1115.06       1093.35        20.50 o                         
   8   2   2        248.70        265.86         7.02 o                         
  10   2   2        230.22        217.59         8.57 o                         
  12   2   2        239.59        231.61        17.98 o                         
 -19   3   2         19.37         21.11         2.99 o                         
 -17   3   2         14.86         15.84         2.76 o                         
 -15   3   2          1.83         11.53         2.90 o                         
 -13   3   2        204.12        202.65         5.13 o                         
 -11   3   2          0.51          3.51         1.91 o                         
  -9   3   2        192.10        210.62         4.59 o                         
  -7   3   2        693.69        838.79        14.91 o                         
  -5   3   2       4143.52       4168.97        66.04 o                         
  -3   3   2       9733.60       9510.89       171.32 o                         
  -1   3   2       2778.02       2698.90        44.04 o                         
   1   3   2      49538.99      51716.27      2064.10 o                         
   3   3   2        161.11        172.52         3.74 o                         
   5   3   2       1714.05       1772.45        31.25 o                         
   7   3   2        460.19        498.73        11.85 o                         
   9   3   2        270.69        277.37         9.29 o                         
  11   3   2        317.66        297.39        18.32 o                         
  13   3   2        127.13        116.84        15.90 o                         
 -20   4   2          1.25         -1.44         3.71 o                         
 -18   4   2          1.41          1.22         3.06 o                         
 -16   4   2         23.33         18.80         3.38 o                         
 -14   4   2         12.93         15.66         3.43 o                         
 -12   4   2        226.56        217.01         6.08 o                         
 -10   4   2        513.92        502.05         9.36 o                         
  -8   4   2        819.69        824.64        14.11 o                         
  -6   4   2       2016.29       1878.81        30.65 o                         
  -4   4   2        853.54        879.51        15.10 o                         
  -2   4   2        371.99        403.91         7.15 o                         
   0   4   2       6207.07       6184.67        97.70 o                         
   2   4   2       2029.13       2192.92        37.23 o                         
   4   4   2        438.63        469.54         8.46 o                         
   6   4   2        175.48        206.47         5.61 o                         
   8   4   2         50.28         56.38         3.37 o                         
  10   4   2        101.97        103.84         6.19 o                         
  12   4   2         88.44         80.89        10.37 o                         
 -19   5   2          8.75         11.14         3.09 o                         
 -17   5   2         16.81         20.08         3.22 o                         
 -15   5   2         90.50         96.92         4.27 o                         
 -13   5   2         28.88         30.84         2.84 o                         
 -11   5   2         19.33         13.01         2.02 o                         
  -9   5   2        545.91        537.27        10.01 o                         
  -7   5   2       2027.84       2063.98        33.39 o                         
  -5   5   2       2508.43       2416.95        44.14 o                         
  -3   5   2       1211.33       1219.79        19.59 o                         
  -1   5   2         35.53         34.79         1.72 o                         
   1   5   2       5532.88       5279.46        83.31 o                         
   3   5   2        662.18        691.37        12.82 o                         
   5   5   2       1132.48       1190.62        20.47 o                         
   7   5   2        287.08        310.93         7.79 o                         
   9   5   2        730.30        726.19        22.20 o                         
  11   5   2        219.73        233.00        15.90 o                         
  13   5   2         27.75         25.58         8.30 o                         
 -20   6   2          2.76         -2.73         4.78 o                         
 -18   6   2          8.05         14.99         2.73 o                         
 -16   6   2          7.39          3.53         2.40 o                         
 -14   6   2         27.51         28.63         2.38 o                         
 -12   6   2       2070.36       2059.08        34.92 o                         
 -10   6   2         21.08         17.56         2.02 o                         
  -8   6   2       1392.77       1464.40        26.09 o                         
  -6   6   2       1938.76       1863.78        32.10 o                         
  -4   6   2       2139.43       2129.11        37.33 o                         
  -2   6   2        442.92        435.87         7.56 o                         
   0   6   2        560.92        570.62        10.02 o                         
   2   6   2       3121.30       3390.29        54.84 o                         
   4   6   2        393.86        409.05         7.88 o                         
   6   6   2        705.20        742.01        13.31 o                         
   8   6   2        244.50        263.39         8.71 o                         
  10   6   2        103.80         97.73         5.10 o                         
  12   6   2        128.65        118.23        13.14 o                         
  14   6   2          0.95         13.14        11.75 o                         
 -19   7   2          0.40         -3.82         3.82 o                         
 -17   7   2         33.35         39.00         3.28 o                         
 -15   7   2         28.23         31.22         3.04 o                         
 -13   7   2        305.23        331.44         7.12 o                         
 -11   7   2        483.30        477.64         9.10 o                         
  -9   7   2        412.93        398.85         7.61 o                         
  -7   7   2        195.53        210.31         4.44 o                         
  -5   7   2       3968.85       3925.11        72.16 o                         
  -3   7   2       1729.44       1863.00        30.53 o                         
  -1   7   2       7809.67       7655.14       118.09 o                         
   1   7   2        842.41        885.17        16.05 o                         
   3   7   2        247.61        241.58         4.94 o                         
   5   7   2        125.24        115.68         3.50 o                         
   7   7   2          2.77          2.02         2.72 o                         
   9   7   2        212.53        221.62         8.11 o                         
  11   7   2         47.32         39.99         5.02 o                         
  13   7   2         27.27         27.66         9.68 o                         
 -18   8   2          5.73          1.38         3.40 o                         
 -16   8   2         12.68         10.13         3.64 o                         
 -14   8   2         49.50         53.42         2.82 o                         
 -12   8   2        163.67        159.69         4.34 o                         
 -10   8   2        769.50        773.59        14.30 o                         
  -8   8   2        795.88        833.91        15.34 o                         
  -6   8   2        478.51        479.88         9.90 o                         
  -4   8   2       3411.64       3540.12        57.91 o                         
  -2   8   2        183.57        141.61         3.47 o                         
   0   8   2       4259.17       4372.60        70.17 o                         
   2   8   2       1178.19       1229.52        20.34 o                         
   4   8   2        985.51       1024.75        18.14 o                         
   6   8   2        180.01        184.31         5.86 o                         
   8   8   2        367.13        356.12        12.38 o                         
  10   8   2         52.99         49.84         3.80 o                         
  12   8   2         88.96         78.68         6.90 o                         
  14   8   2          3.35         -2.07         7.61 o                         
 -19   9   2          8.13          5.98         4.29 o                         
 -17   9   2         10.72          9.25         3.15 o                         
 -15   9   2         63.21         66.18         3.00 o                         
 -13   9   2         81.01         77.36         3.38 o                         
 -11   9   2         94.24        104.21         3.63 o                         
  -9   9   2       1188.23       1177.00        20.31 o                         
  -7   9   2         83.76         81.32         3.51 o                         
  -5   9   2        591.76        598.92        11.15 o                         
  -3   9   2        593.39        606.13        11.97 o                         
  -1   9   2        675.93        658.14        11.46 o                         
   1   9   2        273.27        306.47         6.41 o                         
   3   9   2        133.02        124.62         3.58 o                         
   5   9   2        385.23        379.61         9.46 o                         
   7   9   2        319.55        287.24         8.38 o                         
   9   9   2        337.14        299.47        10.05 o                         
  11   9   2         72.60         55.86         5.25 o                         
  13   9   2         50.15         42.17        15.21 o                         
 -18  10   2          1.38          6.78         3.47 o                         
 -16  10   2          4.92          2.04         3.18 o                         
 -14  10   2         34.53         40.49         3.28 o                         
 -12  10   2        354.04        346.99         7.57 o                         
 -10  10   2        185.97        179.69         4.65 o                         
  -8  10   2        382.89        387.29         8.99 o                         
  -6  10   2        733.27        679.49        12.99 o                         
  -4  10   2        724.61        752.18        14.19 o                         
  -2  10   2        343.83        340.32         6.64 o                         
   0  10   2        671.28        686.18        11.88 o                         
   2  10   2       2527.32       2611.26        45.40 o                         
   4  10   2       1356.28       1344.40        25.30 o                         
   6  10   2        351.50        337.05         9.12 o                         
   8  10   2        143.73        124.13         5.96 o                         
  10  10   2         44.93         50.09         3.50 o                         
  12  10   2         35.08         27.50         4.64 o                         
  14  10   2         19.26         40.10        14.52 o                         
 -17  11   2          0.09         -3.11         3.11 o                         
 -15  11   2         26.37         26.05         3.39 o                         
 -13  11   2         22.34         27.53         3.38 o                         
 -11  11   2        324.10        333.30         7.96 o                         
  -9  11   2         61.29         69.48         3.89 o                         
  -7  11   2         72.26         69.35         4.05 o                         
  -5  11   2        337.60        344.44         8.35 o                         
  -3  11   2       1281.51       1339.99        25.77 o                         
  -1  11   2       1584.21       1625.05        27.92 o                         
   1  11   2        697.65        648.83        12.32 o                         
   3  11   2        776.13        790.20        16.54 o                         
   5  11   2       1062.02       1060.54        32.42 o                         
   7  11   2         47.06         46.45         3.69 o                         
   9  11   2        162.20        143.12         6.33 o                         
  11  11   2         31.72         24.29         6.08 o                         
  13  11   2          2.32          3.84         4.09 o                         
 -18  12   2          3.12          6.74         5.23 o                         
 -16  12   2          2.62         -1.82         3.95 o                         
 -14  12   2          1.18          2.05         3.56 o                         
 -12  12   2         37.16         47.41         4.23 o                         
 -10  12   2        319.40        312.73         8.93 o                         
  -8  12   2         90.52         83.55         4.60 o                         
  -6  12   2        342.64        348.79         8.79 o                         
  -4  12   2         46.13         54.27         5.02 o                         
  -2  12   2        275.62        279.50         7.47 o                         
   0  12   2        534.95        506.80        11.13 o                         
   2  12   2         48.32         48.97         3.84 o                         
   4  12   2        247.15        253.89         8.63 o                         
   6  12   2         57.55         49.13         4.33 o                         
   8  12   2        159.93        140.97         5.57 o                         
  10  12   2         10.31          9.37         8.48 o                         
  12  12   2         19.18         12.29         7.61 o                         
 -17  13   2         11.60         12.29         4.01 o                         
 -15  13   2         14.21         10.42         4.04 o                         
 -13  13   2         53.55         57.41         5.01 o                         
 -11  13   2         18.05         21.33         4.37 o                         
  -9  13   2         58.49         61.10         5.12 o                         
  -7  13   2        258.95        236.70         7.77 o                         
  -5  13   2        144.93        135.79         5.97 o                         
  -3  13   2          8.04          3.75         4.31 o                         
  -1  13   2        402.74        377.82         9.99 o                         
   1  13   2        868.57        800.68        18.43 o                         
   3  13   2        262.83        239.10         8.00 o                         
   5  13   2        407.06        405.67        11.88 o                         
   7  13   2         17.00         18.88         3.30 o                         
   9  13   2          0.55         -5.18         5.96 o                         
  11  13   2         29.49         27.80         6.56 o                         
  13  13   2         30.73         25.23         9.03 o                         
 -16  14   2          4.80         -3.53         4.74 o                         
 -14  14   2         52.01         68.02         5.83 o                         
 -12  14   2         16.01         20.53         4.92 o                         
 -10  14   2         90.63         83.24         7.75 o                         
  -8  14   2        124.65        117.43         6.26 o                         
  -6  14   2        313.35        311.40         9.03 o                         
  -4  14   2        644.98        659.02        21.62 o                         
  -2  14   2        370.00        376.62        10.31 o                         
   0  14   2        159.66        152.02         6.83 o                         
   2  14   2        396.63        373.66        12.32 o                         
   4  14   2        190.19        189.48         9.02 o                         
   6  14   2        180.22        174.72         7.67 o                         
   8  14   2          9.10          9.27         2.74 o                         
  10  14   2        107.22         88.33         8.35 o                         
  12  14   2         30.40         35.11         8.80 o                         
  14  14   2          1.89          8.99         6.91 o                         
 -15  15   2         28.56         32.79         5.55 o                         
 -13  15   2          5.55         -0.66         5.44 o                         
 -11  15   2         50.31         46.49         5.12 o                         
  -9  15   2          9.23         10.53         4.59 o                         
  -7  15   2         95.06         99.35         5.75 o                         
  -5  15   2        334.71        327.08        11.16 o                         
  -3  15   2        826.42        825.70        21.80 o                         
  -1  15   2        262.64        256.94         8.88 o                         
   1  15   2        168.28        167.40         6.67 o                         
   3  15   2         23.35         28.48         2.44 o                         
   5  15   2         21.12         36.92         7.22 o                         
   7  15   2        241.42        232.77         9.91 o                         
   9  15   2          7.24          6.59         5.39 o                         
  11  15   2         49.12         44.77         9.80 o                         
 -16  16   2         14.41         15.96         5.34 o                         
 -14  16   2         22.49         33.14         6.15 o                         
 -12  16   2         17.35         21.86         5.37 o                         
 -10  16   2         20.10         19.05         5.01 o                         
  -8  16   2        159.54        170.85         7.67 o                         
  -6  16   2        121.34        112.22         6.38 o                         
  -4  16   2        250.93        264.18        10.08 o                         
  -2  16   2        318.26        310.46         9.96 o                         
   0  16   2        171.70        154.87         7.22 o                         
   2  16   2         53.40         51.57         4.05 o                         
   4  16   2        101.51         86.67         6.69 o                         
   6  16   2        234.16        217.16         8.52 o                         
   8  16   2          7.42          7.98         3.65 o                         
  10  16   2         14.81         23.20        12.64 o                         
  12  16   2          8.64          0.00        11.06 o                         
 -15  17   2         55.02         65.55         6.72 o                         
 -13  17   2         36.46         46.47         6.10 o                         
 -11  17   2         50.44         59.47         5.70 o                         
  -9  17   2         61.14         74.15         7.94 o                         
  -7  17   2         29.39         24.18         5.47 o                         
  -5  17   2        102.28        122.70         7.42 o                         
  -3  17   2        630.11        635.37        15.83 o                         
  -1  17   2        235.67        234.74         8.09 o                         
   1  17   2        103.37        102.36         5.85 o                         
   3  17   2        326.47        346.11        12.76 o                         
   5  17   2        124.87        117.50         6.69 o                         
   7  17   2         25.19         29.96         5.98 o                         
   9  17   2         13.88         17.40         3.74 o                         
  11  17   2         10.89          0.14         9.63 o                         
 -14  18   2         23.47         23.52         6.95 o                         
 -12  18   2          0.30          7.26         5.47 o                         
 -10  18   2          3.02          4.64         6.03 o                         
  -8  18   2          4.09          3.21         5.70 o                         
  -6  18   2         79.65         84.65         7.15 o                         
  -4  18   2         14.87         11.97         4.89 o                         
  -2  18   2        189.74        190.89         7.73 o                         
   0  18   2        269.66        277.73         9.60 o                         
   2  18   2         78.24         89.62         4.79 o                         
   4  18   2         95.63         95.33         7.49 o                         
   6  18   2         49.45         69.57         7.56 o                         
   8  18   2         14.38          9.57         3.66 o                         
  10  18   2         10.60         20.49        10.62 o                         
 -13  19   2          3.95         -1.19         7.16 o                         
 -11  19   2         11.66          0.19         7.45 o                         
  -9  19   2          0.61          1.72         6.05 o                         
  -7  19   2         13.97         17.94         6.16 o                         
  -5  19   2        186.92        188.30         8.14 o                         
  -3  19   2        130.00        150.27         7.28 o                         
  -1  19   2         58.02         49.86         5.83 o                         
   1  19   2         21.98         13.84         4.00 o                         
   3  19   2         82.04         81.63         7.48 o                         
   5  19   2         67.39         70.04         6.94 o                         
   7  19   2          7.40         -3.15         7.61 o                         
   9  19   2          1.32         11.93        12.75 o                         
 -12  20   2          2.38          0.22         7.94 o                         
 -10  20   2          3.42          9.31         7.53 o                         
  -8  20   2         25.17         36.50         7.69 o                         
  -6  20   2          9.32          9.99         6.21 o                         
  -4  20   2         48.98         48.02         5.88 o                         
  -2  20   2         17.27         14.33         5.43 o                         
   0  20   2         33.90         27.74         5.18 o                         
   2  20   2          8.62          8.43         3.63 o                         
   4  20   2         65.41         66.89         7.43 o                         
   6  20   2         13.63          8.37         5.92 o                         
   8  20   2          6.03         10.24         5.24 o                         
 -11  21   2          2.44         22.82        16.59 o                         
  -9  21   2          6.80          7.75         7.69 o                         
  -7  21   2         38.46         37.87         6.73 o                         
  -5  21   2         73.19         72.91         7.24 o                         
  -3  21   2         12.25         19.37         5.99 o                         
  -1  21   2          2.04         -2.84         5.44 o                         
   1  21   2         78.02         76.25         5.39 o                         
   3  21   2         13.72         15.23         7.11 o                         
   5  21   2          3.72         -4.26         6.08 o                         
   7  21   2          5.18         18.44        24.23 o                         
  -8  22   2         10.35          2.54         9.34 o                         
  -6  22   2         23.95         29.19         6.73 o                         
  -4  22   2         17.06          3.37         5.88 o                         
  -2  22   2         45.44         54.54         8.55 o                         
   0  22   2         20.21         22.12         5.86 o                         
   2  22   2         29.88         22.18         8.01 o                         
   4  22   2         11.17         10.20         6.94 o                         
   6  22   2          2.89          4.85         8.08 o                         
  -7  23   2          5.59          0.15         6.66 o                         
  -5  23   2         17.43         12.42         6.35 o                         
  -3  23   2         24.33         22.07         9.71 o                         
  -1  23   2         70.90         76.91        11.95 o                         
   1  23   2         23.09         30.30         7.06 o                         
   3  23   2         42.79         44.01         7.91 o                         
  -2  24   2         12.46         14.94         7.32 o                         
   0  24   2         13.91         43.56        19.36 o                         
 -21   1   3          3.34          7.26         4.49 o                         
 -19   1   3          0.61         -0.83         2.98 o                         
 -17   1   3         14.15         13.01         1.84 o                         
 -15   1   3        298.72        233.58         5.21 o                         
 -13   1   3        229.03        219.97         4.26 o                         
 -11   1   3        115.45        105.25         2.56 o                         
  -9   1   3        132.02        136.10         3.05 o                         
  -7   1   3       2671.55       2904.98        46.34 o                         
  -5   1   3        256.92        245.05         4.46 o                         
  -3   1   3        118.24        123.33         2.76 o                         
  -1   1   3       1644.12       1521.38        23.64 o                         
   1   1   3       1080.97       1219.10        20.35 o                         
   3   1   3        138.46        137.82         3.28 o                         
   5   1   3        249.83        260.47         6.05 o                         
   7   1   3        212.82        212.64         5.40 o                         
   9   1   3         52.42         45.69         3.99 o                         
  11   1   3        110.69         99.72         6.81 o                         
  13   1   3         95.83        124.45        12.44 o                         
 -20   2   3          0.43          1.55         3.71 o                         
 -18   2   3          1.10          6.27         2.37 o                         
 -16   2   3         30.23         27.20         2.46 o                         
 -14   2   3         62.75         58.45         2.67 o                         
 -12   2   3        149.99        166.99         3.85 o                         
 -10   2   3        541.54        559.72         9.24 o                         
  -8   2   3        644.75        717.05        11.97 o                         
  -6   2   3        510.03        483.51         8.06 o                         
  -4   2   3       1130.77       1068.75        18.69 o                         
  -2   2   3       3570.13       3528.39        54.80 o                         
   0   2   3       3053.10       3071.10        49.01 o                         
   2   2   3       3537.53       3497.33        54.54 o                         
   4   2   3        355.64        336.80         6.32 o                         
   6   2   3        811.48        845.44        16.17 o                         
   8   2   3         75.08         66.54         3.71 o                         
  10   2   3        272.32        256.90        12.12 o                         
  12   2   3        340.81        333.51        22.78 o                         
 -21   3   3          7.05          4.64         4.35 o                         
 -19   3   3          8.16         12.52         3.38 o                         
 -17   3   3         37.24         45.31         3.66 o                         
 -15   3   3        200.32        188.25         4.61 o                         
 -13   3   3        147.88        145.82         3.96 o                         
 -11   3   3        121.67        122.03         2.94 o                         
  -9   3   3        748.82        671.87        11.32 o                         
  -7   3   3       4222.87       4528.07        72.94 o                         
  -5   3   3        601.92        547.04         9.17 o                         
  -3   3   3        849.92        852.87        13.83 o                         
  -1   3   3       1497.72       1371.15        21.79 o                         
   1   3   3       9991.21       9934.48       158.16 o                         
   3   3   3        252.46        198.17         4.40 o                         
   5   3   3        851.64        878.08        15.87 o                         
   7   3   3        330.77        329.17         8.16 o                         
   9   3   3         49.62         48.04         4.73 o                         
  11   3   3         84.02         79.88         6.31 o                         
  13   3   3        147.64        136.89        13.83 o                         
 -20   4   3          2.03          5.87         3.55 o                         
 -18   4   3          0.76          3.51         3.39 o                         
 -16   4   3         20.33         17.60         3.06 o                         
 -14   4   3        214.82        202.22         4.76 o                         
 -12   4   3        329.57        315.25         5.63 o                         
 -10   4   3         75.46         65.24         2.42 o                         
  -8   4   3        152.62        169.23         3.59 o                         
  -6   4   3        519.03        538.35         9.10 o                         
  -4   4   3       6785.08       6570.82       112.19 o                         
  -2   4   3       2145.12       2066.33        32.20 o                         
   0   4   3        280.00        296.03         5.38 o                         
   2   4   3       5810.44       5714.72        91.19 o                         
   4   4   3       2601.79       2619.21        43.84 o                         
   6   4   3         50.10         56.31         2.95 o                         
   8   4   3        104.89        103.92         5.85 o                         
  10   4   3        113.95        110.66         4.98 o                         
  12   4   3         27.57         25.84         4.61 o                         
  14   4   3          1.20          8.30         6.91 o                         
 -21   5   3          3.60          3.22         7.35 o                         
 -19   5   3          6.57         12.31         4.12 o                         
 -17   5   3          4.69          7.87         3.41 o                         
 -15   5   3         38.99         43.38         2.67 o                         
 -13   5   3        133.04        127.59         4.87 o                         
 -11   5   3        148.80        156.52         4.42 o                         
  -9   5   3        829.95        805.65        13.37 o                         
  -7   5   3       2218.68       2223.90        34.76 o                         
  -5   5   3       1225.80       1210.42        20.32 o                         
  -3   5   3       3121.11       3229.10        57.59 o                         
  -1   5   3        360.97        359.25         7.06 o                         
   1   5   3       2570.87       2688.35        43.08 o                         
   3   5   3        825.40        879.96        14.89 o                         
   5   5   3        192.22        205.67         5.18 o                         
   7   5   3        593.79        591.06        14.17 o                         
   9   5   3        702.52        700.71        19.77 o                         
  11   5   3         46.31         44.82         9.10 o                         
  13   5   3         49.68         59.46        10.37 o                         
 -20   6   3          3.63          0.10         3.94 o                         
 -18   6   3         32.72         39.44         4.01 o                         
 -16   6   3         19.31         22.13         2.70 o                         
 -14   6   3          7.93          5.80         2.24 o                         
 -12   6   3         97.71        103.23         3.65 o                         
 -10   6   3        562.87        588.77        10.90 o                         
  -8   6   3       1527.55       1501.83        23.93 o                         
  -6   6   3         23.08         25.02         1.88 o                         
  -4   6   3        727.44        705.49        11.75 o                         
  -2   6   3       3153.63       3238.95        50.55 o                         
   0   6   3       3553.04       3510.26        54.80 o                         
   2   6   3       4028.84       3946.90        64.09 o                         
   4   6   3        704.93        709.26        12.37 o                         
   6   6   3         45.56         41.47         3.20 o                         
   8   6   3         33.60         36.38         4.05 o                         
  10   6   3        158.63        151.49         6.20 o                         
  12   6   3        170.16        160.06        11.46 o                         
  14   6   3         14.25         26.27        11.06 o                         
 -19   7   3         10.60         10.12         4.09 o                         
 -17   7   3          3.68          8.42         2.50 o                         
 -15   7   3         25.32         24.41         3.23 o                         
 -13   7   3          7.21          7.09         2.11 o                         
 -11   7   3        264.55        275.37         6.56 o                         
  -9   7   3        191.76        208.26         5.09 o                         
  -7   7   3        157.72        148.12         3.55 o                         
  -5   7   3        119.77        129.09         3.46 o                         
  -3   7   3       2829.43       2991.90        46.79 o                         
  -1   7   3        574.66        618.01        10.79 o                         
   1   7   3       4561.70       4676.44        71.80 o                         
   3   7   3        800.62        843.73        14.80 o                         
   5   7   3          9.79         10.22         2.60 o                         
   7   7   3         69.75         57.94         3.54 o                         
   9   7   3          7.76          5.37         3.10 o                         
  11   7   3          8.13         10.84         3.23 o                         
  13   7   3          8.69          5.53         8.99 o                         
 -20   8   3          0.67          4.38         3.87 o                         
 -18   8   3          5.86          3.71         3.08 o                         
 -16   8   3          1.26          1.97         2.83 o                         
 -14   8   3         22.10         20.35         2.67 o                         
 -12   8   3        219.86        201.13         5.24 o                         
 -10   8   3       1559.15       1518.06        28.09 o                         
  -8   8   3         15.06         11.70         2.75 o                         
  -6   8   3        180.45        170.48         4.08 o                         
  -4   8   3        320.22        356.79         7.47 o                         
  -2   8   3         36.68         29.78         2.30 o                         
   0   8   3        564.84        547.06         9.49 o                         
   2   8   3        430.32        418.93         8.00 o                         
   4   8   3        708.72        778.32        14.03 o                         
   6   8   3        137.74        128.64         5.15 o                         
   8   8   3         12.43          7.08         2.95 o                         
  10   8   3         67.99         58.89         4.55 o                         
  12   8   3          4.71          3.51         3.01 o                         
 -19   9   3          8.37          9.64         4.51 o                         
 -17   9   3         20.76         25.64         3.13 o                         
 -15   9   3         29.19         30.18         2.78 o                         
 -13   9   3         15.59         16.31         2.81 o                         
 -11   9   3       1931.89       1958.92        37.66 o                         
  -9   9   3        117.47        120.36         4.50 o                         
  -7   9   3         53.52         58.83         2.76 o                         
  -5   9   3        164.36        170.84         4.10 o                         
  -3   9   3       1521.39       1590.33        26.33 o                         
  -1   9   3         18.89         13.85         2.36 o                         
   1   9   3        691.02        682.54        11.99 o                         
   3   9   3        484.89        528.53         9.99 o                         
   5   9   3        141.17        145.16         6.47 o                         
   7   9   3         67.94         64.97         3.90 o                         
   9   9   3         47.93         47.73         4.46 o                         
  11   9   3         39.99         33.83         4.83 o                         
  13   9   3         14.48         10.37        15.90 o                         
 -18  10   3          0.51         -3.07         3.53 o                         
 -16  10   3         23.29         22.01         2.81 o                         
 -14  10   3         14.67         14.74         3.57 o                         
 -12  10   3       1179.11       1230.81        24.35 o                         
 -10  10   3        270.84        267.06         7.58 o                         
  -8  10   3        467.27        461.95        12.47 o                         
  -6  10   3        235.47        236.20         5.25 o                         
  -4  10   3        916.15        955.22        15.78 o                         
  -2  10   3         88.20         89.20         3.41 o                         
   0  10   3        532.38        529.53        10.18 o                         
   2  10   3        934.58        922.25        17.08 o                         
   4  10   3         66.87         67.88         4.38 o                         
   6  10   3        566.23        554.79        15.77 o                         
   8  10   3          6.47          0.09         2.17 o                         
  10  10   3          5.29         -0.27         5.61 o                         
  12  10   3         10.30          4.90         7.32 o                         
 -19  11   3          1.07          6.23         4.43 o                         
 -17  11   3          0.12          3.55         4.52 o                         
 -15  11   3          8.46          5.39         3.09 o                         
 -13  11   3         35.26         36.95         3.48 o                         
 -11  11   3        238.16        212.64         6.10 o                         
  -9  11   3        242.21        250.95         6.69 o                         
  -7  11   3        506.34        516.10        10.86 o                         
  -5  11   3         67.09         74.26         3.48 o                         
  -3  11   3        645.65        687.75        13.58 o                         
  -1  11   3        536.67        545.25        10.91 o                         
   1  11   3        510.74        527.08        12.05 o                         
   3  11   3        794.84        783.58        21.63 o                         
   5  11   3        285.45        291.73         9.32 o                         
   7  11   3        141.43        148.38         5.96 o                         
   9  11   3        167.81        148.19         8.54 o                         
  11  11   3         15.89         23.50         3.79 o                         
  13  11   3          0.70         17.28         6.22 o                         
 -18  12   3          8.17          3.33         3.81 o                         
 -16  12   3          5.04         -4.16         4.16 o                         
 -14  12   3         14.58         19.07         4.58 o                         
 -12  12   3        104.08         89.07         6.75 o                         
 -10  12   3        192.19        190.28         6.84 o                         
  -8  12   3        125.59        123.79         5.49 o                         
  -6  12   3         76.82         67.16         4.45 o                         
  -4  12   3        505.81        509.02        13.23 o                         
  -2  12   3        718.57        706.63        15.63 o                         
   0  12   3        396.73        373.13        10.49 o                         
   2  12   3        592.22        594.00        15.66 o                         
   4  12   3        418.03        400.69        10.66 o                         
   6  12   3         26.84         28.34         4.17 o                         
   8  12   3         89.04         84.23         4.57 o                         
  10  12   3          5.35          6.08         3.94 o                         
  12  12   3         30.57         20.05         9.68 o                         
 -17  13   3          1.19         -0.95         4.34 o                         
 -15  13   3         45.12         38.02         5.00 o                         
 -13  13   3          4.81          5.46         4.73 o                         
 -11  13   3         32.40         34.62         4.76 o                         
  -9  13   3        305.13        310.55        12.11 o                         
  -7  13   3        809.77        801.17        17.07 o                         
  -5  13   3        903.35        928.65        23.47 o                         
  -3  13   3        208.21        201.71         6.67 o                         
  -1  13   3        132.69        140.96         6.38 o                         
   1  13   3        497.86        480.20        17.01 o                         
   3  13   3        192.33        191.99         7.00 o                         
   5  13   3        359.39        343.97        11.84 o                         
   7  13   3        464.59        448.11        12.56 o                         
   9  13   3         67.52         65.37         5.95 o                         
  11  13   3         48.09         29.02        10.03 o                         
  13  13   3          5.77         45.63        15.90 o                         
 -16  14   3          3.58         -1.23         7.29 o                         
 -14  14   3         17.29         12.82         4.95 o                         
 -12  14   3         38.04         36.16         6.10 o                         
 -10  14   3        209.24        213.31         8.23 o                         
  -8  14   3        114.63        116.71         6.23 o                         
  -6  14   3        191.76        193.85         7.96 o                         
  -4  14   3        279.97        309.89        11.05 o                         
  -2  14   3        661.53        674.58        16.85 o                         
   0  14   3        228.94        220.27         8.57 o                         
   2  14   3         74.11         64.32         4.83 o                         
   4  14   3         45.78         36.50         5.11 o                         
   6  14   3        203.80        195.64         9.79 o                         
   8  14   3          8.93          6.65         3.54 o                         
  10  14   3         40.39         30.05         5.34 o                         
  12  14   3         34.50         40.59         9.69 o                         
 -17  15   3          9.49         15.07         5.05 o                         
 -15  15   3         12.37          8.38         5.52 o                         
 -13  15   3          7.49          4.91         5.32 o                         
 -11  15   3         27.98         26.49         5.23 o                         
  -9  15   3         78.63         74.87         6.08 o                         
  -7  15   3         35.24         30.26         4.71 o                         
  -5  15   3         60.45         66.68         5.15 o                         
  -3  15   3          5.71          5.89         4.28 o                         
  -1  15   3       1029.45       1027.61        25.93 o                         
   1  15   3        364.43        347.29        16.97 o                         
   3  15   3          8.49         -5.92         5.92 o                         
   5  15   3         17.55         18.09         4.49 o                         
   7  15   3         19.45         18.51         4.15 o                         
   9  15   3         13.94         20.55         5.05 o                         
  11  15   3         25.07         24.58         9.63 o                         
 -16  16   3          9.25          3.92         6.92 o                         
 -14  16   3          2.16          4.90         6.15 o                         
 -12  16   3         78.42         91.02         7.58 o                         
 -10  16   3          4.33         -0.95         4.87 o                         
  -8  16   3         39.64         35.71         5.33 o                         
  -6  16   3          8.16          7.17         4.71 o                         
  -4  16   3         80.39         84.64         6.17 o                         
  -2  16   3        107.04        105.83         6.39 o                         
   0  16   3        435.33        463.67        14.77 o                         
   2  16   3         81.50         68.11         5.75 o                         
   4  16   3          3.69          0.94         6.32 o                         
   6  16   3         46.24         46.06         6.40 o                         
   8  16   3         26.51         19.04         3.87 o                         
  10  16   3         10.63          5.19         9.63 o                         
  12  16   3         16.64          3.46        11.06 o                         
 -15  17   3         32.09         45.38         5.90 o                         
 -13  17   3         13.52         10.90         6.31 o                         
 -11  17   3          7.91         -0.28         5.32 o                         
  -9  17   3         21.25         16.56         5.13 o                         
  -7  17   3         78.66         75.74         5.86 o                         
  -5  17   3         15.06         19.93         5.43 o                         
  -3  17   3         60.11         57.02         6.29 o                         
  -1  17   3         38.99         42.20         5.68 o                         
   1  17   3         83.62        102.66         7.16 o                         
   3  17   3         24.43         27.19         7.16 o                         
   5  17   3         12.31          8.64         6.52 o                         
   7  17   3         21.07         20.18         7.78 o                         
   9  17   3          9.11          7.43         5.58 o                         
  11  17   3          6.26         19.36        13.14 o                         
 -14  18   3         11.50         11.92         6.30 o                         
 -12  18   3         13.11         10.78         5.43 o                         
 -10  18   3         22.97         17.43         5.82 o                         
  -8  18   3         24.83         27.21         5.50 o                         
  -6  18   3         20.72         15.96         5.19 o                         
  -4  18   3         81.09         88.23         7.16 o                         
  -2  18   3        122.14        117.94        10.05 o                         
   0  18   3        150.35        152.08         9.12 o                         
   2  18   3         44.25         28.50         6.03 o                         
   4  18   3          2.34         -7.42         7.53 o                         
   6  18   3          7.61         16.24        12.20 o                         
   8  18   3          6.51         10.84         6.95 o                         
  10  18   3         15.51         41.36        25.24 o                         
 -13  19   3         18.50         29.44         7.68 o                         
 -11  19   3          3.40          6.24         6.27 o                         
  -9  19   3          0.02         -5.94         5.94 o                         
  -7  19   3         18.92         25.47         5.84 o                         
  -5  19   3         35.78         37.70         5.91 o                         
  -3  19   3         58.47         46.23         6.15 o                         
  -1  19   3        149.13        153.78         8.43 o                         
   1  19   3        328.75        376.45        13.51 o                         
   3  19   3         41.69         37.14         8.35 o                         
   5  19   3          2.64         -5.80         5.80 o                         
   7  19   3          0.27         -1.62         5.65 o                         
   9  19   3          0.31         -3.07        11.46 o                         
 -12  20   3         11.85         16.41         7.37 o                         
 -10  20   3         36.84         59.94         7.61 o                         
  -8  20   3         58.25         66.74         7.60 o                         
  -6  20   3         41.42         57.01        10.10 o                         
  -4  20   3         60.02         69.77         7.54 o                         
  -2  20   3         39.50         39.93         6.73 o                         
   0  20   3         37.62         47.67         8.03 o                         
   2  20   3         43.25         37.24         3.92 o                         
   4  20   3        164.85        178.49        10.22 o                         
   6  20   3         15.54         11.00         6.39 o                         
   8  20   3          4.79          7.24         5.96 o                         
 -11  21   3          3.69         -3.53         9.51 o                         
  -9  21   3         53.97         73.24         7.70 o                         
  -7  21   3         61.08         57.07         7.18 o                         
  -5  21   3         76.53         83.34         7.38 o                         
  -3  21   3        116.82        142.61         8.28 o                         
  -1  21   3         18.84          5.27         6.45 o                         
   1  21   3          0.58         -4.61         4.67 o                         
   3  21   3        114.38        132.98         9.50 o                         
   5  21   3         32.99         29.97         6.83 o                         
  -8  22   3          0.65         -6.15         6.15 o                         
  -6  22   3         37.49         22.92         8.03 o                         
  -4  22   3         37.98         34.94         6.74 o                         
  -2  22   3         20.62         35.37         6.79 o                         
   0  22   3         39.90         47.22         6.05 o                         
   2  22   3         11.44          8.96         7.37 o                         
   4  22   3         54.36         46.41         7.92 o                         
  -5  23   3          8.05          9.72         6.35 o                         
  -3  23   3          0.47         -5.31         6.03 o                         
  -1  23   3          0.07         -9.06         9.06 o                         
   1  23   3          6.57          3.05         8.47 o                         
 -20   0   4          3.88          8.92         4.85 o                         
 -18   0   4         11.99         18.79         3.16 o                         
 -16   0   4         40.07         35.06         3.41 o                         
 -14   0   4        268.64        281.06         7.13 o                         
 -12   0   4        129.20        142.99         4.77 o                         
 -10   0   4        795.05        783.75        18.09 o                         
  -8   0   4       1566.98       1837.04        37.58 o                         
  -6   0   4       4550.46       4339.66        95.83 o                         
  -4   0   4        468.36        431.84        20.76 o                         
  -2   0   4       3539.36       3502.70        84.25 o                         
   0   0   4        531.52        493.43        11.90 o                         
   2   0   4        479.35        502.65        12.87 o                         
   4   0   4        421.03        409.90        10.41 o                         
   6   0   4        244.34        241.11         9.46 o                         
   8   0   4        169.81        155.68         7.28 o                         
  10   0   4         25.86         22.82        15.90 o                         
  12   0   4        116.95        103.71        13.14 o                         
 -21   1   4          1.60          1.56         3.66 o                         
 -19   1   4          5.74          7.45         2.16 o                         
 -17   1   4          3.13          3.41         1.88 o                         
 -15   1   4         13.88          8.22         1.72 o                         
 -13   1   4         71.78         75.33         2.55 o                         
 -11   1   4        114.62        105.52         2.73 o                         
  -9   1   4        685.94        694.22        10.56 o                         
  -7   1   4       1493.13       1447.93        22.16 o                         
  -5   1   4          8.67          8.12         1.65 o                         
  -3   1   4       1374.27       1347.57        21.37 o                         
  -1   1   4        529.26        493.53         8.44 o                         
   1   1   4       1618.74       1752.11        27.36 o                         
   3   1   4       1625.27       1710.80        27.26 o                         
   5   1   4         49.69         49.14         2.87 o                         
   7   1   4        399.01        392.81        10.78 o                         
   9   1   4         93.56         88.99         4.25 o                         
  11   1   4         60.46         71.53         8.06 o                         
  13   1   4         21.01         30.42        11.75 o                         
 -20   2   4          7.73         -1.01         3.23 o                         
 -18   2   4          3.77          3.42         2.03 o                         
 -16   2   4         23.95         20.66         1.98 o                         
 -14   2   4        139.50        118.35         3.13 o                         
 -12   2   4         20.89         19.99         1.77 o                         
 -10   2   4         19.05         17.03         1.98 o                         
  -8   2   4        308.28        337.89         5.58 o                         
  -6   2   4       1649.57       1639.33        24.96 o                         
  -4   2   4        463.10        479.93         8.31 o                         
  -2   2   4        682.01        613.13        10.52 o                         
   0   2   4       3472.44       3392.70        52.82 o                         
   2   2   4        841.24        870.81        14.54 o                         
   4   2   4       1113.67       1177.14        19.45 o                         
   6   2   4        145.78        167.22         5.84 o                         
   8   2   4        239.27        233.14         7.90 o                         
  10   2   4        137.40        119.84         5.37 o                         
  12   2   4        108.63         96.51         9.29 o                         
 -21   3   4          0.06          2.67         4.59 o                         
 -19   3   4          1.23         -2.46         2.52 o                         
 -17   3   4         23.08         22.33         1.96 o                         
 -15   3   4          4.96          0.25         1.77 o                         
 -13   3   4         56.85         55.99         2.38 o                         
 -11   3   4        630.56        643.61        11.12 o                         
  -9   3   4        314.50        312.97         5.55 o                         
  -7   3   4       2795.12       3021.65        51.99 o                         
  -5   3   4        835.03        830.62        13.64 o                         
  -3   3   4         41.35         44.54         2.26 o                         
  -1   3   4       2036.60       1982.80        31.61 o                         
   1   3   4      12507.49      12655.22       191.60 o                         
   3   3   4       1169.91       1259.86        21.94 o                         
   5   3   4        364.52        369.64         8.73 o                         
   7   3   4         53.96         62.41         4.10 o                         
   9   3   4        110.84        104.34         5.44 o                         
  11   3   4         24.52         23.00         7.64 o                         
  13   3   4         36.57         28.35         8.99 o                         
 -20   4   4         12.18         14.54         4.56 o                         
 -18   4   4          3.45          1.32         3.10 o                         
 -16   4   4          6.33          7.44         2.26 o                         
 -14   4   4        165.77        163.07         4.47 o                         
 -12   4   4        258.07        256.29         5.41 o                         
 -10   4   4        436.44        445.46         7.48 o                         
  -8   4   4        358.29        391.99         6.92 o                         
  -6   4   4        638.25        700.50        11.47 o                         
  -4   4   4       2508.13       2548.31        41.99 o                         
  -2   4   4       1233.19       1346.18        22.55 o                         
   0   4   4       2095.14       2138.70        34.66 o                         
   2   4   4       1159.43       1096.14        19.27 o                         
   4   4   4        338.46        355.33         7.09 o                         
   6   4   4         30.73         28.13         3.59 o                         
   8   4   4         69.26         66.34         5.16 o                         
  10   4   4          6.29          2.31         3.31 o                         
  12   4   4         48.12         50.05         6.59 o                         
 -21   5   4          1.35         -2.90         5.76 o                         
 -19   5   4          9.69          8.56         3.48 o                         
 -17   5   4          7.25          4.08         2.89 o                         
 -15   5   4         15.24          8.89         1.82 o                         
 -13   5   4         72.70         80.76         3.91 o                         
 -11   5   4        212.40        214.91         5.01 o                         
  -9   5   4        745.11        768.98        12.68 o                         
  -7   5   4        243.39        231.67         4.63 o                         
  -5   5   4        689.54        662.22        11.59 o                         
  -3   5   4       2261.83       2527.00        39.83 o                         
  -1   5   4         96.52         89.40         3.66 o                         
   1   5   4       1500.12       1552.19        24.53 o                         
   3   5   4        159.25        155.24         4.37 o                         
   5   5   4         88.43         86.83         4.34 o                         
   7   5   4        147.33        136.22         5.27 o                         
   9   5   4         56.12         55.38         5.66 o                         
  11   5   4         12.74         14.88         3.42 o                         
  13   5   4          0.17         -6.61         8.99 o                         
 -20   6   4          0.10          2.53         5.49 o                         
 -18   6   4          2.85          3.03         3.19 o                         
 -16   6   4         21.82         22.94         3.02 o                         
 -14   6   4        137.48        148.51         3.98 o                         
 -12   6   4       1882.01       1873.80        29.40 o                         
 -10   6   4        119.98        119.03         3.70 o                         
  -8   6   4        964.33       1031.09        16.66 o                         
  -6   6   4        356.81        375.92         6.96 o                         
  -4   6   4        977.72        940.15        15.37 o                         
  -2   6   4        207.81        191.17         4.42 o                         
   0   6   4        211.06        198.26         4.72 o                         
   2   6   4       7194.31       7334.68       112.83 o                         
   4   6   4         13.59         20.71         3.34 o                         
   6   6   4        227.48        221.34         7.20 o                         
   8   6   4        190.61        182.49         5.87 o                         
  10   6   4         26.74         22.72         4.00 o                         
  12   6   4         60.17         55.33         6.09 o                         
 -19   7   4          3.91          1.78         3.23 o                         
 -17   7   4          5.33         11.14         3.71 o                         
 -15   7   4         15.68         14.32         2.42 o                         
 -13   7   4        172.06        176.92         5.43 o                         
 -11   7   4       1851.35       1790.14        28.26 o                         
  -9   7   4        605.06        602.72        10.39 o                         
  -7   7   4        423.89        446.25         8.20 o                         
  -5   7   4        173.95        140.70         3.69 o                         
  -3   7   4       2608.13       2833.85        44.49 o                         
  -1   7   4        937.84        937.19        15.55 o                         
   1   7   4        518.91        518.15         9.10 o                         
   3   7   4        887.28        902.90        17.61 o                         
   5   7   4        744.37        741.72        16.64 o                         
   7   7   4         50.39         52.06         3.72 o                         
   9   7   4         10.76          6.38         4.65 o                         
  11   7   4         28.83         28.99         3.90 o                         
 -20   8   4          1.06          5.18         4.58 o                         
 -18   8   4          8.74         16.72         3.30 o                         
 -16   8   4          3.57          1.76         2.60 o                         
 -14   8   4        147.28        147.79         4.53 o                         
 -12   8   4        530.18        545.85        10.11 o                         
 -10   8   4        269.07        255.56         5.63 o                         
  -8   8   4        463.48        443.33         8.08 o                         
  -6   8   4        416.33        425.81         7.85 o                         
  -4   8   4        566.88        578.33        10.13 o                         
  -2   8   4        344.73        326.90         6.60 o                         
   0   8   4         41.43         36.27         2.87 o                         
   2   8   4        927.12        920.80        17.37 o                         
   4   8   4        394.03        421.63        13.94 o                         
   6   8   4        161.54        158.16         6.42 o                         
   8   8   4         46.55         51.18         3.71 o                         
  10   8   4        150.67        131.41         6.98 o                         
  12   8   4          1.67         -3.38         3.39 o                         
 -19   9   4          5.78          6.15         3.70 o                         
 -17   9   4         16.52         26.57         4.12 o                         
 -15   9   4         23.54         22.87         2.91 o                         
 -13   9   4        152.34        140.05         4.68 o                         
 -11   9   4        153.19        157.52         4.58 o                         
  -9   9   4        375.95        378.80         8.19 o                         
  -7   9   4        205.34        194.71         4.88 o                         
  -5   9   4        281.00        301.18         6.18 o                         
  -3   9   4        948.49        958.23        16.08 o                         
  -1   9   4       1262.11       1249.82        20.58 o                         
   1   9   4         19.99         20.95         3.70 o                         
   3   9   4        380.42        364.95        11.98 o                         
   5   9   4       1351.30       1334.06        30.79 o                         
   7   9   4        127.59        134.86         5.73 o                         
   9   9   4         25.33         29.39         4.73 o                         
  11   9   4         49.93         42.39         6.89 o                         
 -18  10   4          0.19          1.30         3.78 o                         
 -16  10   4         41.35         42.21         3.78 o                         
 -14  10   4         25.25         25.68         3.17 o                         
 -12  10   4         24.81         36.56         3.75 o                         
 -10  10   4        318.52        314.75         7.43 o                         
  -8  10   4        205.27        200.15         5.19 o                         
  -6  10   4         95.90         99.26         3.96 o                         
  -4  10   4        261.60        240.77         6.04 o                         
  -2  10   4         40.95         45.10         3.89 o                         
   0  10   4         68.81         58.04         4.16 o                         
   2  10   4        649.99        638.76        14.82 o                         
   4  10   4        229.10        225.66         8.32 o                         
   6  10   4        343.30        336.43        11.06 o                         
   8  10   4        136.36        122.60         6.47 o                         
  10  10   4         10.08          9.71         4.78 o                         
  12  10   4          2.94         -3.93         6.39 o                         
 -19  11   4          0.63         -2.16         5.70 o                         
 -17  11   4          6.65         14.50         4.24 o                         
 -15  11   4         11.49         11.21         3.47 o                         
 -13  11   4         12.54         15.02         4.92 o                         
 -11  11   4        116.86        112.70         4.81 o                         
  -9  11   4        713.80        714.74        14.34 o                         
  -7  11   4          4.86         -2.09         3.13 o                         
  -5  11   4         68.97         66.63         3.94 o                         
  -3  11   4        152.44        153.68         5.23 o                         
  -1  11   4        413.34        409.34         9.94 o                         
   1  11   4        131.66        122.90         6.54 o                         
   3  11   4        129.83        118.06         5.57 o                         
   5  11   4          0.29         -3.30         3.30 o                         
   7  11   4         44.24         51.13         4.43 o                         
   9  11   4          1.66         -3.46         5.04 o                         
  11  11   4         15.15          6.48         6.09 o                         
  13  11   4          2.75          6.91         6.91 o                         
 -18  12   4          5.23          9.03         4.15 o                         
 -16  12   4         24.65         25.90         3.61 o                         
 -14  12   4          1.00         -1.51         3.30 o                         
 -12  12   4         13.38         14.98         3.38 o                         
 -10  12   4        858.71        866.21        17.21 o                         
  -8  12   4        245.94        250.90         6.56 o                         
  -6  12   4         33.74         34.70         3.82 o                         
  -4  12   4         51.56         55.58         3.88 o                         
  -2  12   4        266.94        261.50         8.02 o                         
   0  12   4       1013.15       1068.39        26.65 o                         
   2  12   4         41.40         33.13         4.57 o                         
   4  12   4         54.89         50.14         4.18 o                         
   6  12   4        134.56        129.23         9.17 o                         
   8  12   4         45.22         45.07         4.11 o                         
  10  12   4         32.09         34.29         5.21 o                         
  12  12   4          4.48          4.15         9.68 o                         
 -17  13   4          4.56          1.81         4.58 o                         
 -15  13   4          5.00          9.24         4.47 o                         
 -13  13   4          8.43          2.79         3.19 o                         
 -11  13   4         27.17         30.52         5.51 o                         
  -9  13   4          2.19         -3.29         3.29 o                         
  -7  13   4        193.09        193.39         5.79 o                         
  -5  13   4        287.70        276.03         7.06 o                         
  -3  13   4         84.24         81.97         5.15 o                         
  -1  13   4        238.50        244.99         9.19 o                         
   1  13   4        548.22        536.14        16.55 o                         
   3  13   4         28.88         30.33         4.30 o                         
   5  13   4         72.38         72.28         7.15 o                         
   7  13   4        245.75        230.06         8.66 o                         
   9  13   4         11.44         12.58         5.25 o                         
  11  13   4          0.30          1.38         8.46 o                         
 -16  14   4          2.84         -4.57         4.57 o                         
 -14  14   4          0.24         -4.42         5.15 o                         
 -12  14   4         20.05         22.15         4.70 o                         
 -10  14   4         39.20         47.23         5.01 o                         
  -8  14   4          5.94          7.40         4.38 o                         
  -6  14   4        417.46        425.83        11.28 o                         
  -4  14   4         13.82         -4.02         4.35 o                         
  -2  14   4        153.05        137.26         7.26 o                         
   0  14   4        282.51        268.35        12.50 o                         
   2  14   4         94.95         99.78         9.98 o                         
   4  14   4         28.23         30.55         4.53 o                         
   6  14   4         40.87         43.91         5.36 o                         
   8  14   4         60.93         50.71         5.83 o                         
  10  14   4         23.43          0.46         9.30 o                         
  12  14   4         24.20         39.41        11.75 o                         
 -17  15   4          8.16         10.16         5.01 o                         
 -15  15   4         17.57         12.82         5.43 o                         
 -13  15   4         17.71         10.07         5.27 o                         
 -11  15   4         52.81         51.63         5.48 o                         
  -9  15   4         48.09         60.19         6.99 o                         
  -7  15   4         12.05          9.59         4.52 o                         
  -5  15   4         15.97         21.02         4.96 o                         
  -3  15   4        264.01        276.24         9.35 o                         
  -1  15   4        245.90        241.70         9.51 o                         
   1  15   4         13.31         12.93         5.26 o                         
   3  15   4         98.19         93.17         6.19 o                         
   5  15   4         27.31         32.04         9.48 o                         
   7  15   4         10.87          7.81         4.77 o                         
   9  15   4          6.77         11.18         9.94 o                         
  11  15   4         19.29         24.89        13.14 o                         
 -16  16   4          3.09          2.96         5.16 o                         
 -14  16   4         50.40         64.47         6.78 o                         
 -12  16   4          3.92         -2.99         4.83 o                         
 -10  16   4         30.08         50.00         6.40 o                         
  -8  16   4        125.94        121.38         7.29 o                         
  -6  16   4         89.90         98.68         6.54 o                         
  -4  16   4        105.67         95.53         6.44 o                         
  -2  16   4        311.25        333.53        11.45 o                         
   0  16   4         52.52         50.33         6.28 o                         
   2  16   4         99.69        101.94         9.03 o                         
   4  16   4         49.49         54.68         8.53 o                         
   6  16   4         68.94         75.59         7.76 o                         
   8  16   4         26.88         24.26         5.64 o                         
  10  16   4         12.37         14.54        10.13 o                         
 -15  17   4         29.11         33.94         6.83 o                         
 -13  17   4         31.95         39.39         6.20 o                         
 -11  17   4         18.79         11.50         5.08 o                         
  -9  17   4        104.60         97.26         8.00 o                         
  -7  17   4        208.76        221.16        10.32 o                         
  -5  17   4         39.70         42.24         5.71 o                         
  -3  17   4        145.39        153.32         8.10 o                         
  -1  17   4        113.31        108.02         7.70 o                         
   1  17   4         50.26         53.64         6.07 o                         
   3  17   4        115.09        115.81        12.97 o                         
   5  17   4         69.26         83.52        14.80 o                         
   7  17   4         59.82         50.40         8.83 o                         
   9  17   4          3.46         16.19        11.61 o                         
 -14  18   4         32.02         50.24         7.97 o                         
 -12  18   4          4.25          4.90         5.54 o                         
 -10  18   4          3.99         -1.65         5.46 o                         
  -8  18   4          2.77         -5.99         5.99 o                         
  -6  18   4         78.44         85.68         6.86 o                         
  -4  18   4        109.57        119.87         7.49 o                         
  -2  18   4        115.08        131.08         9.08 o                         
   0  18   4        279.19        263.61        13.26 o                         
   2  18   4         15.66         10.54         7.73 o                         
   4  18   4         94.49        115.11        12.96 o                         
   6  18   4         10.15         13.86         7.25 o                         
   8  18   4         12.49         12.01         6.28 o                         
 -13  19   4          2.06         16.60         6.52 o                         
 -11  19   4         13.98          7.55         6.57 o                         
  -9  19   4          1.91          8.34         5.82 o                         
  -7  19   4          7.96          4.24         6.20 o                         
  -5  19   4         55.12         49.62         6.28 o                         
  -3  19   4         13.70         21.03         6.54 o                         
  -1  19   4          6.04         14.09         6.46 o                         
   1  19   4         42.81         42.60         6.20 o                         
   3  19   4          7.53          7.78         8.00 o                         
   5  19   4         26.48         17.69         8.00 o                         
   7  19   4         16.42         21.23         6.44 o                         
 -12  20   4          9.71          5.36         6.49 o                         
 -10  20   4          2.17         -3.48         7.62 o                         
  -8  20   4         25.68         20.42         6.96 o                         
  -6  20   4         17.12          5.92         7.08 o                         
  -4  20   4          8.08         16.49         6.65 o                         
  -2  20   4          6.32         -0.60        10.58 o                         
   0  20   4          1.88         -3.81         6.74 o                         
   2  20   4         14.59         17.99         7.32 o                         
   4  20   4         38.22         33.88         9.68 o                         
   6  20   4         29.37         38.00        11.88 o                         
  -9  21   4          2.13         -6.53         6.53 o                         
  -7  21   4          9.24          5.05         6.51 o                         
  -5  21   4         17.02         19.98         6.58 o                         
  -3  21   4          5.34         -6.77         7.26 o                         
  -1  21   4          1.11         -3.89         7.42 o                         
   1  21   4         50.99         48.78         5.88 o                         
   3  21   4          4.17          0.61         7.23 o                         
   5  21   4          2.80         -2.94         8.53 o                         
  -8  22   4         13.40         17.73         6.99 o                         
  -6  22   4         10.03         14.93         6.66 o                         
  -4  22   4         44.53         45.42         6.77 o                         
  -2  22   4         16.24         27.54         7.56 o                         
   0  22   4          7.49          3.08         5.71 o                         
   2  22   4         42.46         43.32        13.85 o                         
  -5  23   4         11.82         28.35        18.67 o                         
  -3  23   4          6.95         15.01         6.87 o                         
  -1  23   4          7.42         16.44         6.83 o                         
 -21   1   5          4.27          8.20         3.37 o                         
 -19   1   5          3.53          3.19         2.05 o                         
 -17   1   5         11.69         12.28         1.86 o                         
 -15   1   5        190.25        144.19         3.34 o                         
 -13   1   5         34.04         30.30         1.77 o                         
 -11   1   5        200.08        198.52         4.30 o                         
  -9   1   5        167.30        166.36         3.71 o                         
  -7   1   5       1332.05       1438.55        22.79 o                         
  -5   1   5         55.66         46.14         2.51 o                         
  -3   1   5       2084.46       2176.52        35.25 o                         
  -1   1   5        622.28        611.52        10.82 o                         
   1   1   5         80.52         91.63         3.78 o                         
   3   1   5         58.48         53.92         3.40 o                         
   5   1   5        441.81        452.03        10.67 o                         
   7   1   5         78.73         58.90         4.14 o                         
   9   1   5          2.08          2.03         2.99 o                         
  11   1   5          1.29          5.32         7.08 o                         
 -20   2   5          0.30         -2.71         2.71 o                         
 -18   2   5          6.04          7.02         2.30 o                         
 -16   2   5         11.38         10.21         2.13 o                         
 -14   2   5         78.17         61.35         2.58 o                         
 -12   2   5         56.95         50.22         2.48 o                         
 -10   2   5        526.49        555.40         9.54 o                         
  -8   2   5        359.50        327.78         6.54 o                         
  -6   2   5        159.43        161.39         3.94 o                         
  -4   2   5        319.13        291.79         5.91 o                         
  -2   2   5        995.27       1008.95        16.98 o                         
   0   2   5        262.89        304.65         6.16 o                         
   2   2   5         90.09         90.53         3.64 o                         
   4   2   5        146.70        138.04         5.33 o                         
   6   2   5         18.09          7.93         3.62 o                         
   8   2   5         84.11         84.53         5.01 o                         
  10   2   5          5.84         -0.78         6.29 o                         
  12   2   5          7.34          4.84        10.37 o                         
 -21   3   5          2.72          1.90         4.07 o                         
 -19   3   5          0.78          0.22         2.51 o                         
 -17   3   5          6.17          4.16         2.22 o                         
 -15   3   5         38.07         40.03         2.40 o                         
 -13   3   5         40.35         38.53         2.48 o                         
 -11   3   5        353.39        349.18         7.49 o                         
  -9   3   5         64.01         70.74         2.91 o                         
  -7   3   5        615.43        663.25        11.35 o                         
  -5   3   5        550.19        529.17         9.35 o                         
  -3   3   5        826.78        887.99        14.98 o                         
  -1   3   5        270.15        264.54         5.71 o                         
   1   3   5        325.48        292.02         6.27 o                         
   3   3   5        343.48        341.26         8.15 o                         
   5   3   5         51.54         46.44         4.04 o                         
   7   3   5        162.28        165.40         9.83 o                         
   9   3   5         33.23         26.14         4.09 o                         
  11   3   5         48.18         40.74         4.60 o                         
 -20   4   5         22.45         24.63         3.47 o                         
 -18   4   5         20.07         20.76         2.67 o                         
 -16   4   5         74.65         73.18         3.51 o                         
 -14   4   5        189.00        171.64         3.98 o                         
 -12   4   5        184.21        178.42         4.24 o                         
 -10   4   5        776.05        751.60        14.46 o                         
  -8   4   5        290.09        276.81         5.67 o                         
  -6   4   5       2143.69       2144.02        36.53 o                         
  -4   4   5          0.66         -1.78         2.49 o                         
  -2   4   5       2779.51       2930.38        48.42 o                         
   0   4   5        468.87        457.94         9.71 o                         
   2   4   5        845.32        859.55        15.05 o                         
   4   4   5        367.18        387.45         9.32 o                         
   6   4   5         67.91         64.19         4.18 o                         
   8   4   5         25.87         25.67         3.82 o                         
  10   4   5         15.21          9.84         6.29 o                         
  12   4   5          4.47          5.53        11.06 o                         
 -21   5   5          1.35         -3.92         3.92 o                         
 -19   5   5          4.31          1.43         3.48 o                         
 -17   5   5         11.22          8.69         2.66 o                         
 -15   5   5         84.87         95.28         3.36 o                         
 -13   5   5        115.33        107.56         3.88 o                         
 -11   5   5         77.69         74.75         2.69 o                         
  -9   5   5        169.34        160.51         4.34 o                         
  -7   5   5        185.38        188.44         4.77 o                         
  -5   5   5        357.39        346.14         7.91 o                         
  -3   5   5        978.29       1002.28        17.24 o                         
  -1   5   5       1111.57       1055.79        18.27 o                         
   1   5   5       1560.21       1497.01        25.50 o                         
   3   5   5        512.85        494.14        12.51 o                         
   5   5   5        122.03        129.19         6.14 o                         
   7   5   5         88.75         95.92         5.70 o                         
   9   5   5         54.81         59.06         4.58 o                         
  11   5   5         45.47         47.22         4.62 o                         
 -20   6   5          4.29          8.02         3.42 o                         
 -18   6   5          1.75          2.17         2.83 o                         
 -16   6   5          0.74          0.32         2.16 o                         
 -14   6   5         60.83         60.12         2.76 o                         
 -12   6   5         22.99         21.82         2.74 o                         
 -10   6   5        906.75        931.27        15.33 o                         
  -8   6   5         89.98         91.01         3.91 o                         
  -6   6   5          9.78          3.72         2.32 o                         
  -4   6   5        450.11        462.14         8.82 o                         
  -2   6   5        154.20        156.82         4.32 o                         
   0   6   5         14.82         15.84         2.97 o                         
   2   6   5       1283.76       1297.89        26.55 o                         
   4   6   5        345.85        349.78        11.02 o                         
   6   6   5        296.90        295.84        10.25 o                         
   8   6   5         60.11         68.08         4.41 o                         
  10   6   5         33.17         30.87         5.55 o                         
 -19   7   5         14.38         18.48         3.78 o                         
 -17   7   5         24.56         31.58         2.57 o                         
 -15   7   5         53.55         50.83         2.69 o                         
 -13   7   5        364.94        362.20         7.15 o                         
 -11   7   5        268.52        278.59         6.51 o                         
  -9   7   5         72.74         73.03         3.40 o                         
  -7   7   5        530.39        566.37        10.00 o                         
  -5   7   5        165.73        201.23         4.95 o                         
  -3   7   5         94.06        113.42         3.96 o                         
  -1   7   5        309.21        289.18         6.33 o                         
   1   7   5        226.14        212.90         5.88 o                         
   3   7   5       1163.66       1084.43        24.28 o                         
   5   7   5         26.62         26.31         4.10 o                         
   7   7   5         56.65         62.56         6.39 o                         
   9   7   5         31.91         27.46         4.68 o                         
  11   7   5          3.53         -3.69         4.32 o                         
 -20   8   5          1.86         -0.51         4.29 o                         
 -18   8   5          1.03         -0.41         5.01 o                         
 -16   8   5          8.01          9.11         2.76 o                         
 -14   8   5         44.55         40.99         2.83 o                         
 -12   8   5        303.28        325.54         6.96 o                         
 -10   8   5        145.51        146.89         4.41 o                         
  -8   8   5         26.67         27.74         2.97 o                         
  -6   8   5         14.42         13.58         2.76 o                         
  -4   8   5          4.85          9.38         2.79 o                         
  -2   8   5         46.81         39.70         3.41 o                         
   0   8   5        392.40        368.11         8.68 o                         
   2   8   5        370.51        346.66        12.98 o                         
   4   8   5        396.00        396.00        11.01 o                         
   6   8   5         36.06         40.02         4.02 o                         
   8   8   5          1.69          0.47         3.43 o                         
  10   8   5         16.66         18.48        10.18 o                         
  12   8   5          2.30          0.00         6.91 o                         
 -19   9   5          7.59          7.15         4.25 o                         
 -17   9   5          3.78          4.84         3.27 o                         
 -15   9   5          5.75          5.85         2.92 o                         
 -13   9   5         42.64         46.34         3.37 o                         
 -11   9   5       1020.95       1064.56        18.86 o                         
  -9   9   5         78.08         82.26         3.77 o                         
  -7   9   5        213.66        200.28         5.72 o                         
  -5   9   5         43.98         36.48         3.63 o                         
  -3   9   5         75.71         70.04         4.46 o                         
  -1   9   5        179.32        169.50         6.18 o                         
   1   9   5       1290.40       1309.68        28.64 o                         
   3   9   5       1218.41       1207.01        29.90 o                         
   5   9   5        214.55        209.53         7.31 o                         
   7   9   5         14.12         12.85         4.28 o                         
   9   9   5         48.64         47.91         8.38 o                         
  11   9   5          5.25          5.53         8.99 o                         
 -18  10   5          2.58          6.56         3.10 o                         
 -16  10   5         28.52         36.27         4.10 o                         
 -14  10   5         21.99         22.28         3.51 o                         
 -12  10   5        421.51        424.46         9.10 o                         
 -10  10   5        117.50        121.00         5.11 o                         
  -8  10   5         90.91         89.94         4.80 o                         
  -6  10   5        115.44        110.40         4.63 o                         
  -4  10   5        268.15        260.55         7.53 o                         
  -2  10   5        104.41        115.08         5.51 o                         
   0  10   5        306.94        308.36         9.06 o                         
   2  10   5       1608.59       1635.42        44.69 o                         
   4  10   5        121.41        129.37         7.30 o                         
   6  10   5        175.47        169.42         7.30 o                         
   8  10   5         55.90         65.24         4.61 o                         
  10  10   5          3.33          0.23         6.56 o                         
 -19  11   5          7.60         11.89         4.48 o                         
 -17  11   5         34.08         30.74         4.29 o                         
 -15  11   5         93.18         88.69         4.60 o                         
 -13  11   5         59.64         56.55         4.02 o                         
 -11  11   5         96.10         78.41         3.98 o                         
  -9  11   5         97.74         98.33         4.32 o                         
  -7  11   5        120.31        113.18         5.13 o                         
  -5  11   5        611.71        587.58        12.20 o                         
  -3  11   5        283.38        266.99         9.68 o                         
  -1  11   5        206.68        189.20         7.11 o                         
   1  11   5        479.66        489.53        16.21 o                         
   3  11   5         30.38         42.22         6.91 o                         
   5  11   5         75.16         76.07         5.30 o                         
   7  11   5          1.82          6.43         4.97 o                         
   9  11   5          9.26          1.35         5.63 o                         
  11  11   5          6.00          5.04         9.07 o                         
 -18  12   5          0.32          1.44         3.47 o                         
 -16  12   5         53.65         46.72         4.81 o                         
 -14  12   5          2.22          6.19         3.57 o                         
 -12  12   5          1.27          5.10         3.47 o                         
 -10  12   5        244.82        254.28         7.11 o                         
  -8  12   5         57.89         78.27         4.69 o                         
  -6  12   5        219.40        204.12         6.16 o                         
  -4  12   5        199.83        202.35         6.74 o                         
  -2  12   5        387.83        365.36        10.30 o                         
   0  12   5        539.12        554.46        17.14 o                         
   2  12   5         82.20         74.96         6.27 o                         
   4  12   5        103.49        119.15         7.18 o                         
   6  12   5        114.58        110.95         7.06 o                         
   8  12   5         42.26         32.91         5.90 o                         
  10  12   5         13.88         16.59        13.83 o                         
  12  12   5          1.60          1.38         9.68 o                         
 -17  13   5         10.52         16.18         5.65 o                         
 -15  13   5         29.11         34.60         4.68 o                         
 -13  13   5         14.08         10.31         3.59 o                         
 -11  13   5        136.52        136.77         5.60 o                         
  -9  13   5         78.86         79.10         4.36 o                         
  -7  13   5        287.08        292.25         7.43 o                         
  -5  13   5         29.75         39.84         5.40 o                         
  -3  13   5         57.51         70.25         5.62 o                         
  -1  13   5        176.60        174.05         7.82 o                         
   1  13   5         86.66         90.75         7.35 o                         
   3  13   5         41.98         33.66         5.43 o                         
   5  13   5        146.24        152.50         7.73 o                         
   7  13   5         76.08         74.33         9.93 o                         
   9  13   5         36.26         51.20        29.04 o                         
  11  13   5          7.05         15.21        11.75 o                         
 -16  14   5         17.87         20.24         4.16 o                         
 -14  14   5          9.64          9.26         5.56 o                         
 -12  14   5         38.46         33.95         4.43 o                         
 -10  14   5        194.43        190.07         6.41 o                         
  -8  14   5        271.01        270.08         7.13 o                         
  -6  14   5         13.51         11.70         4.44 o                         
  -4  14   5        194.40        210.47         9.45 o                         
  -2  14   5         12.33          4.03         5.24 o                         
   0  14   5        132.08        129.67         8.05 o                         
   2  14   5         19.91          4.05         5.52 o                         
   4  14   5         33.86         39.29         6.39 o                         
   6  14   5         28.10         31.42         6.93 o                         
   8  14   5         14.87         10.88         5.61 o                         
  10  14   5          0.22         -4.43         9.80 o                         
 -17  15   5          4.55         12.92         5.27 o                         
 -15  15   5          3.57          9.66         5.56 o                         
 -13  15   5          6.28         11.77         5.58 o                         
 -11  15   5          3.81         10.51         5.24 o                         
  -9  15   5        190.12        190.43         7.86 o                         
  -7  15   5         21.75         21.03         5.35 o                         
  -5  15   5         35.93         28.83         5.44 o                         
  -3  15   5         42.93         43.51         6.46 o                         
  -1  15   5        175.00        167.61         8.92 o                         
   1  15   5        173.54        180.19         8.99 o                         
   3  15   5         16.73          8.30         5.74 o                         
   5  15   5         55.22         64.59         9.70 o                         
   7  15   5         18.21         13.50         7.39 o                         
   9  15   5          7.96         -6.22        12.10 o                         
 -16  16   5          7.17          7.94         5.42 o                         
 -14  16   5          2.40          3.80         6.17 o                         
 -12  16   5         44.31         36.83         6.08 o                         
 -10  16   5          5.57          5.81         5.07 o                         
  -8  16   5         88.39         98.60         6.88 o                         
  -6  16   5         13.24         19.40         5.85 o                         
  -4  16   5          3.30          2.53         5.63 o                         
  -2  16   5          3.86          0.32         6.08 o                         
   0  16   5         57.62         57.49         6.83 o                         
   2  16   5         36.04         47.48         6.14 o                         
   4  16   5         12.07         15.48         7.01 o                         
   6  16   5         25.29         34.98        11.88 o                         
   8  16   5          0.51          3.76         9.04 o                         
 -15  17   5         11.00         11.46         6.39 o                         
 -13  17   5          8.78         15.98         5.58 o                         
 -11  17   5         13.00          7.14         6.00 o                         
  -9  17   5         45.94         49.20         7.37 o                         
  -7  17   5          0.21         17.54         5.76 o                         
  -5  17   5          4.18          5.63         6.28 o                         
  -3  17   5          6.57         12.57         6.43 o                         
  -1  17   5         88.91         98.69         7.86 o                         
   1  17   5         10.24         14.97         5.73 o                         
   3  17   5         15.53         10.35         4.65 o                         
   5  17   5         40.43         51.40         8.51 o                         
   7  17   5         26.84         18.95         9.68 o                         
 -14  18   5          1.61          4.45         6.46 o                         
 -12  18   5          5.95         -0.16         6.18 o                         
 -10  18   5          7.14          8.75         8.27 o                         
  -8  18   5         12.71         19.97         6.61 o                         
  -6  18   5         17.22         29.79         6.38 o                         
  -4  18   5         32.84         32.70         7.10 o                         
  -2  18   5         50.11         63.60         7.68 o                         
   0  18   5          8.21         10.50         6.55 o                         
   2  18   5         32.58         28.07         8.68 o                         
   4  18   5         47.89         47.92         8.92 o                         
   6  18   5          6.28          2.69         9.96 o                         
 -13  19   5         10.97         13.51         7.38 o                         
 -11  19   5          3.74         -1.28         9.03 o                         
  -9  19   5         13.70         -5.29         6.77 o                         
  -7  19   5         33.03         56.83         7.78 o                         
  -5  19   5         18.95         18.69         7.94 o                         
  -3  19   5         33.91         21.70         8.28 o                         
  -1  19   5         65.80         70.32         7.69 o                         
   1  19   5        180.20        206.10        14.39 o                         
   3  19   5         42.41         52.74         9.22 o                         
   5  19   5          4.71         -8.21         9.02 o                         
 -10  20   5         13.33         31.68         6.88 o                         
  -8  20   5         25.74         26.42         7.21 o                         
  -6  20   5        134.42        165.42        17.88 o                         
  -4  20   5          2.79         -2.98         7.68 o                         
  -2  20   5         35.03         50.07        10.87 o                         
   0  20   5         31.90         37.99         7.79 o                         
   2  20   5         13.52          3.77        10.20 o                         
   4  20   5         24.23         32.81        25.01 o                         
  -9  21   5          9.98         13.15         7.15 o                         
  -7  21   5         40.90         52.21         7.79 o                         
  -5  21   5         30.05         41.42         8.00 o                         
  -3  21   5         50.87         51.71         8.06 o                         
  -1  21   5         12.96         14.48         8.37 o                         
   1  21   5         14.02         13.61         6.34 o                         
   3  21   5          6.36         -7.96        10.43 o                         
  -6  22   5          1.45          9.59         7.12 o                         
  -4  22   5         41.52         32.33         8.07 o                         
  -2  22   5          8.38         14.82         7.37 o                         
   0  22   5          6.52         -2.30         6.70 o                         
 -20   0   6         19.63         15.38         6.24 o                         
 -18   0   6          7.04          4.56         2.81 o                         
 -16   0   6         54.06         64.20         4.42 o                         
 -14   0   6         93.63         94.51         3.86 o                         
 -12   0   6        220.74        210.79         6.87 o                         
 -10   0   6       1208.80       1171.93        32.12 o                         
  -8   0   6        283.34        281.42         9.11 o                         
  -6   0   6         46.66         45.09         4.97 o                         
  -4   0   6        214.85        187.68         6.91 o                         
  -2   0   6       1474.50       1481.87        37.39 o                         
   0   0   6         66.70         66.73         5.59 o                         
   2   0   6        410.92        411.39        15.45 o                         
   4   0   6         18.28         28.83         7.04 o                         
   6   0   6         54.29         35.03         7.01 o                         
   8   0   6         18.46         13.14         5.45 o                         
  10   0   6         38.59         31.98         5.02 o                         
 -21   1   6          0.85          9.00         3.35 o                         
 -19   1   6          4.21          1.85         2.23 o                         
 -17   1   6          5.78          8.07         2.11 o                         
 -15   1   6         10.78          7.66         2.15 o                         
 -13   1   6         20.57         16.47         2.65 o                         
 -11   1   6        314.78        284.54         6.28 o                         
  -9   1   6        176.08        169.22         4.39 o                         
  -7   1   6         40.22         38.55         2.93 o                         
  -5   1   6        243.66        224.70         6.92 o                         
  -3   1   6        537.01        485.48        10.09 o                         
  -1   1   6        325.71        375.78         8.10 o                         
   1   1   6        215.79        196.49         7.15 o                         
   3   1   6         10.80         13.18         4.99 o                         
   5   1   6        174.86        173.92         8.33 o                         
   7   1   6         39.27         30.79         6.26 o                         
   9   1   6         12.19         16.93         4.60 o                         
  11   1   6          3.80          3.35         9.63 o                         
 -20   2   6          5.57          6.90         3.02 o                         
 -18   2   6          1.28          2.20         2.24 o                         
 -16   2   6          6.55         11.61         2.26 o                         
 -14   2   6         18.52         13.47         2.55 o                         
 -12   2   6         96.71         87.86         3.49 o                         
 -10   2   6        161.44        173.63         5.00 o                         
  -8   2   6        134.40        134.08         4.16 o                         
  -6   2   6        147.39        134.04         4.16 o                         
  -4   2   6         69.08         73.58         3.40 o                         
  -2   2   6        498.14        530.18         9.87 o                         
   0   2   6        615.02        608.25        11.35 o                         
   2   2   6        140.84        123.74         6.81 o                         
   4   2   6        446.65        468.89        12.52 o                         
   6   2   6         71.90         65.95         4.97 o                         
   8   2   6         39.30         34.58         4.93 o                         
  10   2   6          4.18          4.93         2.99 o                         
 -21   3   6          9.77         15.04         3.58 o                         
 -19   3   6         18.43         23.49         3.05 o                         
 -17   3   6         28.11         33.71         2.75 o                         
 -15   3   6         23.45         20.68         2.25 o                         
 -13   3   6         14.50         11.99         2.62 o                         
 -11   3   6        567.39        555.68        10.63 o                         
  -9   3   6        725.56        714.00        14.11 o                         
  -7   3   6        283.76        284.91         6.46 o                         
  -5   3   6        213.32        217.33         5.22 o                         
  -3   3   6        386.80        399.47         7.92 o                         
  -1   3   6        209.81        224.73         6.03 o                         
   1   3   6        716.93        734.72        16.49 o                         
   3   3   6        131.67        141.59         8.02 o                         
   5   3   6         62.41         60.21         5.10 o                         
   7   3   6         52.81         47.26         5.20 o                         
   9   3   6          9.36          1.89         5.54 o                         
  11   3   6          8.37         11.25         7.38 o                         
 -20   4   6          0.33          2.37         3.01 o                         
 -18   4   6          1.97          1.15         2.20 o                         
 -16   4   6         15.63         24.34         2.77 o                         
 -14   4   6         99.31         95.22         4.04 o                         
 -12   4   6        176.78        166.99         5.13 o                         
 -10   4   6        891.92        892.79        15.55 o                         
  -8   4   6        196.45        215.79         5.86 o                         
  -6   4   6       1028.09       1115.51        19.11 o                         
  -4   4   6         83.95         90.87         4.06 o                         
  -2   4   6       1216.57       1235.91        21.85 o                         
   0   4   6         56.61         53.04         4.98 o                         
   2   4   6        139.59        126.80         9.08 o                         
   4   4   6         26.01         27.60         4.84 o                         
   6   4   6         21.76         25.35         4.76 o                         
   8   4   6         57.70         56.78         5.13 o                         
  10   4   6         31.32         22.39         6.07 o                         
 -21   5   6          8.77          5.29         5.58 o                         
 -19   5   6          9.30         10.89         2.94 o                         
 -17   5   6         14.96          8.27         2.34 o                         
 -15   5   6         69.90         66.22         3.69 o                         
 -13   5   6         58.89         51.44         3.35 o                         
 -11   5   6        130.68        134.24         4.82 o                         
  -9   5   6         62.65         61.65         3.67 o                         
  -7   5   6        409.47        396.37         8.76 o                         
  -5   5   6        448.70        462.39        10.09 o                         
  -3   5   6        333.89        372.09         9.02 o                         
  -1   5   6        279.49        278.10         9.06 o                         
   1   5   6         24.66         16.01         5.10 o                         
   3   5   6        177.67        161.10         7.09 o                         
   5   5   6         48.81         39.01         8.47 o                         
   7   5   6         50.35         39.74         5.31 o                         
   9   5   6         26.42         22.28         3.88 o                         
  11   5   6          5.75         11.81         6.96 o                         
 -20   6   6          1.76          3.80         3.51 o                         
 -18   6   6         11.34         17.16         2.39 o                         
 -16   6   6         23.81         31.49         3.13 o                         
 -14   6   6         56.52         59.05         3.49 o                         
 -12   6   6        220.65        203.78         7.67 o                         
 -10   6   6        129.85        120.43         4.86 o                         
  -8   6   6        125.08        126.20         4.64 o                         
  -6   6   6        332.08        320.32         8.19 o                         
  -4   6   6          0.71         -3.57         3.57 o                         
  -2   6   6          8.85         11.82         5.30 o                         
   0   6   6        155.53        142.60         7.01 o                         
   2   6   6       2192.35       2082.43        51.37 o                         
   4   6   6         79.81         81.83         5.48 o                         
   6   6   6         79.46         79.61         6.62 o                         
   8   6   6         44.77         48.22        10.80 o                         
  10   6   6          2.34         16.10        14.55 o                         
 -19   7   6         17.51         19.04         3.79 o                         
 -17   7   6         10.10          9.61         2.51 o                         
 -15   7   6         22.66         29.29         2.42 o                         
 -13   7   6        121.10        118.70         5.07 o                         
 -11   7   6        750.47        769.44        15.38 o                         
  -9   7   6         42.41         40.84         3.86 o                         
  -7   7   6        269.36        294.38         8.94 o                         
  -5   7   6        595.97        571.72        11.99 o                         
  -3   7   6         99.53         89.13         5.94 o                         
  -1   7   6        208.12        193.87         7.37 o                         
   1   7   6        219.34        210.52         9.13 o                         
   3   7   6        907.93        906.97        23.87 o                         
   5   7   6        168.80        186.08         8.66 o                         
   7   7   6         46.62         38.37         6.59 o                         
   9   7   6          7.95          8.72         3.54 o                         
  11   7   6          3.62        -11.06        11.06 o                         
 -20   8   6          0.04          2.42         3.60 o                         
 -18   8   6          3.46          2.11         2.81 o
[truncated: 95,664 more chars]
