# Supplementary material for: Formation of 1-(thia­zol-2-yl)-4,5-di­hydropyrazoles from simple precursors: synthesis, spectroscopic characterization and the structures of an inter­mediate and two products
Source: Acta Crystallogr E Crystallogr Commun. 2021 Sep 10;77(Pt 10):975–81. doi: 10.1107/S2056989021009312 (PMC8491524; doi:10.1107/S2056989021009312)
Supplement: Supplementary file 4 [file e-77-00975-IIIsup4.hkl]

data_III                                                                        
_shelx_title ' b3cg'                                                            
_shelx_refln_list_code          4                                               
_shelx_F_calc_maximum      214.56                                               
_exptl_crystal_F_000      1008.00                                               
_reflns_d_resolution_high  0.7663                                               
                                                                                
loop_                                                                           
 _space_group_symop_operation_xyz                                               
 'x, y, z'                                                                      
 'x, -y, z+1/2'                                                                 
 'x+1/2, y+1/2, z'                                                              
 'x+1/2, -y+1/2, z+1/2'                                                         
                                                                                
_cell_length_a    16.5634                                                       
_cell_length_b    17.7250                                                       
_cell_length_c     9.4032                                                       
_cell_angle_alpha  90.000                                                       
_cell_angle_beta  116.401                                                       
_cell_angle_gamma  90.000                                                       
                                                                                
_shelx_F_squared_multiplier     1.000                                           
                                                                                
loop_                                                                           
 _refln_index_h                                                                 
 _refln_index_k                                                                 
 _refln_index_l                                                                 
 _refln_F_squared_calc                                                          
 _refln_F_squared_meas                                                          
 _refln_F_squared_sigma                                                         
 _refln_observed_status                                                         
   6   0 -12         10.00         44.76        27.80 o                         
   8   0 -12         35.40         31.73        11.92 o                         
  10   0 -12          6.92         12.26         7.39 o                         
  12   0 -12          0.05         -2.64         6.88 o                         
   7   1 -12          7.04         13.51         8.83 o                         
   9   1 -12          1.42          9.10         5.20 o                         
  11   1 -12          1.77          0.00         5.70 o                         
   8   2 -12          3.06          7.14         8.06 o                         
  10   2 -12         11.39         14.73         5.26 o                         
  12   2 -12          1.20         -1.02         6.35 o                         
   9   3 -12          5.86          2.72         5.85 o                         
  11   3 -12          0.82         -1.05         5.66 o                         
  10   4 -12          9.96         22.51         8.97 o                         
   1   1 -11          1.60         -0.08         8.55 o                         
   3   1 -11          2.49         12.93         8.23 o                         
   5   1 -11         21.05         16.71         6.45 o                         
   7   1 -11         13.62         28.00         5.55 o                         
   9   1 -11         27.91         34.92         5.24 o                         
  11   1 -11          5.43          9.85         4.30 o                         
  13   1 -11          0.28         -2.22         3.44 o                         
  15   1 -11          0.01         -1.81         2.47 o                         
   2   2 -11          1.58          6.77         8.85 o                         
   4   2 -11          4.71         -6.00         6.00 o                         
   6   2 -11          1.58         -4.39         5.79 o                         
   8   2 -11         49.38         67.74         6.36 o                         
  10   2 -11         15.16         16.01         5.27 o                         
  12   2 -11          2.52          6.77         3.81 o                         
  14   2 -11          0.58         -2.70         2.70 o                         
  16   2 -11          0.04         -9.67        12.50 o                         
   1   3 -11          1.26         -6.03         8.06 o                         
   3   3 -11          4.22          6.93         9.22 o                         
   5   3 -11          0.60          2.10         6.86 o                         
   7   3 -11         15.16         22.57         6.02 o                         
   9   3 -11         15.22         19.30         5.94 o                         
  11   3 -11         17.55         24.98         4.19 o                         
  13   3 -11          6.01          3.59         5.09 o                         
  15   3 -11          0.51          3.73         4.22 o                         
   2   4 -11         14.51         14.70         9.62 o                         
   4   4 -11          2.54         -1.00         5.80 o                         
   6   4 -11          0.58         -5.75         5.75 o                         
   8   4 -11          0.27         -5.58         9.51 o                         
  10   4 -11          4.30         19.79         5.77 o                         
  12   4 -11          7.23         12.96         4.84 o                         
  14   4 -11          6.23         -4.10         4.14 o                         
  16   4 -11          3.58          7.87         4.79 o                         
   3   5 -11          5.81          5.79         8.00 o                         
   5   5 -11          0.43         -5.28         5.28 o                         
   7   5 -11          0.86          3.41         4.73 o                         
   9   5 -11         20.16         31.37         5.20 o                         
  11   5 -11          2.68          1.78         5.62 o                         
  13   5 -11          2.42         -2.04         4.54 o                         
  15   5 -11          3.34          1.13         4.61 o                         
   2   6 -11          1.72         -6.60        16.49 o                         
   4   6 -11          2.27          1.87         6.48 o                         
   6   6 -11         17.52         18.00         7.52 o                         
   8   6 -11         13.34         16.35         4.85 o                         
  10   6 -11          1.79          2.33         7.49 o                         
  12   6 -11          0.29         -1.97         5.12 o                         
  14   6 -11          5.10          2.14         4.53 o                         
   3   7 -11          0.67          1.86         7.71 o                         
   5   7 -11          4.23          1.46         5.58 o                         
   7   7 -11          4.93          0.73         6.02 o                         
   9   7 -11          1.68         -3.94         3.94 o                         
  11   7 -11          0.25         -5.62         5.62 o                         
  13   7 -11          4.30         -0.95         4.60 o                         
   4   8 -11          3.80         -6.93         6.93 o                         
   6   8 -11          1.55         -2.48         4.94 o                         
   8   8 -11          0.80          0.04         4.57 o                         
  10   8 -11          3.85          7.18         7.18 o                         
  12   8 -11          3.86          4.63         6.75 o                         
   5   9 -11          7.12          9.90        15.55 o                         
   7   9 -11          8.51         10.78         7.72 o                         
   9   9 -11          2.72          8.34         8.94 o                         
  11   9 -11          0.17         -5.94         9.47 o                         
  -2   0 -10         16.10         15.03        11.07 o                         
   0   0 -10         23.32          4.20        10.79 o                         
   2   0 -10         14.06          2.74        10.40 o                         
   4   0 -10         15.60         10.91         8.44 o                         
   6   0 -10          0.51         -6.83         6.83 o                         
   8   0 -10         71.33        104.13         8.79 o                         
  10   0 -10        107.09        107.53         8.73 o                         
  12   0 -10         14.47         18.70         5.05 o                         
  14   0 -10          9.51         11.34         4.32 o                         
  16   0 -10          2.80          1.85         6.36 o                         
  18   0 -10          0.95         -2.36         9.90 o                         
  -3   1 -10          3.15          1.71         7.95 o                         
  -1   1 -10         15.36         15.09        10.34 o                         
   1   1 -10         17.34         13.41         7.63 o                         
   3   1 -10         15.50         17.00         5.24 o                         
   5   1 -10          9.70         14.19         5.27 o                         
   7   1 -10         39.81         42.68         5.87 o                         
   9   1 -10        104.90        130.94         6.81 o                         
  11   1 -10          8.01         15.93         3.89 o                         
  13   1 -10          1.62         -1.55         2.99 o                         
  15   1 -10          1.70         -1.34         4.69 o                         
  17   1 -10          0.64         -0.33         5.47 o                         
  -2   2 -10         15.68         11.68         8.39 o                         
   0   2 -10         14.75         14.34         7.92 o                         
   2   2 -10          7.06          0.28         6.29 o                         
   4   2 -10          0.84         -5.23         5.23 o                         
   6   2 -10         13.28         13.26         5.02 o                         
   8   2 -10          9.87         33.64         7.51 o                         
  10   2 -10        156.27        183.70         7.64 o                         
  12   2 -10         12.62         13.71         3.38 o                         
  14   2 -10          0.28          0.97         2.29 o                         
  16   2 -10          0.44         -7.84        10.29 o                         
  18   2 -10          0.91         14.58        10.54 o                         
  -1   3 -10          1.94          9.35        12.88 o                         
   1   3 -10          8.82         -1.81         7.83 o                         
   3   3 -10          3.71          7.29         6.59 o                         
   5   3 -10         12.37          7.69         5.11 o                         
   7   3 -10          1.82          1.94         7.97 o                         
   9   3 -10         13.55         21.91         4.26 o                         
  11   3 -10          4.56         10.85         3.56 o                         
  13   3 -10         13.61         11.76         5.66 o                         
  15   3 -10          3.01         -1.65         3.38 o                         
  17   3 -10          3.11         -2.84         6.33 o                         
  -2   4 -10          7.45         12.74         7.35 o                         
   0   4 -10          1.52         11.45         7.19 o                         
   2   4 -10         13.98         -7.42         7.57 o                         
   4   4 -10          1.89         -6.72         6.72 o                         
   6   4 -10          3.46         11.81         5.04 o                         
   8   4 -10          5.99          3.41         4.58 o                         
  10   4 -10         18.44         13.03         4.25 o                         
  12   4 -10          8.11          3.76         3.89 o                         
  14   4 -10          1.91         -4.31         4.31 o                         
  16   4 -10          1.27          1.48         6.34 o                         
  18   4 -10          1.29         -1.36         6.30 o                         
  -1   5 -10          8.24         23.87         9.87 o                         
   1   5 -10          5.51          3.38         7.51 o                         
   3   5 -10         14.46         12.90         7.42 o                         
   5   5 -10          5.48         -4.78         5.10 o                         
   7   5 -10          0.55         -1.78         4.79 o                         
   9   5 -10         42.78         38.49         3.52 o                         
  11   5 -10          3.03          2.85         4.56 o                         
  13   5 -10          5.34          4.08         4.23 o                         
  15   5 -10          0.13         -1.31         4.28 o                         
  17   5 -10          0.79          6.52         6.24 o                         
   0   6 -10         20.84         20.12        10.81 o                         
   2   6 -10          8.74          1.53         7.30 o                         
   4   6 -10         14.12          2.37         5.67 o                         
   6   6 -10          9.48          5.56         4.81 o                         
   8   6 -10         10.94         11.61         3.99 o                         
  10   6 -10          1.62         -5.38         5.38 o                         
  12   6 -10         10.48         10.04         4.02 o                         
  14   6 -10          0.38         -0.69         4.69 o                         
  16   6 -10          2.69          2.90         3.44 o                         
  -1   7 -10         12.02          4.36         8.41 o                         
   1   7 -10          8.86          3.90         7.33 o                         
   3   7 -10          5.74         14.82         6.57 o                         
   5   7 -10          5.67          8.39         5.97 o                         
   7   7 -10          1.41         -1.69         5.47 o                         
   9   7 -10          1.98          0.09         6.06 o                         
  11   7 -10          0.77         -5.16         5.16 o                         
  13   7 -10         17.58         19.26         4.29 o                         
  15   7 -10         10.01          9.09         5.71 o                         
  17   7 -10          1.88          1.25         7.77 o                         
   0   8 -10         14.30         12.79         7.81 o                         
   2   8 -10          6.48         -3.82         6.74 o                         
   4   8 -10         31.71         32.29         6.54 o                         
   6   8 -10          7.40          4.38         5.87 o                         
   8   8 -10          2.51         -3.44         5.06 o                         
  10   8 -10          2.66         -2.80         7.19 o                         
  12   8 -10          1.05          1.20         4.58 o                         
  14   8 -10          4.93          5.32         7.11 o                         
  16   8 -10          2.16          0.56         4.67 o                         
   1   9 -10          2.16         -6.65         6.65 o                         
   3   9 -10          2.11          4.75         6.68 o                         
   5   9 -10         37.53         40.11         7.54 o                         
   7   9 -10         40.36         47.44         4.59 o                         
   9   9 -10         25.68          4.32         8.87 o                         
  11   9 -10          4.37          3.93         5.39 o                         
  13   9 -10          7.37         16.39         4.18 o                         
  15   9 -10          6.35         16.93         7.67 o                         
   2  10 -10         13.23         14.26         9.79 o                         
   4  10 -10         17.19         24.19         6.49 o                         
   6  10 -10          1.99          1.99         4.93 o                         
   8  10 -10          7.77         10.23         8.80 o                         
  10  10 -10          8.14         10.48         5.64 o                         
  12  10 -10          5.24          9.17        11.23 o                         
  14  10 -10          1.20         14.55         8.63 o                         
   3  11 -10          1.41         -3.44         6.74 o                         
   5  11 -10          0.49         -5.95         5.95 o                         
   7  11 -10          2.52         -5.42         7.49 o                         
   9  11 -10          2.44         -5.38         7.39 o                         
  11  11 -10          0.55          2.96         7.34 o                         
  13  11 -10          0.75          3.76         3.12 o                         
   4  12 -10         13.36         19.58         6.32 o                         
   6  12 -10          7.85         -0.92         3.73 o                         
   8  12 -10          2.99         -1.69         7.22 o                         
  10  12 -10          3.82         -0.13         6.20 o                         
  12  12 -10          1.42          6.68         4.59 o                         
   7  13 -10          0.22         -7.76         7.76 o                         
   9  13 -10          7.30          4.31         7.47 o                         
  -5   1  -9         14.06          6.39         7.75 o                         
  -3   1  -9         28.72         36.31        11.15 o                         
  -1   1  -9          5.16          0.84         6.46 o                         
   1   1  -9        109.11         81.61         6.05 o                         
   3   1  -9          3.02         -4.40         4.40 o                         
   5   1  -9          9.91          2.86         3.49 o                         
   7   1  -9         33.07         36.46         4.20 o                         
   9   1  -9        110.21        132.06         5.15 o                         
  11   1  -9        107.94        110.08         4.61 o                         
  13   1  -9          0.34         -1.69         2.60 o                         
  15   1  -9          1.19         -3.99         3.99 o                         
  17   1  -9          1.05         -4.88         4.88 o                         
  19   1  -9          1.25         14.73         6.06 o                         
  -4   2  -9          2.31         -0.46         8.30 o                         
  -2   2  -9         60.37         57.82         8.76 o                         
   0   2  -9         75.55         71.37         7.28 o                         
   2   2  -9          4.87          2.61         5.05 o                         
   4   2  -9         20.42          9.66         5.03 o                         
   6   2  -9        181.57        202.97         5.43 o                         
   8   2  -9        194.46        212.97         6.77 o                         
  10   2  -9        247.18        298.34         7.38 o                         
  12   2  -9         36.43         37.70         3.51 o                         
  14   2  -9          8.18          4.34         2.74 o                         
  16   2  -9          5.90         11.39         5.50 o                         
  18   2  -9          1.74          0.69         6.44 o                         
  -5   3  -9          6.45         13.99         7.39 o                         
  -3   3  -9          8.76          8.26         6.87 o                         
  -1   3  -9         25.97         12.81         6.63 o                         
   1   3  -9         13.67         -0.32        10.57 o                         
   3   3  -9         51.12         49.44         5.74 o                         
   5   3  -9         84.28         78.97         4.52 o                         
   7   3  -9         11.45         -1.68         3.40 o                         
   9   3  -9         33.01         38.23         3.72 o                         
  11   3  -9         77.90         80.64         4.98 o                         
  13   3  -9          7.70          6.00         3.10 o                         
  15   3  -9          0.06         -0.25         5.57 o                         
  17   3  -9          0.55          0.26         5.12 o                         
  19   3  -9          0.01          3.93         6.18 o                         
  -4   4  -9         12.09         28.69        12.73 o                         
  -2   4  -9         14.40          7.07         7.29 o                         
   0   4  -9         37.04         30.34        13.13 o                         
   2   4  -9         32.54         22.16         7.17 o                         
   4   4  -9         16.69          0.76         4.68 o                         
   6   4  -9          9.34          0.22         3.71 o                         
   8   4  -9         25.97         28.78         3.64 o                         
  10   4  -9         27.06         28.11         5.73 o                         
  12   4  -9         14.85         13.95         4.14 o                         
  14   4  -9         14.64          4.61         4.38 o                         
  16   4  -9          2.09          5.59         5.55 o                         
  18   4  -9          0.73         -1.71         5.80 o                         
  -5   5  -9         12.57          3.13         9.39 o                         
  -3   5  -9         20.93         21.14         8.04 o                         
  -1   5  -9         26.05         32.25         9.12 o                         
   1   5  -9         59.69         54.40         6.42 o                         
   3   5  -9         48.93         45.93         5.51 o                         
   5   5  -9         31.38         31.26         4.04 o                         
   7   5  -9         65.12         68.38         5.12 o                         
   9   5  -9         42.63         50.64         3.06 o                         
  11   5  -9         30.31         33.75         4.04 o                         
  13   5  -9         31.03         29.38         4.11 o                         
  15   5  -9         11.58          9.23         3.29 o                         
  17   5  -9          1.61         -2.14        11.78 o                         
  19   5  -9          2.53         -0.47         5.65 o                         
  -4   6  -9          1.43         -5.21         7.82 o                         
  -2   6  -9         62.54         72.37         7.98 o                         
   0   6  -9         23.33         19.07         7.18 o                         
   2   6  -9         14.16          5.61         6.07 o                         
   4   6  -9         24.51         21.92         7.76 o                         
   6   6  -9         14.70         14.14         3.76 o                         
   8   6  -9         16.29          6.14         4.56 o                         
  10   6  -9          8.64          4.13         4.61 o                         
  12   6  -9          7.14          4.03         3.80 o                         
  14   6  -9          2.11         -2.26         4.26 o                         
  16   6  -9          0.05          3.53         6.10 o                         
  18   6  -9          0.63          4.61         5.89 o                         
  -3   7  -9          2.02          0.34        13.74 o                         
  -1   7  -9         38.60         39.04        10.75 o                         
   1   7  -9         10.59          4.17         6.50 o                         
   3   7  -9         12.84         13.22         5.85 o                         
   5   7  -9         30.23         29.17         5.52 o                         
   7   7  -9         10.81          5.40         2.99 o                         
   9   7  -9          1.05         -4.14         4.14 o                         
  11   7  -9          0.33         -4.23         4.23 o                         
  13   7  -9          4.85          3.74         4.78 o                         
  15   7  -9          3.03          0.34         4.56 o                         
  17   7  -9          0.55          5.18        11.78 o                         
  -4   8  -9         32.60         42.56         7.65 o                         
  -2   8  -9          2.89          3.27         8.11 o                         
   0   8  -9          1.04         -0.37         7.33 o                         
   2   8  -9          1.92         -1.95         6.89 o                         
   4   8  -9         24.29         21.09         7.62 o                         
   6   8  -9          0.41         -5.70         5.91 o                         
   8   8  -9          1.45          3.04         6.04 o                         
  10   8  -9         37.13         28.69         4.44 o                         
  12   8  -9         15.85         12.12         4.99 o                         
  14   8  -9          2.02          8.57         5.14 o                         
  16   8  -9          0.21          0.86         3.38 o                         
  18   8  -9          0.44          6.70         5.98 o                         
  -3   9  -9         37.30         19.48         8.28 o                         
  -1   9  -9         29.18         28.19         7.14 o                         
   1   9  -9          0.62         -0.38         6.27 o                         
   3   9  -9         11.57          7.75         9.18 o                         
   5   9  -9         62.76         83.70        14.51 o                         
   7   9  -9         15.62          6.53         2.54 o                         
   9   9  -9          4.64         -0.26         5.34 o                         
  11   9  -9          0.34          6.00         5.43 o                         
  13   9  -9          9.28         33.16        17.91 o                         
  15   9  -9          1.21          1.75         4.67 o                         
  17   9  -9          1.12         28.27        13.67 o                         
  -2  10  -9          7.72         17.58         7.32 o                         
   0  10  -9          1.40         -0.26         6.68 o                         
   2  10  -9          0.48          0.53         6.22 o                         
   4  10  -9         17.79         32.45         5.95 o                         
   6  10  -9          7.33          3.00         4.33 o                         
   8  10  -9          2.05          1.61         5.29 o                         
  10  10  -9         12.51         13.14         5.09 o                         
  12  10  -9          2.38         -0.97         4.38 o                         
  14  10  -9          1.24          2.25        10.97 o                         
  16  10  -9          3.14          1.46         4.35 o                         
  -1  11  -9          1.34         -1.58         7.26 o                         
   1  11  -9         27.47         24.76         6.94 o                         
   3  11  -9         19.49         17.04         6.16 o                         
   5  11  -9          6.35         -2.29         5.93 o                         
   7  11  -9         17.60         23.93         8.43 o                         
   9  11  -9          3.91         10.36         8.03 o                         
  11  11  -9         13.33         19.09         4.80 o                         
  13  11  -9         16.57         15.91         8.12 o                         
  15  11  -9          1.34         -5.98         7.99 o                         
   0  12  -9         10.92         12.64        10.12 o                         
   2  12  -9          9.08         14.22         6.69 o                         
   4  12  -9          0.34         -4.28         5.70 o                         
   6  12  -9         15.94         20.13         4.46 o                         
   8  12  -9         21.52         31.44         8.76 o                         
  10  12  -9         45.12         56.55         5.68 o                         
  12  12  -9          3.80          6.75         4.31 o                         
  14  12  -9          3.74          8.95        15.08 o                         
   1  13  -9          6.88          4.28         7.11 o                         
   3  13  -9         20.11         37.36         7.23 o                         
   5  13  -9         26.08         23.37         6.66 o                         
   7  13  -9         16.03          8.51         8.18 o                         
   9  13  -9          6.68         27.50         5.76 o                         
  11  13  -9          3.05          1.16         4.51 o                         
  13  13  -9          6.54         10.60         7.68 o                         
   2  14  -9          8.62         11.06         7.07 o                         
   4  14  -9         28.24         44.50         6.41 o                         
   6  14  -9          3.88         -0.33         5.45 o                         
   8  14  -9         11.00         26.74         7.70 o                         
  10  14  -9          2.44         12.70         6.12 o                         
  12  14  -9          0.47          4.33         4.51 o                         
   5  15  -9          9.31         20.90         7.36 o                         
   7  15  -9         11.03          6.41         8.06 o                         
   9  15  -9         23.14         21.13         8.94 o                         
  -8   0  -8          0.84         -3.94         8.08 o                         
  -6   0  -8          7.64         13.55        10.36 o                         
  -4   0  -8         77.57         62.74        11.65 o                         
  -2   0  -8        123.71        117.27         9.79 o                         
   0   0  -8        215.56        222.43        10.13 o                         
   2   0  -8         17.45          3.87         3.58 o                         
   4   0  -8        346.37        346.38         9.86 o                         
   6   0  -8        163.14        163.94         6.42 o                         
   8   0  -8         76.03         63.32         4.56 o                         
  10   0  -8        167.53        189.70         7.32 o                         
  12   0  -8         27.07         24.38         3.26 o                         
  14   0  -8         21.69         21.10         4.99 o                         
  16   0  -8          0.28         -4.47         4.47 o                         
  18   0  -8          2.31         -0.94         6.13 o                         
  -7   1  -8          3.43         -1.16         6.90 o                         
  -5   1  -8          3.44          4.26         6.16 o                         
  -3   1  -8          8.49          9.76         6.19 o                         
  -1   1  -8         22.57         24.71         5.10 o                         
   1   1  -8        110.25        120.16         5.45 o                         
   3   1  -8         16.22          6.60         3.81 o                         
   5   1  -8         82.36         88.09         3.78 o                         
   7   1  -8        192.17        196.34         4.85 o                         
   9   1  -8        218.78        234.02         5.81 o                         
  11   1  -8         42.58         45.80         3.10 o                         
  13   1  -8          6.41          1.55         2.05 o                         
  15   1  -8         21.63         17.83         3.40 o                         
  17   1  -8          2.14         -3.47         6.36 o                         
  19   1  -8          1.69          2.41         2.36 o                         
  -8   2  -8          0.51          2.10         6.26 o                         
  -6   2  -8         43.88         36.65         6.62 o                         
  -4   2  -8          7.30         -1.41         5.84 o                         
  -2   2  -8         13.60          3.17         5.35 o                         
   0   2  -8          7.18          7.99         4.52 o                         
   2   2  -8        180.12        163.04         6.20 o                         
   4   2  -8        141.40        148.55         4.87 o                         
   6   2  -8         72.89         65.55         3.42 o                         
   8   2  -8         51.87         50.18         3.39 o                         
  10   2  -8        411.06        426.92         8.21 o                         
  12   2  -8         11.63          8.85         1.96 o                         
  14   2  -8          2.85         -0.37         4.60 o                         
  16   2  -8          5.90          0.97         4.70 o                         
  18   2  -8          3.48         15.16         6.13 o                         
  20   2  -8          2.37          8.76         4.08 o                         
  -7   3  -8         10.18         -0.03         7.09 o                         
  -5   3  -8         15.27         14.41         5.70 o                         
  -3   3  -8          5.15          0.21         6.23 o                         
  -1   3  -8         70.36         69.51         8.78 o                         
   1   3  -8         98.32         98.09         6.26 o                         
   3   3  -8        115.66        115.55         7.42 o                         
   5   3  -8        138.53        130.41         4.69 o                         
   7   3  -8        150.42        161.98         4.89 o                         
   9   3  -8        142.93        152.95         4.99 o                         
  11   3  -8          5.72         -0.41         2.42 o                         
  13   3  -8         15.84          9.38         2.98 o                         
  15   3  -8         21.64         17.14         4.44 o                         
  17   3  -8          0.21         -0.87         3.80 o                         
  19   3  -8          1.57          4.76         8.01 o                         
  -6   4  -8         20.78         25.70         8.26 o                         
  -4   4  -8          4.19          1.19         6.31 o                         
  -2   4  -8         61.35         46.56         5.48 o                         
   0   4  -8          6.09         -1.83         4.50 o                         
   2   4  -8        152.14        143.76         6.02 o                         
   4   4  -8        110.89        109.18         4.85 o                         
   6   4  -8          6.29          5.82         3.19 o                         
   8   4  -8         51.67         55.52         3.45 o                         
  10   4  -8        140.09        155.95         4.98 o                         
  12   4  -8         33.77         20.80         2.60 o                         
  14   4  -8          5.28          2.22         2.42 o                         
  16   4  -8          2.08         -4.91         4.91 o                         
  18   4  -8          0.82         -0.50         6.55 o                         
  20   4  -8          0.14         -6.60         6.60 o                         
  -7   5  -8         15.79          6.70         7.19 o                         
  -5   5  -8          8.57         12.76         6.28 o                         
  -3   5  -8         59.84         63.04         6.04 o                         
  -1   5  -8         43.61         41.34         5.30 o                         
   1   5  -8        137.28        140.76         6.16 o                         
   3   5  -8         27.42         16.08         3.26 o                         
   5   5  -8         46.02         45.35         4.08 o                         
   7   5  -8         24.45         26.47         2.63 o                         
   9   5  -8         34.72         43.52         3.69 o                         
  11   5  -8         53.01         45.33         4.47 o                         
  13   5  -8          1.87         -0.74         3.88 o                         
  15   5  -8          1.20         -3.42         3.95 o                         
  17   5  -8          0.14          2.32         4.22 o                         
  -6   6  -8         10.70         10.87         8.77 o                         
  -4   6  -8         91.29        104.61         7.43 o                         
  -2   6  -8        198.51        182.76         7.31 o                         
   0   6  -8          4.32          7.12         4.95 o                         
   2   6  -8        112.03        111.22         5.38 o                         
   4   6  -8         61.21         57.67         3.79 o                         
   6   6  -8        114.31        109.02         4.25 o                         
   8   6  -8          4.53         -1.63         1.63 o                         
  10   6  -8         58.51         64.16         3.82 o                         
  12   6  -8         50.06         49.07         3.12 o                         
  14   6  -8          3.93          3.57         3.24 o                         
  16   6  -8          4.93          0.16         5.14 o                         
  18   6  -8          2.69          2.26         2.71 o                         
  -7   7  -8          1.08         -7.62         7.62 o                         
  -5   7  -8         59.04         71.77         7.04 o                         
  -3   7  -8         61.02         60.37         6.03 o                         
  -1   7  -8          6.66          7.25         5.07 o                         
   1   7  -8        114.22        116.59         6.65 o                         
   3   7  -8         97.05        100.03         5.02 o                         
   5   7  -8        164.94        159.53         4.94 o                         
   7   7  -8          5.89         -2.48         2.48 o                         
   9   7  -8         17.47         13.37         3.18 o                         
  11   7  -8         60.60         45.90         3.68 o                         
  13   7  -8         17.44         14.61         4.27 o                         
  15   7  -8          0.26         -3.30         3.30 o                         
  17   7  -8          0.11         -4.02         4.02 o                         
  19   7  -8          0.26          4.24         9.90 o                         
  -6   8  -8          6.27         19.07         7.15 o                         
  -4   8  -8         24.96         21.98         6.38 o                         
  -2   8  -8        157.92        169.59         7.68 o                         
   0   8  -8         44.00         26.37         5.35 o                         
   2   8  -8         18.35         11.12         4.91 o                         
   4   8  -8        122.93        128.12         5.21 o                         
   6   8  -8         44.15         42.40         3.12 o                         
   8   8  -8         26.84         20.30         3.73 o                         
  10   8  -8          8.18          1.63         3.64 o                         
  12   8  -8          7.95          5.74         4.81 o                         
  14   8  -8         22.71         22.86         3.97 o                         
  16   8  -8          0.90         -2.12         7.66 o                         
  18   8  -8          4.33          5.60         4.71 o                         
  -5   9  -8         17.63         28.10         6.89 o                         
  -3   9  -8         52.40         55.18         6.03 o                         
  -1   9  -8        110.53        124.45         7.81 o                         
   1   9  -8          9.31          9.91         5.18 o                         
   3   9  -8          5.36          1.79         4.63 o                         
   5   9  -8         55.45         48.84         5.21 o                         
   7   9  -8         90.24         93.71         5.48 o                         
   9   9  -8         78.56         74.46         4.45 o                         
  11   9  -8         54.54         52.76         4.03 o                         
  13   9  -8         37.13         45.11         6.42 o                         
  15   9  -8          9.69          8.91         4.80 o                         
  17   9  -8          1.20         -4.69         4.69 o                         
  -4  10  -8         47.45         55.25         9.22 o                         
  -2  10  -8          2.18          6.02         6.07 o                         
   0  10  -8         71.21         79.19         6.11 o                         
   2  10  -8         34.68         35.08         5.23 o                         
   4  10  -8          1.99         -4.55         4.55 o                         
   6  10  -8         41.31         42.09         3.82 o                         
   8  10  -8         21.18         15.25         5.48 o                         
  10  10  -8         34.59         43.61         4.21 o                         
  12  10  -8          3.58         -0.15         5.15 o                         
  14  10  -8          0.84          1.30         4.98 o                         
  16  10  -8          6.24          5.94         4.77 o                         
  18  10  -8          0.30         15.08        12.25 o                         
  -5  11  -8          2.29         -6.13        15.08 o                         
  -3  11  -8          1.21          3.40         6.53 o                         
  -1  11  -8          2.51         -4.80         5.98 o                         
   1  11  -8         20.40         25.48         5.67 o                         
   3  11  -8          4.51          5.37         6.43 o                         
   5  11  -8          1.34         -1.50         4.20 o                         
   7  11  -8          5.94          8.12         5.23 o                         
   9  11  -8         18.20          1.66         4.34 o                         
  11  11  -8         33.26         46.41         4.32 o                         
  13  11  -8          2.14          0.91         6.46 o                         
  15  11  -8          3.31         12.60         4.86 o                         
  17  11  -8          4.12         10.63         8.25 o                         
  -4  12  -8         15.53          7.23         6.24 o                         
  -2  12  -8         33.67         25.87         7.36 o                         
   0  12  -8         18.22          9.86         5.89 o                         
   2  12  -8          3.01          1.90         6.78 o                         
   4  12  -8          8.63          2.63         4.76 o                         
   6  12  -8         62.04         46.02         4.21 o                         
   8  12  -8         32.74         34.52         4.99 o                         
  10  12  -8          2.03          2.92         4.33 o                         
  12  12  -8          9.53         30.28         9.01 o                         
  14  12  -8          4.11         15.33         5.75 o                         
  16  12  -8          1.21         14.89         7.06 o                         
  -3  13  -8         18.80          9.24         6.24 o                         
  -1  13  -8          1.23         -4.87         7.95 o                         
   1  13  -8          6.07         -3.80         5.47 o                         
   3  13  -8          2.94          1.12         5.07 o                         
   5  13  -8          9.53         11.30         4.82 o                         
   7  13  -8          1.57         -5.30         5.30 o                         
   9  13  -8         33.30         20.77         4.80 o                         
  11  13  -8          2.58         -3.13         4.86 o                         
  13  13  -8          1.02         -6.11         6.11 o                         
  15  13  -8          2.68         13.24         6.49 o                         
  -2  14  -8          8.00         -3.48         5.90 o                         
   0  14  -8         17.36         23.15         7.93 o                         
   2  14  -8          6.46         -5.25         5.25 o                         
   4  14  -8         14.76         15.37         7.46 o                         
   6  14  -8          1.76          0.56         4.51 o                         
   8  14  -8         11.96          8.93         5.25 o                         
  10  14  -8         53.72         64.08         5.09 o                         
  12  14  -8          1.82         -5.74         6.42 o                         
  14  14  -8          5.47         13.59         7.22 o                         
  -1  15  -8          6.85         10.57         7.09 o                         
   1  15  -8         31.07         21.64         6.10 o                         
   3  15  -8         26.20         33.11         6.20 o                         
   5  15  -8          0.45          9.27         7.90 o                         
   7  15  -8          1.59         -6.59         6.73 o                         
   9  15  -8          4.93          6.06         6.73 o                         
  11  15  -8         22.00         34.97         5.14 o                         
  13  15  -8          3.11         24.39         9.08 o                         
   2  16  -8          2.31         -4.48         6.21 o                         
   4  16  -8         44.84         64.18         9.09 o                         
   6  16  -8         28.25         28.70         7.36 o                         
   8  16  -8         12.79         13.36         6.97 o                         
  10  16  -8          5.81         -3.56         4.59 o                         
  12  16  -8          5.64          7.07        14.14 o                         
   3  17  -8          8.28         11.31        15.08 o                         
   5  17  -8         24.00         26.94         6.72 o                         
   7  17  -8         37.74         36.49         8.98 o                         
   9  17  -8          9.05         13.32         5.74 o                         
  -9   1  -7          3.25         -1.61         5.81 o                         
  -7   1  -7         33.68         22.61         5.74 o                         
  -5   1  -7        159.13        153.68         6.96 o                         
  -3   1  -7         72.04         79.29         4.56 o                         
  -1   1  -7         26.71          6.56         3.97 o                         
   1   1  -7        581.02        563.63        16.74 o                         
   3   1  -7        455.37        445.62         8.22 o                         
   5   1  -7        286.26        294.37         6.09 o                         
   7   1  -7         12.35          3.75         2.61 o                         
   9   1  -7         32.33         30.21         2.68 o                         
  11   1  -7        634.06        627.08        10.39 o                         
  13   1  -7          8.22         -0.65         2.85 o                         
  15   1  -7         19.27         12.96         3.52 o                         
  17   1  -7          6.19         10.71         3.24 o                         
 -10   2  -7          1.69         11.03         6.42 o                         
  -8   2  -7          4.23         -1.58         5.31 o                         
  -6   2  -7         36.74         39.97         5.60 o                         
  -4   2  -7          6.24          0.41         4.48 o                         
  -2   2  -7         26.56         25.82         4.28 o                         
   0   2  -7         30.31         16.04         3.86 o                         
   2   2  -7        200.88        220.81         5.87 o                         
   4   2  -7         27.58         21.48         3.41 o                         
   6   2  -7         57.19         67.07         3.18 o                         
   8   2  -7          5.44          5.45         2.53 o                         
  10   2  -7         90.23         97.00         3.26 o                         
  12   2  -7         76.57         69.31         3.07 o                         
  14   2  -7          6.47          0.94         3.00 o                         
  16   2  -7          5.00          0.72         4.83 o                         
  18   2  -7          3.46          6.56         3.82 o                         
  -9   3  -7          0.15          1.65         8.92 o                         
  -7   3  -7         10.56          2.21         5.85 o                         
  -5   3  -7          0.32         -5.05         5.06 o                         
  -3   3  -7        111.04        110.92         5.98 o                         
  -1   3  -7          8.31         -4.29         4.29 o                         
   1   3  -7         86.13         85.51         4.20 o                         
   3   3  -7        347.23        355.67         7.29 o                         
   5   3  -7        296.11        289.87         5.90 o                         
   7   3  -7         42.93         42.15         2.94 o                         
   9   3  -7         32.54         29.69         3.84 o                         
  11   3  -7         18.12         10.22         2.35 o                         
  13   3  -7         31.11         30.85         4.85 o                         
  15   3  -7          2.47         -0.09         4.16 o                         
  17   3  -7          5.86          3.03         4.51 o                         
  19   3  -7          6.30          9.90         5.65 o                         
  -8   4  -7         19.79         33.56         8.04 o                         
  -6   4  -7         23.09         17.37         5.02 o                         
  -4   4  -7         75.70         75.16         5.73 o                         
  -2   4  -7         47.46         56.45         4.43 o                         
   0   4  -7        184.96        195.73         6.09 o                         
   2   4  -7        564.40        559.22        10.41 o                         
   4   4  -7        171.28        162.13         4.84 o                         
   6   4  -7        279.46        270.58         5.68 o                         
   8   4  -7        123.25        116.12         3.70 o                         
  10   4  -7        371.53        397.09         7.65 o                         
  12   4  -7         28.64         24.43         2.97 o                         
  14   4  -7          4.56         -3.08         3.08 o                         
  16   4  -7         24.76         28.73         4.33 o                         
  18   4  -7          2.52          8.68         6.60 o                         
  -9   5  -7         17.18         20.76         7.57 o                         
  -7   5  -7         11.99         18.30         5.45 o                         
  -5   5  -7        101.34        103.91         5.91 o                         
  -3   5  -7         95.81         93.83         5.51 o                         
  -1   5  -7        367.57        384.79         8.88 o                         
   1   5  -7         48.44         45.12         3.66 o                         
   3   5  -7         24.00          5.71         3.15 o                         
   5   5  -7        150.62        156.78         4.46 o                         
   7   5  -7        186.24        182.28         4.18 o                         
   9   5  -7        173.21        201.17         4.91 o                         
  11   5  -7        219.58        205.22         6.53 o                         
  13   5  -7         12.41          6.64         2.60 o                         
  15   5  -7          3.13         -4.17         4.17 o                         
  17   5  -7          3.69          9.69         3.70 o                         
  19   5  -7          7.57          2.83        10.84 o                         
  -8   6  -7          3.51         -3.18         5.84 o                         
  -6   6  -7         18.57         15.34         5.26 o                         
  -4   6  -7         62.56         70.62         5.54 o                         
  -2   6  -7         49.09         63.49         4.62 o                         
   0   6  -7        130.15        145.38         5.56 o                         
   2   6  -7        163.26        174.03         6.12 o                         
   4   6  -7         37.84         32.32         3.22 o                         
   6   6  -7        181.90        184.10         4.35 o                         
   8   6  -7         33.70         31.62         3.19 o                         
  10   6  -7        108.00        105.14         3.98 o                         
  12   6  -7         80.07         90.22         5.23 o                         
  14   6  -7         97.56         93.11         4.47 o                         
  16   6  -7          3.62          0.01         3.16 o                         
  18   6  -7          1.31          0.94         8.48 o                         
  20   6  -7          0.82         -0.47         7.07 o                         
  -9   7  -7         10.36          9.06         7.14 o                         
  -7   7  -7          5.66          6.76         5.12 o                         
  -5   7  -7          7.37         11.65         4.96 o                         
  -3   7  -7        103.16         97.78         5.72 o                         
  -1   7  -7         29.43         33.53         4.95 o                         
   1   7  -7        319.43        324.63         7.20 o                         
   3   7  -7         50.72         49.17         3.83 o                         
   5   7  -7         35.45         27.06         3.05 o                         
   7   7  -7        115.71         95.62         3.89 o                         
   9   7  -7         52.17         58.28         3.61 o                         
  11   7  -7         14.42         11.41         3.22 o                         
  13   7  -7         13.57         17.68         4.50 o                         
  15   7  -7          2.48         12.94         4.59 o                         
  17   7  -7          1.20          3.09         5.89 o                         
  19   7  -7          1.41         -6.60         8.48 o                         
  -8   8  -7          0.47          2.31         5.49 o                         
  -6   8  -7          6.62          4.82         5.16 o                         
  -4   8  -7         41.31         38.42         5.23 o                         
  -2   8  -7         72.46         78.93         5.35 o                         
   0   8  -7        147.68        155.15         5.68 o                         
   2   8  -7          9.91         -0.35         3.54 o                         
   4   8  -7         11.46          5.13         3.30 o                         
   6   8  -7         17.48         14.31         2.60 o                         
   8   8  -7          9.00          5.75         2.94 o                         
  10   8  -7         12.97         10.84         2.79 o                         
  12   8  -7         23.01         21.36         3.73 o                         
  14   8  -7         31.79         29.93         3.70 o                         
  16   8  -7          1.43          1.20         3.59 o                         
  18   8  -7          0.03         -9.42         9.42 o                         
  -7   9  -7          6.48         -5.93         6.04 o                         
  -5   9  -7         46.86         45.89         6.42 o                         
  -3   9  -7        558.28        550.58        13.10 o                         
  -1   9  -7        158.32        169.63         6.49 o                         
   1   9  -7          2.82         -2.97         2.97 o                         
   3   9  -7          6.55         -3.47         3.47 o                         
   5   9  -7        125.13        121.27         4.41 o                         
   7   9  -7        106.40        100.53         4.22 o                         
   9   9  -7         21.89         20.27         3.08 o                         
  11   9  -7         93.27         98.75         4.14 o                         
  13   9  -7         11.83          8.74         3.47 o                         
  15   9  -7          0.72         -1.94         3.35 o                         
  17   9  -7          0.86         -1.67         5.89 o                         
  19   9  -7          1.81         -9.42        10.37 o                         
  -6  10  -7          5.68         15.51         6.41 o                         
  -4  10  -7         94.15         83.12         6.78 o                         
  -2  10  -7        286.58        291.59         8.55 o                         
   0  10  -7         60.76         68.87         5.08 o                         
   2  10  -7         44.76         31.02         4.22 o                         
   4  10  -7         70.48         68.80         3.89 o                         
   6  10  -7         42.95         40.67         2.90 o                         
   8  10  -7          1.38          0.84         3.05 o                         
  10  10  -7         88.29         75.63         4.06 o                         
  12  10  -7          4.28         -0.89         4.30 o                         
  14  10  -7          0.41          4.15         3.33 o                         
  16  10  -7          0.96          3.97         4.19 o                         
  -7  11  -7          3.70         -1.86         6.76 o                         
  -5  11  -7         16.25         11.49         5.40 o                         
  -3  11  -7         13.06          2.61         5.50 o                         
  -1  11  -7        208.68        205.68         9.10 o                         
   1  11  -7         33.23         42.72         5.06 o                         
   3  11  -7         60.43         59.04         4.17 o                         
   5  11  -7        127.48        121.10         4.73 o                         
   7  11  -7        119.42        113.24         5.05 o                         
   9  11  -7         19.23         18.78         3.59 o                         
  11  11  -7         67.76         61.04         3.41 o                         
  13  11  -7         11.75          8.17         4.36 o                         
  15  11  -7          3.40         11.40         5.31 o                         
  17  11  -7          0.39         -0.94        11.78 o                         
  -6  12  -7          4.11          3.70         5.96 o                         
  -4  12  -7          8.05          9.41         5.34 o                         
  -2  12  -7         25.21         31.44         5.67 o                         
   0  12  -7        132.14        144.55         6.69 o                         
   2  12  -7        149.36        167.09         8.51 o                         
   4  12  -7         75.19         74.92         5.23 o                         
   6  12  -7          2.70          0.39         2.86 o                         
   8  12  -7         57.03         42.99         4.62 o                         
  10  12  -7         84.28         93.56         5.90 o                         
  12  12  -7         14.67          9.59         5.42 o                         
  14  12  -7         12.76         18.79         4.45 o                         
  16  12  -7         20.95         32.61         5.47 o                         
  -5  13  -7         19.57         15.98         6.06 o                         
  -3  13  -7         62.90         62.76         5.95 o                         
  -1  13  -7         35.07         39.43         5.43 o                         
   1  13  -7          1.45          1.49         4.86 o                         
   3  13  -7         14.22          4.79         5.01 o                         
   5  13  -7         66.49         69.14         5.99 o                         
   7  13  -7         23.04         22.63         4.86 o                         
   9  13  -7         19.41         20.25         4.25 o                         
  11  13  -7         26.20         31.98         4.44 o                         
  13  13  -7          7.07          1.29         4.59 o                         
  15  13  -7          3.63          0.54         5.99 o                         
  -4  14  -7          9.30          6.00         5.76 o                         
  -2  14  -7         17.12         20.32         5.52 o                         
   0  14  -7          4.50          2.91         5.39 o                         
   2  14  -7          4.27          3.77         6.60 o                         
   4  14  -7         30.45         21.18         4.35 o                         
   6  14  -7         14.01         11.18         6.20 o                         
   8  14  -7         64.01         64.48         5.22 o                         
  10  14  -7         63.98         55.20         4.75 o                         
  12  14  -7          1.00         -7.62         7.62 o                         
  14  14  -7         12.78         14.13         4.60 o                         
  16  14  -7          2.02         -2.56         5.53 o                         
  -3  15  -7          7.86          8.74         6.19 o                         
  -1  15  -7         19.89         14.94         5.68 o                         
   1  15  -7          2.59          0.16         5.37 o                         
   3  15  -7         26.91         27.98         5.83 o                         
   5  15  -7         13.23         22.41         4.81 o                         
   7  15  -7         45.13         41.40         5.61 o                         
   9  15  -7         38.82         43.64         4.87 o                         
  11  15  -7         13.95         23.62         4.78 o                         
  13  15  -7          8.92          7.59         8.28 o                         
  15  15  -7          6.50          8.57         5.19 o                         
  -2  16  -7         13.84          9.62         6.23 o                         
   0  16  -7         14.95         16.28         7.54 o                         
   2  16  -7          2.19         -5.26         7.55 o                         
   4  16  -7          3.21         10.61         5.37 o                         
   6  16  -7         28.64         27.88         4.71 o                         
   8  16  -7          7.98          2.79         5.75 o                         
  10  16  -7         10.71         11.44         4.13 o                         
  12  16  -7          0.25          3.69         6.01 o                         
  14  16  -7          0.46          4.24        12.25 o                         
  -1  17  -7          3.90         -4.02         7.66 o                         
   1  17  -7          6.20         10.04         7.24 o                         
   3  17  -7          8.97          8.38         6.06 o                         
   5  17  -7         33.64         35.28         5.46 o                         
   7  17  -7          4.62         -1.48         5.74 o                         
   9  17  -7         16.13          8.33         4.70 o                         
  11  17  -7          6.09          9.39         3.34 o                         
   2  18  -7         25.17          8.90         6.43 o                         
   4  18  -7          4.65         14.61         6.05 o                         
   6  18  -7          7.79          5.22         8.31 o                         
   8  18  -7          4.35         -0.38         7.89 o                         
  10  18  -7          2.18          2.77         4.36 o                         
 -12   0  -6          9.78          2.84         8.84 o                         
 -10   0  -6          9.46          9.73         7.18 o                         
  -8   0  -6         30.72         41.55        14.86 o                         
  -6   0  -6         17.71         21.02         6.26 o                         
  -4   0  -6          1.96         -1.13         5.03 o                         
  -2   0  -6        307.13        299.11         9.85 o                         
   0   0  -6          2.68          3.98         6.99 o                         
   2   0  -6        482.66        488.17        13.48 o                         
   4   0  -6        641.35        651.05        15.32 o                         
   6   0  -6        108.76        114.85         4.97 o                         
   8   0  -6         68.94         63.93         3.70 o                         
  10   0  -6        267.49        292.84         7.61 o                         
  12   0  -6         59.56         36.47         8.37 o                         
  14   0  -6         13.06          2.92         4.62 o                         
  16   0  -6         22.52         14.37         3.15 o                         
 -11   1  -6          2.52          6.67         5.26 o                         
  -9   1  -6         15.72         12.46         5.15 o                         
  -7   1  -6          4.12          4.26         3.85 o                         
  -5   1  -6        131.39        131.22         6.73 o                         
  -3   1  -6        137.58        116.43         4.97 o                         
  -1   1  -6         46.26         37.83         4.03 o                         
   1   1  -6        422.73        442.98         9.14 o                         
   3   1  -6        555.45        542.89        10.35 o                         
   5   1  -6         49.35         43.00         2.59 o                         
   7   1  -6         31.56         32.60         2.35 o                         
   9   1  -6        134.97        134.01         3.37 o                         
  11   1  -6        112.92        104.27         3.37 o                         
  13   1  -6         35.35         30.07         3.56 o                         
  15   1  -6         30.29         12.47        10.60 o                         
  17   1  -6          8.54         11.81         2.83 o                         
 -10   2  -6          6.97          9.84         5.31 o                         
  -8   2  -6         20.23         11.73         5.29 o                         
  -6   2  -6        117.65        109.24         5.00 o                         
  -4   2  -6        257.78        250.07         6.65 o                         
  -2   2  -6        202.22        194.45         5.60 o                         
   0   2  -6        504.24        504.23         9.82 o                         
   2   2  -6        365.15        388.05         7.59 o                         
   4   2  -6          2.09         -2.43         2.43 o                         
   6   2  -6        358.10        331.45         6.39 o                         
   8   2  -6        223.10        227.78         4.63 o                         
  10   2  -6        385.22        364.24         6.44 o                         
  12   2  -6         99.76         78.96         5.35 o                         
  14   2  -6         10.32          2.63         3.47 o                         
  16   2  -6          0.02         -3.67         3.67 o                         
  18   2  -6          2.18         -1.81         2.15 o                         
 -11   3  -6          1.27         -5.55         5.55 o                         
  -9   3  -6          6.07          8.92         5.29 o                         
  -7   3  -6         30.46         29.32         4.24 o                         
  -5   3  -6         22.43         22.40         3.91 o                         
  -3   3  -6        145.82        137.10         5.84 o                         
  -1   3  -6        508.67        503.06        10.06 o                         
   1   3  -6        778.27        793.54        13.60 o                         
   3   3  -6        250.51        263.83         6.88 o                         
   5   3  -6         29.12         35.01         2.60 o                         
   7   3  -6        860.21        857.45        14.13 o                         
   9   3  -6        398.97        390.01         7.15 o                         
  11   3  -6        160.55        158.17         5.79 o                         
  13   3  -6         23.19         13.28         5.93 o                         
  15   3  -6         60.47         49.12         3.55 o                         
  17   3  -6         11.04         18.46         3.92 o                         
 -10   4  -6          5.79         18.17         5.80 o                         
  -8   4  -6         35.26         44.87         5.38 o                         
  -6   4  -6         27.29         18.63         3.84 o                         
  -4   4  -6          5.50         -3.55         3.55 o                         
  -2   4  -6        229.21        196.64         5.51 o                         
   0   4  -6        146.30        130.14         4.53 o                         
   2   4  -6        986.07        958.78        16.21 o                         
   4   4  -6         38.36         38.98         3.01 o                         
   6   4  -6        355.69        368.07         6.80 o                         
   8   4  -6        194.84        205.61         4.78 o                         
  10   4  -6        386.89        381.87         7.46 o                         
  12   4  -6        235.79        214.76         6.79 o                         
  14   4  -6         31.80         21.76         3.23 o                         
  16   4  -6         18.73         24.93         5.76 o                         
  18   4  -6          2.62          7.33         4.28 o                         
 -11   5  -6          1.14         11.63         6.26 o                         
  -9   5  -6         19.72         22.30         4.92 o                         
  -7   5  -6         26.64         28.67         4.71 o                         
  -5   5  -6         23.87         14.53         3.78 o                         
  -3   5  -6         39.08         38.02         4.07 o                         
  -1   5  -6        210.56        193.14         5.21 o                         
   1   5  -6        210.99        201.40         4.91 o                         
   3   5  -6        475.58        514.44         8.98 o                         
   5   5  -6        325.98        353.48         6.64 o                         
   7   5  -6        110.11        113.78         3.80 o                         
   9   5  -6         17.83         16.35         2.48 o                         
  11   5  -6        261.81        260.21         6.65 o                         
  13   5  -6          8.35         14.15         7.01 o                         
  15   5  -6         74.00         79.96         3.89 o                         
  17   5  -6          2.28         -7.26         9.66 o                         
  19   5  -6          1.09         -2.59         4.33 o                         
 -10   6  -6          5.68          8.13         5.23 o                         
  -8   6  -6         15.47         21.35         5.10 o                         
  -6   6  -6         48.22         49.67         4.56 o                         
  -4   6  -6        158.91        153.87         5.29 o                         
  -2   6  -6       2116.76       2104.30        39.74 o                         
   0   6  -6         69.51         70.09         3.75 o                         
   2   6  -6          2.56         -3.05         3.05 o                         
   4   6  -6          2.83         -0.12         2.63 o                         
   6   6  -6        630.58        623.85        10.30 o                         
   8   6  -6         62.86         56.75         3.03 o                         
  10   6  -6         89.81         89.17         3.02 o                         
  12   6  -6         43.75         41.35         3.66 o                         
  14   6  -6        103.72        113.89         5.76 o                         
  16   6  -6          5.64          0.74        10.28 o                         
  20   6  -6          1.24          0.94         6.60 o                         
 -11   7  -6          3.75          8.49        11.99 o                         
  -9   7  -6          0.56         -4.76         4.76 o                         
  -7   7  -6         38.39         50.71         6.28 o                         
  -5   7  -6        150.61        163.17         6.03 o                         
  -3   7  -6        773.03        785.53        18.55 o                         
  -1   7  -6        127.37        141.12         4.55 o                         
   1   7  -6        153.13        138.88         4.33 o                         
   3   7  -6         59.05         50.17         3.25 o                         
   5   7  -6        230.10        210.23         4.76 o                         
   7   7  -6        167.04        157.21         4.78 o                         
   9   7  -6          2.03         -3.05         3.05 o                         
  11   7  -6        499.80        486.81        10.65 o                         
  13   7  -6         13.89         19.16         4.67 o                         
  15   7  -6         34.30         31.26         6.49 o                         
  17   7  -6          7.45          1.41         8.48 o                         
 -10   8  -6         24.95         25.64         5.91 o                         
  -8   8  -6         10.29          3.62         4.70 o                         
  -6   8  -6         38.69         38.90         5.04 o                         
  -4   8  -6        272.17        308.89         7.56 o                         
  -2   8  -6        852.46        882.48        17.28 o                         
   0   8  -6        631.95        609.11        10.81 o                         
   2   8  -6        330.56        317.85         6.52 o                         
   4   8  -6        235.16        237.71         5.25 o                         
   6   8  -6        122.31        117.49         3.49 o                         
   8   8  -6        286.13        300.43         6.42 o                         
  10   8  -6         49.90         51.48         2.63 o                         
  12   8  -6        437.61        451.76        11.18 o                         
  14   8  -6         18.82         26.37         3.29 o                         
  16   8  -6          0.97          5.65         9.90 o                         
  18   8  -6          0.67         14.14         8.95 o                         
  20   8  -6          2.61          9.90         9.90 o                         
  -9   9  -6         15.40         17.66         6.61 o                         
  -7   9  -6          1.49         -4.55         4.55 o                         
  -5   9  -6         45.90         56.84         5.19 o                         
  -3   9  -6         36.66         55.10         4.50 o                         
  -1   9  -6        202.10        210.84         5.94 o                         
   1   9  -6        121.73        106.57         4.17 o                         
   3   9  -6        277.94        287.62         6.05 o                         
   5   9  -6         69.13         63.69         3.20 o                         
   7   9  -6         50.17         60.38         3.41 o                         
   9   9  -6         94.89         87.19         3.64 o                         
  11   9  -6         61.65         65.94         4.75 o                         
  13   9  -6          9.00          8.37         3.23 o                         
  15   9  -6          6.55          7.39         3.60 o                         
  17   9  -6          3.75         11.31        10.37 o                         
  19   9  -6          0.17         -8.48         8.95 o                         
  -8  10  -6         17.77         18.87         4.91 o                         
  -6  10  -6         10.92          6.04         4.67 o                         
  -4  10  -6        101.97         93.77         5.81 o                         
  -2  10  -6         74.78         70.13         5.02 o                         
   0  10  -6        158.06        177.15         6.15 o                         
   2  10  -6         97.83        107.39         4.29 o                         
   4  10  -6         58.37         53.33         3.32 o                         
   6  10  -6        166.70        151.22         4.55 o                         
   8  10  -6         23.56         20.97         3.11 o                         
  10  10  -6         28.27         19.26         3.60 o                         
  12  10  -6          8.01          3.00         3.50 o                         
  14  10  -6          0.97         -3.79         3.79 o                         
  16  10  -6          1.58         -2.73         2.73 o                         
  18  10  -6          5.31          8.95        10.84 o                         
  -9  11  -6          0.30         -2.72         5.28 o                         
  -7  11  -6          5.72         11.93         4.70 o                         
  -5  11  -6         42.39         43.01         5.03 o                         
  -3  11  -6          0.77          6.02         4.41 o                         
  -1  11  -6        110.44        134.52         6.05 o                         
   1  11  -6         15.20          7.07         3.60 o                         
   3  11  -6         48.04         46.82         3.42 o                         
   5  11  -6         66.51         66.84         3.53 o                         
   7  11  -6         66.33         55.27         3.42 o                         
   9  11  -6        199.86        214.84         6.21 o                         
  11  11  -6         63.22         66.33         5.81 o                         
  13  11  -6          3.02         -3.49         3.49 o                         
  15  11  -6          9.49          7.28         5.26 o                         
  -8  12  -6          0.41          4.69         5.05 o                         
  -6  12  -6         14.10         11.32         5.74 o                         
  -4  12  -6         45.45         36.39         5.19 o                         
  -2  12  -6        101.48         90.86         5.95 o                         
   0  12  -6        190.23        180.02         6.19 o                         
   2  12  -6         54.14         46.01         3.86 o                         
   4  12  -6         11.52          3.15         2.19 o                         
   6  12  -6         64.68         53.87         3.98 o                         
   8  12  -6         69.81         61.79         4.40 o                         
  10  12  -6         44.08         36.30         3.25 o                         
  12  12  -6         33.09         34.57         6.71 o                         
  14  12  -6          0.37         -3.69         3.69 o                         
  16  12  -6          0.24          8.22         3.63 o                         
  18  12  -6          0.67         -4.24        12.72 o                         
  -7  13  -6          0.73         -0.47         5.88 o                         
  -5  13  -6         20.30         36.33         5.93 o                         
  -3  13  -6         80.17         69.00         6.91 o                         
  -1  13  -6         76.56         80.07         5.58 o                         
   1  13  -6        237.59        254.63         7.70 o                         
   3  13  -6         15.90         10.31         4.09 o                         
   5  13  -6         13.24          5.66         3.38 o                         
   7  13  -6         18.16          9.82         3.58 o                         
   9  13  -6         34.29         36.99         4.03 o                         
  11  13  -6         40.68         32.75         5.49 o                         
  13  13  -6          1.52          1.60         4.10 o                         
  15  13  -6          1.19          0.86         5.50 o                         
  17  13  -6          3.55         15.55        12.72 o                         
  -6  14  -6          6.52         11.00         5.09 o                         
  -4  14  -6          8.98          7.67         4.97 o                         
  -2  14  -6         11.85          1.99         5.78 o                         
   0  14  -6         52.13         49.76         5.29 o                         
   2  14  -6         35.53         33.90         4.42 o                         
   4  14  -6          9.07          2.81         4.03 o                         
   6  14  -6         24.06         24.75         4.68 o                         
   8  14  -6         53.33         66.67         4.82 o                         
  10  14  -6         85.08         75.97         6.02 o                         
  12  14  -6          7.69          9.50         4.54 o                         
  14  14  -6          1.74         -6.16         6.16 o                         
  16  14  -6          1.18         -4.01         4.01 o                         
  -5  15  -6         26.44         29.53         5.63 o                         
  -3  15  -6         16.58         16.00         5.01 o                         
  -1  15  -6          2.88          1.66         4.88 o                         
   1  15  -6        122.52        124.96         7.68 o                         
   3  15  -6        210.13        229.69         8.37 o                         
   5  15  -6         90.05        105.87         6.44 o                         
   7  15  -6          7.20          9.41         4.85 o                         
   9  15  -6          2.93          3.68         3.95 o                         
  11  15  -6         27.08         26.06         6.81 o                         
  13  15  -6          8.30          8.91         5.05 o                         
  15  15  -6          4.92         13.67         6.87 o                         
  -4  16  -6         10.24          1.98         8.42 o                         
  -2  16  -6         48.40         44.49         7.03 o                         
   0  16  -6         59.15         66.02         8.63 o                         
   2  16  -6          4.28          8.17         5.61 o                         
   4  16  -6         71.79         75.10         5.92 o                         
   6  16  -6         48.23         56.10         4.44 o                         
   8  16  -6         13.38          6.95         4.40 o                         
  10  16  -6         55.54         72.63         9.15 o                         
  12  16  -6         22.36         24.66         6.07 o                         
  14  16  -6         10.52          4.41         9.56 o                         
  -3  17  -6         15.12         33.35         8.34 o                         
  -1  17  -6         36.19         39.67         6.81 o                         
   1  17  -6         25.28         27.71         6.30 o                         
   3  17  -6         12.68         10.25         5.48 o                         
   5  17  -6         23.76         19.85         4.61 o                         
   7  17  -6         26.71         26.49         4.93 o                         
   9  17  -6         65.49         60.06         4.80 o                         
  11  17  -6          4.98          2.30        13.20 o                         
  13  17  -6          0.52          5.70         9.96 o                         
  -2  18  -6          9.80         26.45        15.05 o                         
   0  18  -6         50.22         59.75         7.57 o                         
   2  18  -6         32.70         24.82         6.17 o                         
   4  18  -6         45.08         46.03         5.54 o                         
   6  18  -6         25.94         24.45         6.00 o                         
   8  18  -6         19.71         14.25         6.25 o                         
  10  18  -6          0.67          3.71         4.54 o                         
  12  18  -6          8.68          8.20         5.85 o                         
   1  19  -6          7.75         21.99         7.41 o                         
   3  19  -6         16.09         34.99         8.68 o                         
   5  19  -6         10.12         11.81         7.68 o                         
   7  19  -6         45.13         54.23         6.63 o                         
   9  19  -6          8.36         17.67         6.95 o                         
   4  20  -6         13.16         10.02         7.36 o                         
   6  20  -6         12.75         15.55        15.55 o                         
 -13   1  -5         43.14         64.32         5.74 o                         
 -11   1  -5          1.95          0.56         4.53 o                         
  -9   1  -5          0.18         -3.83         3.83 o                         
  -7   1  -5        105.91         91.14         4.59 o                         
  -5   1  -5        487.83        480.23        10.01 o                         
  -3   1  -5          8.04          2.06         3.25 o                         
  -1   1  -5         91.79         97.11         4.35 o                         
   1   1  -5        359.00        362.32         7.68 o                         
   3   1  -5       1638.28       1766.93        30.31 o                         
   5   1  -5         54.53         43.37         2.31 o                         
   7   1  -5        333.91        394.02         6.67 o                         
   9   1  -5        204.01        204.97         3.83 o                         
  11   1  -5        253.37        252.08         6.33 o                         
  13   1  -5         15.38         12.40         2.93 o                         
  15   1  -5         81.64         69.74         4.49 o                         
 -12   2  -5          0.34          0.74         4.89 o                         
 -10   2  -5          2.48          1.82         4.32 o                         
  -8   2  -5         53.15         54.56         6.16 o                         
  -6   2  -5          1.45         -1.38         3.54 o                         
  -4   2  -5         22.22         18.46         3.66 o                         
  -2   2  -5        161.93        173.18         5.42 o                         
   0   2  -5        103.21         99.67         3.77 o                         
   2   2  -5        741.74        819.36        13.77 o                         
   4   2  -5        885.39        807.18        14.12 o                         
   6   2  -5       1083.92       1159.53        18.36 o                         
   8   2  -5        373.40        394.83         6.69 o                         
  10   2  -5        366.07        406.99         7.44 o                         
  12   2  -5         54.74         54.78         3.85 o                         
  14   2  -5         17.17         13.94         1.82 o                         
  16   2  -5          2.76         -4.24         4.24 o                         
 -13   3  -5          1.83         -1.10         5.64 o                         
 -11   3  -5         35.91         41.50         5.31 o                         
  -9   3  -5         39.56         41.72         4.50 o                         
  -7   3  -5         44.31         38.98         3.88 o                         
  -5   3  -5        213.56        204.03         6.84 o                         
  -3   3  -5        473.83        498.59         9.71 o                         
  -1   3  -5        233.09        210.35         5.36 o                         
   1   3  -5        175.88        191.47         4.79 o                         
   3   3  -5        299.26        352.87         7.14 o                         
   5   3  -5        159.89        170.05         3.71 o                         
   7   3  -5        766.42        856.36        13.65 o                         
   9   3  -5          6.40          3.04         2.22 o                         
  11   3  -5         84.14         81.19         4.47 o                         
  13   3  -5         11.45         -0.49         5.24 o                         
  15   3  -5         94.55         91.67        12.49 o                         
  17   3  -5          6.17          3.22         3.15 o                         
 -12   4  -5         12.94         18.61         5.70 o                         
 -10   4  -5          0.24         -3.07         4.28 o                         
  -8   4  -5          8.05         -0.31         3.49 o                         
  -6   4  -5         90.69         77.83         4.15 o                         
  -4   4  -5        402.02        413.06         8.18 o                         
  -2   4  -5       1039.04       1042.00        17.68 o                         
   0   4  -5        595.99        575.95        12.88 o                         
   2   4  -5       2978.67       3189.81        61.23 o                         
   4   4  -5          0.46         -2.29         2.29 o                         
   6   4  -5        895.83        936.84        14.62 o                         
   8   4  -5         93.04         85.56         2.76 o                         
  10   4  -5        171.13        152.46         4.42 o                         
  12   4  -5        318.23        306.58        10.28 o                         
  14   4  -5          7.91         12.69         4.19 o                         
  16   4  -5         56.17         74.87         9.19 o                         
  18   4  -5         11.82         12.99         3.33 o                         
 -13   5  -5         14.50          8.49         5.63 o                         
 -11   5  -5         15.00         16.77         4.73 o                         
  -9   5  -5         66.21         68.16         4.72 o                         
  -7   5  -5          9.56          7.90         3.59 o                         
  -5   5  -5        142.02        153.56         4.81 o                         
  -3   5  -5        717.95        707.73        12.60 o                         
  -1   5  -5       1005.08       1059.56        17.00 o                         
   1   5  -5        794.91        750.19        12.54 o                         
   3   5  -5        873.34        872.65        13.92 o                         
   5   5  -5        213.12        207.73         4.37 o                         
   7   5  -5        404.95        387.02         7.40 o                         
   9   5  -5        293.26        282.99         6.28 o                         
  11   5  -5        798.01        804.87        19.99 o                         
  13   5  -5        369.83        357.15         9.64 o                         
  15   5  -5         29.47         38.46         4.98 o                         
  17   5  -5          1.27         -4.35         4.40 o                         
  19   5  -5          1.11         -0.40         3.15 o                         
 -12   6  -5          8.83          1.02         5.34 o                         
 -10   6  -5         16.21         21.16         4.46 o                         
  -8   6  -5         39.82         46.60         4.28 o                         
  -6   6  -5        206.23        201.12         5.63 o                         
  -4   6  -5        113.11        121.53         4.44 o                         
  -2   6  -5       1005.11       1021.11        16.51 o                         
   0   6  -5          3.35          4.82         2.79 o                         
   2   6  -5        495.12        530.57         9.11 o                         
   4   6  -5        548.51        605.06        10.12 o                         
   6   6  -5         81.14         89.99         3.17 o                         
   8   6  -5        289.28        284.65         5.58 o                         
  10   6  -5        328.13        349.39         7.88 o                         
  12   6  -5        142.62        125.55         4.52 o                         
  14   6  -5         49.16         53.18         5.42 o                         
  16   6  -5          3.67          3.41         5.64 o                         
  18   6  -5          1.19          7.01         5.06 o                         
  20   6  -5          0.76          0.94         5.65 o                         
 -11   7  -5          0.21         -4.58         4.58 o                         
  -9   7  -5          5.28         -1.98         4.07 o                         
  -7   7  -5         32.84         44.39         5.42 o                         
  -5   7  -5         43.38         46.85         4.31 o                         
  -3   7  -5        630.72        614.75        11.78 o                         
  -1   7  -5        452.62        432.91         8.09 o                         
   1   7  -5        192.15        201.66         4.77 o                         
   3   7  -5         71.22         97.73         3.32 o                         
   5   7  -5        168.27        181.34         4.12 o                         
   7   7  -5        507.62        515.72         9.19 o                         
   9   7  -5        118.31        120.14         3.36 o                         
  11   7  -5         89.39         84.52         5.10 o                         
  13   7  -5         57.00         46.01         3.93 o                         
  15   7  -5         15.04         17.16         5.12 o                         
  17   7  -5          0.46          0.78         4.75 o                         
 -12   8  -5          0.27         -0.32         5.16 o                         
 -10   8  -5          4.15          1.36         6.39 o                         
  -8   8  -5          6.87          4.25         4.08 o                         
  -6   8  -5         34.23         26.14         4.17 o                         
  -4   8  -5        202.86        229.35         7.74 o                         
  -2   8  -5        126.16        109.34         4.14 o                         
   0   8  -5        140.68        135.41         4.21 o                         
   2   8  -5         11.54          1.79         2.65 o                         
   4   8  -5         39.88         41.70         2.65 o                         
   6   8  -5         19.52         21.60         2.75 o                         
   8   8  -5          6.93          1.68         2.34 o                         
  10   8  -5        129.00        128.61         5.01 o                         
  12   8  -5        293.78        315.87        11.38 o                         
  14   8  -5         84.78         84.66         9.73 o                         
  16   8  -5          1.18          0.00         8.95 o                         
  18   8  -5          0.08          6.60         8.48 o                         
  20   8  -5          0.55         10.84         7.54 o                         
 -11   9  -5         16.50         17.67         7.87 o                         
  -9   9  -5         29.84         31.80         4.76 o                         
  -7   9  -5          6.61          2.62         4.29 o                         
  -5   9  -5         92.54         94.67         4.63 o                         
  -3   9  -5       1121.22       1115.45        19.19 o                         
  -1   9  -5        942.24        928.44        15.30 o                         
   1   9  -5        144.42        144.90         4.34 o                         
   3   9  -5         42.75         44.98         3.02 o                         
   5   9  -5          6.75          3.59         2.23 o                         
   7   9  -5        146.80        139.22         4.41 o                         
   9   9  -5         35.90         32.61         2.46 o                         
  11   9  -5        474.89        517.65        11.08 o                         
  13   9  -5         14.77          9.65         4.04 o                         
  17   9  -5          3.74         -1.88         8.95 o                         
  19   9  -5          0.18          5.18         8.95 o                         
 -10  10  -5          2.53         -0.16         4.50 o                         
  -8  10  -5          8.17          3.95         4.40 o                         
  -6  10  -5        125.31        141.09         5.63 o                         
  -4  10  -5        278.44        283.11         6.67 o                         
  -2  10  -5       1537.41       1568.41        26.27 o                         
   0  10  -5        204.19        196.44         5.12 o                         
   2  10  -5        192.48        209.67         5.77 o                         
   4  10  -5        169.07        170.70         4.28 o                         
   6  10  -5         58.37         46.56         3.20 o                         
   8  10  -5         43.08         40.62         3.11 o                         
  10  10  -5        165.93        161.83         6.12 o                         
  12  10  -5         91.30         94.16         5.05 o                         
  14  10  -5          2.63         -3.31         3.31 o                         
  16  10  -5          0.42          6.60        10.37 o                         
  18  10  -5          3.04         -2.83         9.42 o                         
 -11  11  -5          0.67         -3.86         5.88 o                         
  -9  11  -5         32.73         21.86         6.38 o                         
  -7  11  -5         11.70          9.77         4.58 o                         
  -5  11  -5         81.51         65.97         4.78 o                         
  -3  11  -5         55.94         60.43         4.39 o                         
  -1  11  -5        592.15        600.59        11.23 o                         
   1  11  -5         76.18         58.12         3.50 o                         
   3  11  -5        329.73        311.02         6.30 o                         
   5  11  -5        493.34        470.59         8.71 o                         
   7  11  -5         66.42         60.13         3.82 o                         
   9  11  -5         73.27         85.79         3.78 o                         
  11  11  -5        347.47        334.60         8.44 o                         
  13  11  -5         22.12         28.41         4.30 o                         
  15  11  -5         32.67         32.66         2.75 o                         
  17  11  -5          3.70         16.96        10.84 o                         
 -10  12  -5          1.62         -4.33         5.87 o                         
  -8  12  -5         17.78         15.79         5.40 o                         
  -6  12  -5         32.16         34.76         4.82 o                         
  -4  12  -5        108.26        124.67         5.47 o                         
  -2  12  -5         40.88         38.38         4.05 o                         
   0  12  -5        682.17        688.77        12.53 o                         
   2  12  -5        266.06        277.54         6.53 o                         
   4  12  -5        185.13        165.70         4.80 o                         
   6  12  -5        186.66        180.48         4.98 o                         
   8  12  -5        113.10        123.44         5.81 o                         
  10  12  -5         35.01         30.35         3.69 o                         
  12  12  -5         18.97          9.57         3.41 o                         
  14  12  -5          8.92         -0.75         6.27 o                         
  16  12  -5         19.71         22.78        15.08 o                         
  18  12  -5          1.52          2.36        11.31 o                         
  -9  13  -5         20.02         19.47         4.87 o                         
  -7  13  -5         77.70         86.42         5.35 o                         
  -5  13  -5         75.65         86.78         5.18 o                         
  -3  13  -5         33.46         24.52         4.35 o                         
  -1  13  -5         18.66         20.69         3.55 o                         
   1  13  -5        134.51        132.34         5.13 o                         
   3  13  -5         31.34         28.79         3.74 o                         
   5  13  -5         53.20         49.92         3.81 o                         
   7  13  -5        164.49        162.77         5.01 o                         
   9  13  -5         15.45          6.43         2.92 o                         
  11  13  -5         23.94         22.18         4.43 o                         
  13  13  -5          8.76          0.17         4.76 o                         
  15  13  -5          1.87         -3.09         3.23 o                         
  17  13  -5          2.26         -0.47        11.78 o                         
  -8  14  -5          7.78          0.82         7.71 o                         
  -6  14  -5         23.58         24.87         4.69 o                         
  -4  14  -5         48.60         36.53         4.79 o                         
  -2  14  -5         99.72         87.57         5.81 o                         
   0  14  -5        123.42        121.04         6.25 o                         
   2  14  -5          9.64          3.78         3.68 o                         
   4  14  -5        162.60        174.14         5.69 o                         
   6  14  -5          0.95         -1.85         2.76 o                         
   8  14  -5         60.15         79.58         4.53 o                         
  10  14  -5        242.68        237.43         9.91 o                         
  12  14  -5         21.38         25.28         7.07 o                         
  14  14  -5         19.17         20.72         6.00 o                         
  16  14  -5          6.12          7.01         4.20 o                         
  -7  15  -5         61.14         51.50        10.19 o                         
  -5  15  -5         27.42         28.45         6.48 o                         
  -3  15  -5         20.57         -1.82         6.04 o                         
  -1  15  -5        141.57        134.46         7.72 o                         
   1  15  -5         59.82         56.34         5.40 o                         
   3  15  -5         37.15         48.24         4.34 o                         
   5  15  -5         31.27         38.04         4.43 o                         
   7  15  -5         54.36         46.83         4.46 o                         
   9  15  -5         91.30         92.90         6.04 o                         
  11  15  -5          3.11          0.96         3.94 o                         
  13  15  -5          3.80          2.94         9.64 o                         
  15  15  -5         13.51         12.87         5.38 o                         
  -6  16  -5          5.99         11.26         7.02 o                         
  -4  16  -5         18.55         14.51         5.90 o                         
  -2  16  -5         37.03         30.77         6.44 o                         
   0  16  -5         93.23         92.29         5.85 o                         
   2  16  -5         13.61          6.44         4.57 o                         
   4  16  -5          4.01         -3.94         3.94 o                         
   6  16  -5          0.53         -1.35         5.30 o                         
   8  16  -5         40.19         42.06         4.65 o                         
  10  16  -5         13.81         15.39         3.37 o                         
  12  16  -5          7.50         -3.23         9.39 o                         
  14  16  -5          1.03          0.70         5.08 o                         
  -5  17  -5         21.82         27.80         6.65 o                         
  -3  17  -5          1.55         -4.34         6.38 o                         
  -1  17  -5          6.83         11.75         5.59 o                         
   1  17  -5         90.50         88.96         6.27 o                         
   3  17  -5          3.54         -0.42         5.16 o                         
   5  17  -5         13.32         14.59         4.25 o                         
   7  17  -5          5.33          1.47         4.32 o                         
   9  17  -5         10.05         10.01         3.65 o                         
  11  17  -5          0.15         -7.63         9.16 o                         
  13  17  -5          4.47          3.36         8.23 o                         
  -4  18  -5         14.61          9.78         7.08 o                         
  -2  18  -5         42.04         45.05         6.91 o                         
   0  18  -5          1.01          5.58         6.27 o                         
   2  18  -5         48.46         52.85         5.68 o                         
   4  18  -5         23.50         25.29         5.11 o                         
   6  18  -5          1.44         -3.15         4.55 o                         
   8  18  -5         10.53         15.25         4.93 o                         
  10  18  -5         11.21          2.74         3.91 o                         
  12  18  -5          0.59          1.55         7.31 o                         
  -3  19  -5         30.33         32.50         7.44 o                         
  -1  19  -5        117.37        126.04         8.91 o                         
   1  19  -5         67.89         79.46         7.10 o                         
   3  19  -5         15.42          8.50         5.16 o                         
   5  19  -5         28.81         37.81         6.43 o                         
   7  19  -5         30.78         28.67         5.48 o                         
   9  19  -5         21.22         16.53         4.60 o                         
  11  19  -5          4.51         18.75        10.49 o                         
   0  20  -5         26.33         38.40         7.33 o                         
   2  20  -5         21.17         30.66         6.95 o                         
   4  20  -5          3.99          1.13         9.06 o                         
   6  20  -5         50.73         63.25         8.02 o                         
   8  20  -5         28.30         24.36         5.27 o                         
   3  21  -5         19.88         15.55        15.08 o                         
   5  21  -5         30.77         14.61        15.08 o                         
 -14   0  -4         24.24         40.74         7.28 o                         
 -12   0  -4         15.89          2.14         6.07 o                         
 -10   0  -4          4.44         -4.88         4.88 o                         
  -8   0  -4        274.93        281.77        11.40 o                         
  -6   0  -4         99.87         97.83         6.41 o                         
  -4   0  -4        908.34        855.93        28.56 o                         
  -2   0  -4        590.99        620.81        17.37 o                         
   0   0  -4        658.26        594.85        17.96 o                         
   2   0  -4       2840.25       2742.09        72.84 o                         
   4   0  -4         97.79         85.73         3.30 o                         
   6   0  -4       1362.30       1401.99        29.91 o                         
   8   0  -4       2615.55       2992.67        78.63 o                         
  10   0  -4        774.90        802.56        24.73 o                         
  12   0  -4        152.43        135.22         9.66 o                         
 -15   1  -4          6.06          9.92         4.50 o                         
 -13   1  -4         38.81         42.89         4.33 o                         
 -11   1  -4         57.63         51.10         3.90 o                         
  -9   1  -4         19.31         10.99         3.43 o                         
  -7   1  -4        228.65        227.24         5.64 o                         
  -5   1  -4        274.50        278.99         6.17 o                         
  -3   1  -4       1355.81       1414.67        24.12 o                         
  -1   1  -4       3003.08       3143.24        52.94 o                         
   1   1  -4        265.53        251.34         5.41 o                         
   3   1  -4       1194.64       1211.01        21.89 o                         
   5   1  -4         78.15         77.48         2.19 o                         
   7   1  -4       4033.46       4067.16        60.49 o                         
   9   1  -4        282.73        318.04         7.28 o                         
  11   1  -4        364.78        354.78        11.63 o                         
  13   1  -4          0.36         -2.70         2.70 o                         
 -14   2  -4         51.42         60.26         5.85 o                         
 -12   2  -4         37.92         46.14         4.49 o                         
 -10   2  -4         88.84         89.30         4.71 o                         
  -8   2  -4        106.32         93.69         4.02 o                         
  -6   2  -4        131.48        140.11         4.58 o                         
  -4   2  -4        300.33        314.09         6.70 o                         
  -2   2  -4       1778.18       1833.58        32.23 o                         
   0   2  -4       2350.62       2367.47        39.64 o                         
   2   2  -4        852.60        795.34        13.06 o                         
   4   2  -4        919.47        934.53        14.31 o                         
   6   2  -4        456.10        441.19         7.07 o                         
   8   2  -4        583.44        596.32        10.26 o                         
  10   2  -4        302.31        279.71         6.95 o                         
  12   2  -4         16.94          8.15         4.41 o                         
  14   2  -4         79.73         87.95         7.59 o                         
 -13   3  -4          7.52          7.31         5.17 o                         
 -11   3  -4          7.14          5.73         3.87 o                         
  -9   3  -4         34.81         19.77         3.55 o                         
  -7   3  -4         16.75         19.36         3.17 o                         
  -5   3  -4        186.99        197.18         4.99 o                         
  -3   3  -4        862.95        942.06        16.68 o                         
  -1   3  -4      10872.73      10799.32       185.36 o                         
   1   3  -4       3043.21       2829.85        46.85 o                         
   3   3  -4        122.49        108.49         4.32 o                         
   5   3  -4        474.08        503.05         8.52 o                         
   7   3  -4       3272.69       3337.45        52.22 o                         
   9   3  -4         78.80         76.58         2.95 o                         
  11   3  -4         57.66         60.78         3.11 o                         
  13   3  -4         68.05         48.17         6.83 o                         
  15   3  -4         56.08         56.57         4.63 o                         
 -14   4  -4         15.15         13.97         5.68 o                         
 -12   4  -4          7.34         12.93         4.36 o                         
 -10   4  -4          5.01          1.07         3.59 o                         
  -8   4  -4         58.38         48.45         3.64 o                         
  -6   4  -4        126.79        124.45         4.25 o                         
  -4   4  -4        520.44        552.22         9.95 o                         
  -2   4  -4       2033.61       2077.59        33.05 o                         
   0   4  -4       2014.95       2109.88        31.55 o                         
   2   4  -4        485.34        520.96         8.68 o                         
   4   4  -4       1887.80       1990.13        30.30 o                         
   6   4  -4         67.82         68.56         2.41 o                         
   8   4  -4        211.92        228.03         4.94 o                         
  10   4  -4        196.72        208.53         5.34 o                         
  12   4  -4         73.41         72.82         5.78 o                         
  14   4  -4         48.23         47.21         9.19 o                         
  16   4  -4          0.17          1.14         4.24 o                         
 -13   5  -4          2.14          4.72         4.10 o                         
 -11   5  -4          2.96         -0.93         3.73 o                         
  -9   5  -4         13.72         10.19         3.38 o                         
  -7   5  -4         91.67         85.54         3.87 o                         
  -5   5  -4         43.41         33.87         3.28 o                         
  -3   5  -4         24.06         29.73         3.28 o                         
  -1   5  -4       1186.71       1239.75        19.60 o                         
   1   5  -4         77.98         82.95         2.84 o                         
   3   5  -4       3090.41       3426.06        53.83 o                         
   5   5  -4        596.06        580.65         9.93 o                         
   7   5  -4        117.49        122.92         2.98 o                         
   9   5  -4        218.18        217.43         5.92 o                         
  11   5  -4        365.34        341.70         9.41 o                         
  13   5  -4         69.28         76.57         5.79 o                         
  15   5  -4         59.17         49.95         6.83 o                         
  17   5  -4          3.10          2.09         4.15 o                         
 -14   6  -4          5.06          0.27         5.62 o                         
 -12   6  -4         12.32         13.47         4.13 o                         
 -10   6  -4         42.71         40.36         4.14 o                         
  -8   6  -4         77.83         79.05         4.00 o                         
  -6   6  -4        194.33        194.06         5.34 o                         
  -4   6  -4          0.77         -2.69         2.89 o                         
  -2   6  -4       6816.97       6934.64       114.52 o                         
   0   6  -4        264.85        240.41         5.03 o                         
   2   6  -4        334.76        327.27         6.12 o                         
   4   6  -4        366.32        331.64         6.02 o                         
   6   6  -4        289.64        319.31         5.81 o                         
   8   6  -4        435.65        515.41        10.41 o                         
  10   6  -4         24.87         22.72         2.88 o                         
  12   6  -4        393.85        411.33        12.35 o                         
  14   6  -4        115.98        108.55         6.90 o                         
  16   6  -4          8.83          7.73         5.81 o                         
  18   6  -4          1.01         -0.47         6.13 o                         
  20   6  -4          0.10         -3.28         3.28 o                         
 -13   7  -4         10.54         10.52         5.27 o                         
 -11   7  -4         70.04         76.28         5.13 o                         
  -9   7  -4          3.82         -3.51         3.51 o                         
  -7   7  -4         89.86         88.08         4.07 o                         
  -5   7  -4        845.81        844.84        14.47 o                         
  -3   7  -4       1060.94       1078.16        17.17 o                         
  -1   7  -4        684.98        690.46        11.63 o                         
   1   7  -4        696.12        723.85        11.74 o                         
   3   7  -4       2969.66       3169.21        47.62 o                         
   5   7  -4        400.21        352.15         6.23 o                         
   7   7  -4        301.16        292.23         5.96 o                         
   9   7  -4        944.23        985.18        20.01 o                         
  11   7  -4        142.82        120.52         6.74 o                         
  13   7  -4         84.64        102.52        11.84 o                         
  15   7  -4          6.61          1.27         4.60 o                         
  17   7  -4          5.93          3.30         7.07 o                         
  19   7  -4          4.13          1.88         7.07 o                         
 -12   8  -4          4.93          2.48         4.19 o                         
 -10   8  -4         18.47         11.69         4.33 o                         
  -8   8  -4        121.84        127.00         4.80 o                         
  -6   8  -4         69.22         60.58         3.73 o                         
  -4   8  -4        527.08        541.37         9.54 o                         
  -2   8  -4        216.01        215.44         5.01 o                         
   0   8  -4        174.68        164.87         4.27 o                         
   2   8  -4        375.11        367.38         6.52 o                         
   4   8  -4        637.94        641.59        10.51 o                         
   6   8  -4        357.87        378.42         6.92 o                         
   8   8  -4        158.40        159.59         3.86 o                         
  10   8  -4         85.51         78.16         3.58 o                         
  12   8  -4       1783.21       1760.02        38.24 o                         
  14   8  -4         15.37         13.38         7.54 o                         
  16   8  -4          3.33          1.96         5.65 o                         
  20   8  -4          1.20         13.19         7.07 o                         
 -13   9  -4          5.47          4.30         4.52 o                         
 -11   9  -4         12.80          7.49         4.21 o                         
  -9   9  -4         35.46         39.84         6.81 o                         
  -7   9  -4         87.74        100.76         4.50 o                         
  -5   9  -4        783.78        814.45        13.54 o                         
  -3   9  -4        139.45        155.98         4.50 o                         
  -1   9  -4        101.76         88.08         3.58 o                         
   1   9  -4       1125.12       1091.53        17.32 o                         
   3   9  -4        746.24        757.45        12.25 o                         
   5   9  -4        280.29        288.16         5.54 o                         
   7   9  -4        133.10        116.22         3.93 o                         
   9   9  -4        379.53        363.13         8.16 o                         
  11   9  -4        180.24        207.91         7.70 o                         
  13   9  -4         37.04         35.96         5.54 o                         
  15   9  -4          0.63         -7.54         8.95 o                         
  17   9  -4          4.83         10.37         8.48 o                         
 -12  10  -4          0.59         -1.19         4.68 o                         
 -10  10  -4          8.59          7.60         4.21 o                         
  -8  10  -4         59.34         47.98         4.40 o                         
  -6  10  -4        230.64        243.79         6.15 o                         
  -4  10  -4         49.71         46.06         3.45 o                         
  -2  10  -4        570.72        563.27        10.01 o                         
   0  10  -4         21.95         14.67         2.87 o                         
   2  10  -4        172.02        171.01         4.34 o                         
   4  10  -4        169.30        177.07         4.34 o                         
   6  10  -4         81.94         96.17         3.95 o                         
   8  10  -4        275.65        275.56         5.87 o                         
  10  10  -4         68.46         73.04         4.19 o                         
  12  10  -4        102.21         89.99         5.90 o                         
  14  10  -4          9.61          2.42         2.07 o                         
  16  10  -4          2.29         17.43         9.90 o                         
  18  10  -4          2.93          1.41         8.95 o                         
 -11  11  -4          4.95          4.01         4.07 o                         
  -9  11  -4         31.72         33.26         4.49 o                         
  -7  11  -4         13.84         18.47         3.82 o                         
  -5  11  -4         24.30         10.08         4.05 o                         
  -3  11  -4        282.52        269.16         5.91 o                         
  -1  11  -4        245.69        236.59         5.48 o                         
   1  11  -4        209.18        196.33         5.68 o                         
   3  11  -4        152.61        163.95         4.70 o                         
   5  11  -4        125.10        115.03         3.63 o                         
   7  11  -4         38.12         27.01         2.76 o                         
   9  11  -4        329.58        342.39        12.96 o                         
  11  11  -4        307.57        328.95         8.40 o                         
  13  11  -4         14.28          4.04         3.51 o                         
  15  11  -4         13.55         13.75         5.65 o                         
  17  11  -4          0.55         13.67        10.37 o                         
 -12  12  -4          1.24         -4.23         4.23 o                         
 -10  12  -4         26.70         26.38         4.54 o                         
  -8  12  -4         12.64         17.85         3.76 o                         
  -6  12  -4         72.53         70.75         4.41 o                         
  -4  12  -4         35.18         31.88         3.57 o                         
  -2  12  -4         36.42         26.45         4.00 o                         
   0  12  -4        943.62        928.91        15.21 o                         
   2  12  -4        212.29        197.99         5.43 o                         
   4  12  -4         65.21         65.37         3.53 o                         
   6  12  -4         46.03         46.49         3.26 o                         
   8  12  -4        227.56        242.80         5.66 o                         
  10  12  -4        130.89        124.38         5.69 o                         
  12  12  -4         30.87         31.21         4.57 o                         
  14  12  -4         18.00         10.19         3.51 o                         
  16  12  -4          1.40          4.71        10.84 o                         
  18  12  -4          0.80          2.83         9.90 o                         
 -11  13  -4          5.72          9.33         5.84 o                         
  -9  13  -4          9.96          7.82         3.42 o                         
  -7  13  -4         67.76         69.34         4.84 o                         
  -5  13  -4         26.02         15.55         3.81 o                         
  -3  13  -4        102.60        105.42         4.83 o                         
  -1  13  -4        394.01        381.14         8.43 o                         
   1  13  -4        289.77        311.46         7.11 o                         
   3  13  -4         29.87         28.13         3.05 o                         
   5  13  -4         37.72         35.58         3.00 o                         
   7  13  -4        163.39        169.05         5.31 o                         
   9  13  -4         35.80         26.28         2.52 o                         
  11  13  -4         68.01         60.64        11.32 o                         
  13  13  -4         24.24         16.87         5.82 o                         
  15  13  -4          9.03          1.03         3.11 o                         
  17  13  -4          2.85          4.24        10.84 o                         
 -10  14  -4         19.41         14.92         5.98 o                         
  -8  14  -4         82.13         69.01         7.34 o                         
  -6  14  -4         47.84         59.42         5.95 o                         
  -4  14  -4          5.47          4.14         4.74 o                         
  -2  14  -4        110.98        112.13         7.15 o                         
   0  14  -4        296.26        314.31         7.54 o                         
   2  14  -4        209.49        197.15         5.54 o                         
   4  14  -4         94.74         83.54         4.20 o                         
   6  14  -4        443.64        431.70         9.71 o                         
   8  14  -4         24.44         20.12         3.04 o                         
  10  14  -4         78.63         73.37         4.31 o                         
  12  14  -4          0.06          4.94         3.91 o                         
  14  14  -4         12.80          8.30         3.92 o                         
  16  14  -4          3.03          0.74         3.40 o                         
  -9  15  -4          2.06          0.70         5.54 o                         
  -7  15  -4          8.01          6.26         5.41 o                         
  -5  15  -4          5.46          3.43         4.99 o                         
  -3  15  -4         49.62         53.52         5.55 o                         
  -1  15  -4         38.84         30.16         4.32 o                         
   1  15  -4        260.92        256.03         6.56 o                         
   3  15  -4        150.95        156.26         5.62 o                         
   5  15  -4          0.97         -2.71         2.71 o                         
   7  15  -4         10.63         12.61         3.15 o                         
   9  15  -4         16.92         15.97         2.81 o                         
  11  15  -4         42.42         56.32         7.31 o                         
  13  15  -4          5.32         10.20         5.21 o                         
  15  15  -4         24.48         25.52         5.97 o                         
  -8  16  -4         13.03         25.46         6.57 o                         
  -6  16  -4         62.68         66.99         6.24 o                         
  -4  16  -4         22.10         20.27         5.65 o                         
  -2  16  -4         68.73         72.60         5.40 o                         
   0  16  -4         68.39         59.70         5.48 o                         
   2  16  -4        224.48        239.22         7.55 o                         
   4  16  -4        154.48        158.60         5.70 o                         
   6  16  -4         56.60         56.79         4.94 o                         
   8  16  -4         24.62         26.49         3.62 o                         
  10  16  -4         41.90          5.85         9.31 o                         
  12  16  -4         23.50         28.65         7.17 o                         
  14  16  -4         12.45         17.32         6.83 o                         
  -7  17  -4         54.06         61.35         7.53 o                         
  -5  17  -4         79.63         94.76         7.07 o                         
  -3  17  -4         66.43         67.64         6.12 o                         
  -1  17  -4         89.21         84.02         5.90 o                         
   1  17  -4        124.99        117.53         6.29 o                         
   3  17  -4        169.81        169.75         6.78 o                         
   5  17  -4         75.23         71.88         5.42 o                         
   7  17  -4         61.74         83.25         5.00 o                         
   9  17  -4         47.41         42.55         6.30 o                         
  11  17  -4          8.74          1.61         7.01 o                         
  13  17  -4          9.77         19.35         9.00 o                         
  -6  18  -4         40.89         47.65         6.46 o                         
  -4  18  -4         60.56         67.14         6.67 o                         
  -2  18  -4          8.69          5.99         5.51 o                         
   0  18  -4        127.41        122.49         6.68 o                         
   2  18  -4         55.61         61.25         5.50 o                         
   4  18  -4         45.36         56.41         5.23 o                         
   6  18  -4         53.19         61.84         5.35 o                         
   8  18  -4         29.25         23.29         3.49 o                         
  10  18  -4          8.86          7.52         8.33 o                         
  12  18  -4         11.73          7.96         7.10 o                         
  -5  19  -4          7.37          9.57         6.31 o                         
  -3  19  -4          8.26         19.93         7.54 o                         
  -1  19  -4         22.84         27.93         6.47 o                         
   1  19  -4         10.93         12.48         5.32 o                         
   3  19  -4         18.98         14.82         5.04 o                         
   5  19  -4         73.15         82.09         7.66 o                         
   7  19  -4          1.48          5.38         6.60 o                         
   9  19  -4         18.83         21.38         5.09 o                         
  11  19  -4          6.57         13.22         7.47 o                         
  -4  20  -4         14.80         36.28        16.96 o                         
  -2  20  -4          5.70          7.89         7.38 o                         
   0  20  -4          2.60          8.22         8.64 o                         
   2  20  -4          5.46          0.01         5.38 o                         
   4  20  -4         12.03         15.12         5.06 o                         
   6  20  -4         34.79         50.78         7.20 o                         
   8  20  -4         10.46          6.58         5.29 o                         
  10  20  -4          5.96         11.07         7.83 o                         
  -1  21  -4         33.25         33.62         7.22 o                         
   1  21  -4          5.32         -0.97         6.32 o                         
   3  21  -4          0.87         -5.63         5.63 o                         
   5  21  -4          4.06         -2.27         5.04 o                         
   7  21  -4         11.38          5.88         3.84 o                         
 -15   1  -3         25.92         29.18         3.93 o                         
 -13   1  -3         72.74         92.03         4.18 o                         
 -11   1  -3         46.50         47.83         3.52 o                         
  -9   1  -3          3.44         -2.84         2.84 o                         
  -7   1  -3        130.09        140.51         4.36 o                         
  -5   1  -3        678.87        673.40        12.06 o                         
  -3   1  -3         19.08         22.93         2.21 o                         
  -1   1  -3       1029.67       1114.31        19.65 o                         
   1   1  -3       1252.23       1197.49        20.62 o                         
   3   1  -3         38.26         41.02         2.15 o                         
   5   1  -3        298.10        302.49         5.12 o                         
   7   1  -3        120.04        132.77         3.58 o                         
   9   1  -3        231.76        243.00         8.06 o                         
  11   1  -3        111.73        128.11         5.33 o                         
 -16   2  -3          5.18          8.42         3.79 o                         
 -14   2  -3         21.08         17.70         3.86 o                         
 -12   2  -3         63.28         56.38         3.84 o                         
 -10   2  -3        198.09        188.35         4.96 o                         
  -8   2  -3        146.36        125.73         4.11 o                         
  -6   2  -3        556.92        569.73        10.02 o                         
  -4   2  -3        258.23        250.21         5.26 o                         
  -2   2  -3       4442.89       4334.23        72.61 o                         
   0   2  -3       1629.45       1799.95        30.34 o                         
   2   2  -3       2686.02       2822.47        46.59 o                         
   4   2  -3        933.01        884.55        13.82 o                         
   6   2  -3        197.34        205.23         5.61 o                         
   8   2  -3       1359.70       1515.84        32.06 o                         
  10   2  -3        272.04        299.70        12.08 o                         
  12   2  -3        163.29        170.14         7.20 o                         
  14   2  -3          9.47         10.45         2.59 o                         
 -15   3  -3          5.29          5.40         4.27 o                         
 -13   3  -3         55.86         64.44         4.33 o                         
 -11   3  -3         33.65         27.16         3.51 o                         
  -9   3  -3         23.65         13.58         3.09 o                         
  -7   3  -3        386.93        387.03         7.91 o                         
  -5   3  -3        592.57        619.14        10.88 o                         
  -3   3  -3        126.09        100.11         3.03 o                         
  -1   3  -3      11554.54      11076.51       432.62 o                         
   1   3  -3       1781.11       1701.27        31.41 o                         
   3   3  -3       1100.20       1117.52        17.33 o                         
   5   3  -3       1384.85       1445.86        22.39 o                         
   7   3  -3       3591.96       3932.38        70.72 o                         
   9   3  -3        461.88        502.28        11.56 o                         
  11   3  -3         75.79        100.08         7.23 o                         
  13   3  -3        151.73        149.31        10.32 o                         
  15   3  -3        220.50        213.28         9.00 o                         
 -16   4  -3          0.31          1.05         5.01 o                         
 -14   4  -3         10.34          9.52         3.62 o                         
 -12   4  -3         97.63        116.39         4.84 o                         
 -10   4  -3        276.88        302.44         6.54 o                         
  -8   4  -3         19.24         18.07         3.07 o                         
  -6   4  -3        222.36        214.56         4.98 o                         
  -4   4  -3       3633.79       3802.42        59.49 o                         
  -2   4  -3       6139.50       6050.13        95.78 o                         
   0   4  -3        411.45        411.67         7.02 o                         
   2   4  -3       1452.32       1441.46        21.80 o                         
   4   4  -3       4840.06       4988.39        78.05 o                         
   6   4  -3        111.67         95.76         2.28 o                         
   8   4  -3        112.10        124.00         4.04 o                         
  10   4  -3        357.72        341.91        10.00 o                         
  12   4  -3        247.57        256.27        12.23 o                         
  14   4  -3          4.44         -1.57        15.79 o                         
  16   4  -3         11.69         10.52         3.49 o                         
 -15   5  -3          1.36         -0.52         4.63 o                         
 -13   5  -3         72.32         67.95         4.41 o                         
 -11   5  -3         30.85         25.64         3.32 o                         
  -9   5  -3        254.44        278.50         6.11 o                         
  -7   5  -3        220.63        230.90         5.28 o                         
  -5   5  -3        338.28        328.47         6.78 o                         
  -3   5  -3        425.89        402.13         7.41 o                         
  -1   5  -3       1530.06       1591.07        24.19 o                         
   1   5  -3        427.68        454.68         7.43 o                         
   3   5  -3       3988.98       4238.91        62.38 o                         
   5   5  -3       2095.19       2102.02        33.28 o                         
   7   5  -3        881.99        892.64        18.51 o                         
   9   5  -3        269.71        257.77         5.95 o                         
  11   5  -3        155.76        150.87         6.90 o                         
  13   5  -3        583.85        595.10        21.21 o                         
  15   5  -3          3.43         -3.90         4.11 o                         
  17   5  -3          7.10          6.60         4.24 o                         
 -14   6  -3          5.14          6.85         3.90 o                         
 -12   6  -3         26.08         26.73         3.64 o                         
 -10   6  -3         65.55         58.40         3.56 o                         
  -8   6  -3         16.08         10.68         3.08 o                         
  -6   6  -3         72.96         64.07         3.27 o                         
  -4   6  -3        179.58        203.44         4.60 o                         
  -2   6  -3       3730.24       3849.37        57.31 o                         
   0   6  -3       3834.62       3676.88        56.68 o                         
   2   6  -3       4023.49       4025.37        60.13 o                         
   4   6  -3       1193.67       1266.59        18.93 o                         
   6   6  -3        175.74        182.50         3.98 o                         
   8   6  -3       1820.41       1798.37        34.70 o                         
  10   6  -3        759.33        749.66        16.48 o                         
  12   6  -3         40.36         37.01         8.28 o                         
  14   6  -3         61.11         51.21         5.26 o                         
  16   6  -3          7.80         13.19         6.60 o                         
  18   6  -3         13.08         17.43         6.13 o                         
 -15   7  -3          2.38          7.53         3.74 o                         
 -13   7  -3          3.18         -1.40         4.06 o                         
 -11   7  -3         12.86          8.12         3.69 o                         
  -9   7  -3         74.49         63.12         3.60 o                         
  -7   7  -3         16.03          9.36         2.99 o                         
  -5   7  -3         68.01         78.65         3.46 o                         
  -3   7  -3        259.77        298.33         6.08 o                         
  -1   7  -3       4099.40       4130.74        62.71 o                         
   1   7  -3        473.18        504.91         8.44 o                         
   3   7  -3       2391.62       2519.32        38.47 o                         
   5   7  -3        311.87        328.75         6.38 o                         
   7   7  -3         84.94         78.03         2.49 o                         
   9   7  -3         40.79         44.87         2.94 o                         
  11   7  -3        333.85        330.87         7.91 o                         
  13   7  -3         51.16         43.90         7.42 o                         
  15   7  -3          8.03         -1.54         6.30 o                         
  17   7  -3          0.07          5.65         7.07 o                         
  19   7  -3          8.54          7.07         6.60 o                         
 -14   8  -3          2.22         -2.77         3.94 o                         
 -12   8  -3          6.61          2.88         4.11 o                         
 -10   8  -3          0.28         -3.57         3.57 o                         
  -8   8  -3         78.12         75.47         3.69 o                         
  -6   8  -3        279.15        274.55         6.08 o                         
  -4   8  -3        645.43        705.58        15.79 o                         
  -2   8  -3        896.51        811.45        13.28 o                         
   0   8  -3        191.03        184.31         4.06 o                         
   2   8  -3        102.49         86.42         3.44 o                         
   4   8  -3        818.47        891.50        15.47 o                         
   6   8  -3        159.90        160.67         3.82 o                         
   8   8  -3        116.02        108.53         3.71 o                         
  10   8  -3        371.38        344.11         8.58 o                         
  12   8  -3        892.60        896.88        18.87 o                         
  14   8  -3         31.70         29.62         5.83 o                         
  16   8  -3          0.92          4.50         5.16 o                         
 -13   9  -3          0.78         -3.76         3.76 o                         
 -11   9  -3         37.37         29.83         4.31 o                         
  -9   9  -3         28.14         21.69         3.41 o                         
  -7   9  -3         54.07         51.11         3.27 o                         
  -5   9  -3         81.80         87.07         3.71 o                         
  -3   9  -3        290.58        307.74         6.08 o                         
  -1   9  -3        990.34        950.72        15.21 o                         
   1   9  -3         13.21         16.49         2.23 o                         
   3   9  -3        818.89        867.91        15.65 o                         
   5   9  -3        117.01        119.49         3.21 o                         
   7   9  -3         83.32         99.60         3.70 o                         
   9   9  -3         52.80         44.38         3.07 o                         
  11   9  -3        177.96        173.91         6.48 o                         
  13   9  -3          6.98          6.65         2.39 o                         
  15   9  -3          7.65          8.35         5.82 o                         
  17   9  -3          4.60         16.02         8.48 o                         
 -14  10  -3          1.44          3.42         5.46 o                         
 -12  10  -3          5.00         -0.19         4.08 o                         
 -10  10  -3         56.69         53.56         3.94 o                         
  -8  10  -3          6.07          2.42         3.16 o                         
  -6  10  -3        451.46        457.32         8.41 o                         
  -4  10  -3        126.60        142.82         5.22 o                         
  -2  10  -3        986.57        946.13        15.04 o                         
   0  10  -3        561.89        589.84         9.91 o                         
   2  10  -3         38.10         38.86         2.74 o                         
   4  10  -3        613.49        651.36        11.06 o                         
   6  10  -3         93.69         87.92         3.22 o                         
   8  10  -3        363.91        373.32         7.12 o                         
  10  10  -3        872.08        895.56        19.86 o                         
  12  10  -3        159.83        159.03         6.22 o                         
  14  10  -3         13.78          6.13         4.21 o                         
  16  10  -3          1.30          2.36         8.95 o                         
  18  10  -3          4.02          1.41         8.48 o                         
 -13  11  -3          6.21         11.19         4.02 o                         
 -11  11  -3          5.80          1.46         4.27 o                         
  -9  11  -3         50.35         51.01         4.00 o                         
  -7  11  -3        276.18        308.92         6.75 o                         
  -5  11  -3        264.45        285.77         6.02 o                         
  -3  11  -3       1038.70        998.45        16.01 o                         
  -1  11  -3        359.69        355.59         7.31 o                         
   1  11  -3        288.48        279.72         6.35 o                         
   3  11  -3        762.17        762.44        12.81 o                         
   5  11  -3        107.84         98.19         3.28 o                         
   7  11  -3        335.85        320.80         6.64 o                         
   9  11  -3         37.61         40.64         3.61 o                         
  11  11  -3        320.05        296.00         8.38 o                         
  13  11  -3        157.28        162.74        10.43 o                         
  15  11  -3         29.85         41.47        10.37 o                         
  17  11  -3          3.84         -8.95         8.95 o                         
 -12  12  -3          9.71          8.50         4.67 o                         
 -10  12  -3          1.03          2.20         3.73 o                         
  -8  12  -3         69.86         64.42         3.61 o                         
  -6  12  -3         63.91         52.21         3.39 o                         
  -4  12  -3        314.54        294.44         7.18 o                         
  -2  12  -3        598.90        594.37        11.47 o                         
   0  12  -3        542.54        491.66         9.01 o                         
   2  12  -3        362.15        344.70         6.85 o                         
   4  12  -3        249.92        237.54         5.36 o                         
   6  12  -3         47.38         39.60         2.89 o                         
   8  12  -3        126.98        125.18         3.58 o                         
  10  12  -3         26.96         16.18         3.82 o                         
  12  12  -3          5.78          8.10         4.18 o                         
  14  12  -3          0.11         -3.04         3.04 o                         
  18  12  -3          0.28          3.77         9.90 o                         
 -11  13  -3          4.46          4.77         4.72 o                         
  -9  13  -3         36.64         49.46         5.30 o                         
  -7  13  -3        188.41        217.50         7.07 o                         
  -5  13  -3         90.83         86.18         4.36 o                         
  -3  13  -3        331.82        315.45         7.28 o                         
  -1  13  -3        274.93        247.17         5.94 o                         
   1  13  -3        243.07        239.95         5.50 o                         
   3  13  -3        397.67        400.31         7.71 o                         
   5  13  -3        811.44        821.49        13.77 o                         
   7  13  -3        607.86        606.41        11.75 o                         
   9  13  -3         70.82         76.99         5.80 o                         
  11  13  -3        251.98        242.11         8.32 o                         
  13  13  -3          6.36          5.82         4.90 o                         
  15  13  -3         19.84         23.22         2.74 o                         
  17  13  -3          3.10          2.83        10.84 o                         
 -12  14  -3          7.14          4.58         5.52 o                         
 -10  14  -3         15.41         14.12         4.99 o                         
  -8  14  -3         33.36         38.72         4.99 o                         
  -6  14  -3        324.48        319.71         8.08 o                         
  -4  14  -3         52.35         48.84         4.03 o                         
  -2  14  -3         29.14         27.76         4.06 o                         
   0  14  -3        523.49        562.17        10.26 o                         
   2  14  -3        487.89        494.28         9.39 o                         
   4  14  -3        180.92        206.57         5.12 o                         
   6  14  -3        318.50        309.13         7.62 o                         
   8  14  -3         78.71         75.43         3.21 o                         
  10  14  -3        118.49        123.89         6.13 o                         
  12  14  -3         25.80         28.55         4.59 o                         
  14  14  -3          7.91          0.01         3.37 o                         
  16  14  -3          4.42          3.20        15.31 o                         
 -11  15  -3          5.26          3.11         5.16 o                         
  -9  15  -3          5.77          8.15         4.85 o                         
  -7  15  -3         15.84         18.06         4.86 o                         
  -5  15  -3          4.93          7.88         4.30 o                         
  -3  15  -3         16.81         15.05         3.72 o                         
  -1  15  -3        403.62        420.28         9.12 o                         
   1  15  -3        715.04        706.49        13.26 o                         
   3  15  -3         22.53         18.58         5.21 o                         
   5  15  -3         10.44          7.44         2.03 o                         
   7  15  -3         20.93         17.27         2.71 o                         
   9  15  -3         90.30         82.83         7.01 o                         
  11  15  -3         12.98         16.30         5.35 o                         
  13  15  -3         11.71         13.07         6.06 o                         
  15  15  -3          8.07          1.93         3.92 o                         
 -10  16  -3         15.19         18.82         6.23 o                         
  -8  16  -3         10.30         20.62         5.38 o                         
  -6  16  -3         27.89         33.49         5.19 o                         
  -4  16  -3          5.06         -1.27         4.36 o                         
  -2  16  -3         19.81         16.63         3.98 o                         
   0  16  -3        525.04        568.97        11.13 o                         
   2  16  -3        119.16        130.07         4.83 o                         
   4  16  -3        143.72        154.46         5.24 o                         
   6  16  -3         35.19         32.72         3.59 o                         
   8  16  -3         52.62         47.85         6.68 o                         
  10  16  -3          3.78         -6.16         6.16 o                         
  12  16  -3         14.82         15.24         5.23 o                         
  14  16  -3          3.01          0.76         8.04 o                         
  -9  17  -3          2.42          0.61         6.70 o                         
  -7  17  -3          8.92          5.53         5.52 o                         
  -5  17  -3          5.71          3.79         5.25 o                         
  -3  17  -3          0.90         -4.12         4.40 o                         
  -1  17  -3         61.17         53.80         5.08 o                         
   1  17  -3         60.06         53.13         4.91 o                         
   3  17  -3         26.79         25.83         4.01 o                         
   5  17  -3         49.94         43.96         3.98 o                         
   7  17  -3         32.03         28.44         3.16 o                         
   9  17  -3          4.06         -2.52         5.37 o                         
  11  17  -3          3.34          2.95         6.48 o                         
  13  17  -3          1.91         -5.27         5.95 o                         
  -8  18  -3          5.93          3.35         5.82 o                         
  -6  18  -3          0.63          0.77         5.63 o                         
  -4  18  -3          3.95          6.42         5.70 o                         
  -2  18  -3         34.67         32.24         5.50 o                         
   0  18  -3         76.32         77.97         5.55 o                         
   2  18  -3        190.10        182.48         6.78 o                         
   4  18  -3         59.48         49.05         5.21 o                         
   6  18  -3          4.54          3.05         3.84 o                         
   8  18  -3          5.01         -3.23         4.20 o                         
  10  18  -3         22.09         18.26         7.42 o                         
  12  18  -3          7.39         12.73         6.77 o                         
  -7  19  -3          1.89          4.98         8.14 o                         
  -5  19  -3         21.46         20.81         7.91 o                         
  -3  19  -3         27.40         21.68         5.62 o                         
  -1  19  -3        285.04        308.78         9.23 o                         
   1  19  -3         60.99         63.08         5.84 o                         
   3  19  -3         16.67          8.08         5.61 o                         
   5  19  -3         21.43         14.29         4.47 o                         
   7  19  -3          8.20         15.19         4.82 o                         
   9  19  -3          0.46          1.28         5.09 o                         
  11  19  -3          3.34         17.53        10.13 o                         
  -6  20  -3         12.50         13.19        16.02 o                         
  -4  20  -3         76.39         78.92         7.55 o                         
  -2  20  -3         17.83         18.71         6.37 o                         
   0  20  -3         30.22         34.77         6.02 o                         
   2  20  -3         53.34         52.28         5.63 o                         
   4  20  -3         32.85         25.58         5.49 o                         
   6  20  -3         49.77         45.83         5.58 o                         
   8  20  -3         36.67         35.12         4.93 o                         
  10  20  -3         14.06         33.69         8.25 o                         
  -3  21  -3         91.13        105.22         8.50 o                         
  -1  21  -3          3.70         -5.03         6.41 o                         
   1  21  -3         41.96         44.25         6.58 o                         
   3  21  -3         61.58         62.19         6.60 o                         
   5  21  -3         70.28         75.13         5.42 o                         
   7  21  -3         18.33         17.49         7.84 o                         
   0  22  -3         12.22          9.91         6.11 o                         
   2  22  -3         36.21         36.31         6.33 o                         
   4  22  -3         30.04         35.71         5.59 o                         
   6  22  -3         22.54          7.07        14.61 o                         
 -16   0  -2         42.00         54.37         5.03 o                         
 -14   0  -2        166.20        200.71         9.37 o                         
 -12   0  -2        251.97        269.28         8.21 o                         
 -10   0  -2        380.91        375.54        11.04 o                         
  -8   0  -2         88.62         94.85         5.62 o                         
  -6   0  -2       1257.08       1290.57        30.55 o                         
  -4   0  -2        650.14        595.67        14.87 o                         
  -2   0  -2       5641.93       5281.93       155.87 o                         
   2   0  -2      23346.74      24313.36      1202.38 o                         
   4   0  -2        408.25        356.74         7.72 o                         
   6   0  -2        279.39        322.02        13.13 o                         
   8   0  -2      14972.58      15434.43       568.20 o                         
 -17   1  -2          1.63         -0.87         3.20 o                         
 -15   1  -2         12.46         26.45         3.46 o                         
 -13   1  -2        269.24        281.67         6.90 o                         
 -11   1  -2        147.93        155.10         5.47 o                         
  -9   1  -2         55.20         48.86         3.00 o                         
  -7   1  -2        644.73        616.79        11.29 o                         
  -5   1  -2        810.79        808.32        14.59 o                         
  -3   1  -2       3067.82       2996.36        57.79 o                         
  -1   1  -2      35948.16      35569.64      2964.80 o                         
   1   1  -2        478.23        516.49        12.05 o                         
   3   1  -2      13135.16      12030.40       710.75 o                         
   5   1  -2         94.98        101.51         2.72 o                         
   7   1  -2       3047.04       3201.76        91.50 o                         
   9   1  -2        438.79        477.41        15.38 o                         
  11   1  -2        687.31        678.32        24.99 o                         
 -16   2  -2          4.62          1.76         3.41 o                         
 -14   2  -2         52.17         53.88         3.65 o                         
 -12   2  -2         49.12         45.42         3.16 o                         
 -10   2  -2        168.19        152.89         4.45 o                         
  -8   2  -2         36.98         43.05         3.00 o                         
  -6   2  -2        440.39        462.16         8.79 o                         
  -4   2  -2        228.63        185.71         3.96 o                         
  -2   2  -2        797.02        731.82        12.29 o                         
   0   2  -2      15703.41      15432.50       959.05 o                         
   2   2  -2        894.27        886.22        14.36 o                         
   4   2  -2       4364.49       4008.90        90.99 o                         
   6   2  -2        668.00        679.66        15.92 o                         
   8   2  -2         41.89         45.23         8.72 o                         
  10   2  -2         46.86         45.49         6.06 o                         
  12   2  -2         94.88         84.04         5.00 o                         
  14   2  -2        166.73        161.81         8.25 o                         
 -17   3  -2          0.73          1.07         3.57 o                         
 -15   3  -2          1.65          3.07         3.20 o                         
 -13   3  -2         10.97         12.07         3.01 o                         
 -11   3  -2         66.09         59.70         3.53 o                         
  -9   3  -2        129.17        141.53         4.12 o                         
  -7   3  -2        558.27        598.39        10.75 o                         
  -5   3  -2        638.94        677.42        12.05 o                         
  -3   3  -2        471.26        467.92         8.16 o                         
  -1   3  -2      46036.59      44831.53      1696.30 o                         
   1   3  -2       1987.09       1932.79        29.14 o                         
   5   3  -2       2634.95       2775.84        52.92 o                         
   7   3  -2        396.31        501.91         9.93 o                         
   9   3  -2        356.61        414.98        16.57 o                         
  11   3  -2          9.25          3.45        11.07 o                         
  13   3  -2        103.20         93.72         5.82 o                         
  15   3  -2         18.86         14.57         3.15 o                         
 -16   4  -2          4.38          1.01         3.46 o                         
 -14   4  -2         32.54         29.05         3.30 o                         
 -12   4  -2         43.13         44.87         3.32 o                         
 -10   4  -2        317.96        325.96         7.22 o                         
  -8   4  -2         92.04         76.97         3.35 o                         
  -6   4  -2        363.26        441.82         8.22 o                         
  -4   4  -2        849.10        837.56        14.54 o                         
  -2   4  -2       2602.87       2911.23        45.37 o                         
   0   4  -2       6570.66       5968.68       218.54 o                         
   2   4  -2        356.60        433.35         6.88 o                         
   4   4  -2       1066.89       1233.57        18.87 o                         
   6   4  -2       1542.12       1466.84        28.47 o                         
   8   4  -2        154.26        146.70         4.43 o                         
  10   4  -2         84.52         81.85         9.36 o                         
  12   4  -2        254.43        257.17        12.54 o                         
  14   4  -2          8.14          2.36         5.65 o                         
  16   4  -2         26.16         31.65         5.65 o                         
 -15   5  -2          0.50         -3.02         3.02 o                         
 -13   5  -2         81.59         85.64         3.90 o                         
 -11   5  -2        108.93        114.50         4.08 o                         
  -9   5  -2        274.08        292.90         6.35 o                         
  -7   5  -2         93.63        101.43         3.46 o                         
  -5   5  -2       1099.23       1162.54        19.96 o                         
  -3   5  -2        236.93        244.66         5.00 o                         
  -1   5  -2       5121.20       4971.17        75.51 o                         
   1   5  -2         79.52         95.19         2.32 o                         
   3   5  -2       1461.57       1440.50        21.49 o                         
   5   5  -2       2615.90       2462.67        40.46 o                         
   7   5  -2       1468.65       1484.63        30.18 o                         
   9   5  -2         65.66         69.92         2.34 o                         
  11   5  -2        139.67        126.56         6.67 o                         
  13   5  -2        191.59        177.72        13.68 o                         
  15   5  -2          7.97         12.72         6.13 o                         
  17   5  -2          9.64          8.01         4.00 o                         
 -16   6  -2          0.30          0.61         4.19 o                         
 -14   6  -2          5.62          3.76         3.14 o                         
 -12   6  -2          8.64         -0.43         3.23 o                         
 -10   6  -2        111.02        108.54         4.06 o                         
  -8   6  -2        419.19        398.92         7.81 o                         
  -6   6  -2        574.72        619.99        10.97 o                         
  -4   6  -2        362.85        355.00         6.81 o                         
  -2   6  -2       3308.50       3591.42        57.32 o                         
   0   6  -2        491.65        482.24         7.76 o                         
   2   6  -2          0.91          2.06         1.34 o                         
   4   6  -2        972.96        988.75        16.52 o                         
   6   6  -2       3154.98       3141.38        58.35 o                         
   8   6  -2       1576.43       1760.99        36.38 o                         
  10   6  -2         25.86         20.23         1.87 o                         
  12   6  -2        165.20        139.38        16.64 o                         
  14   6  -2         39.21         44.25         5.07 o                         
  16   6  -2          4.79         13.19         6.60 o                         
  18   6  -2          3.34         12.00         8.95 o                         
 -15   7  -2          0.58          2.61         3.96 o                         
 -13   7  -2         51.21         50.23         3.67 o                         
 -11   7  -2        101.60        108.26         6.10 o                         
  -9   7  -2        395.55        387.29         7.84 o                         
  -7   7  -2          6.44          6.10         2.61 o                         
  -5   7  -2          4.84          1.02         2.19 o                         
  -3   7  -2        639.59        639.10        10.97 o                         
  -1   7  -2       1259.27       1218.53        18.97 o                         
   1   7  -2       6424.86       6468.41       105.44 o                         
   3   7  -2       1838.38       1863.78        29.12 o                         
   5   7  -2       2365.28       2383.59        39.25 o                         
   7   7  -2        148.36        123.84         3.80 o                         
   9   7  -2        458.59        465.25         9.79 o                         
  11   7  -2        133.80        128.78         4.19 o                         
  13   7  -2        107.16        110.84         7.10 o                         
  15   7  -2         32.26         31.18         5.77 o                         
  17   7  -2          3.32         -6.60         7.07 o                         
  19   7  -2          6.44         10.84         6.60 o                         
 -16   8  -2          3.86          4.43         3.47 o                         
 -14   8  -2         12.08          8.20         3.78 o                         
 -12   8  -2         51.78         42.81         3.53 o                         
 -10   8  -2          4.35         -3.45         3.45 o                         
  -8   8  -2        294.10        296.47         6.45 o                         
  -6   8  -2        120.17        134.07         4.13 o                         
  -4   8  -2        840.73        877.66        14.69 o                         
  -2   8  -2        941.89        994.16        16.22 o                         
   0   8  -2       3020.91       3061.78        46.40 o                         
   2   8  -2        461.74        436.26         7.50 o                         
   4   8  -2       3932.25       4137.99        65.15 o                         
   6   8  -2        554.62        515.72         9.07 o                         
   8   8  -2        948.91        955.94        29.20 o                         
  10   8  -2        190.80        199.85         6.62 o                         
  12   8  -2        709.14        675.90        16.75 o                         
  14   8  -2         72.50         72.34         8.11 o                         
  16   8  -2          3.45          9.90         7.54 o                         
 -15   9  -2          0.81          2.78         3.53 o                         
 -13   9  -2          3.81          5.57         3.72 o                         
 -11   9  -2         29.65         18.90         3.57 o                         
  -9   9  -2        105.10        100.82         3.92 o                         
  -7   9  -2        253.63        251.32         5.49 o                         
  -5   9  -2        344.11        325.14         6.49 o                         
  -3   9  -2         90.38         76.54         3.00 o                         
  -1   9  -2         64.01         68.83         3.01 o                         
   1   9  -2        803.59        781.13        13.34 o                         
   3   9  -2        506.63        464.11         7.95 o                         
   5   9  -2        949.13       1000.60        16.84 o                         
   7   9  -2        363.81        353.94         6.56 o                         
   9   9  -2        994.62        987.71        21.73 o                         
  11   9  -2         78.00         67.03         4.93 o                         
  13   9  -2         54.18         69.34         9.73 o                         
  15   9  -2         31.12         53.72         9.42 o                         
  17   9  -2          6.24         10.37         8.48 o                         
 -14  10  -2          8.11          8.75         3.10 o                         
 -12  10  -2         28.54         36.13         3.67 o                         
 -10  10  -2         43.01         42.72         3.44 o                         
  -8  10  -2         69.84         69.79         3.35 o                         
  -6  10  -2        192.04        188.55         4.88 o                         
  -4  10  -2        853.01        845.35        18.46 o                         
  -2  10  -2       1800.61       1847.38        32.88 o                         
   0  10  -2        437.98        446.80         8.22 o                         
   2  10  -2        743.06        787.14        13.03 o                         
   4  10  -2       1059.92       1032.20        17.11 o                         
   6  10  -2        665.94        633.27        11.23 o                         
   8  10  -2        152.84        161.22         5.19 o                         
  10  10  -2         53.52         46.15         5.33 o                         
  12  10  -2        563.30        544.00        14.04 o                         
  14  10  -2          5.77         13.67         9.42 o                         
  16  10  -2          1.00         -8.48         8.48 o                         
  18  10  -2          0.42          2.36         8.48 o                         
 -15  11  -2          9.81         12.13         2.46 o                         
 -13  11  -2         13.93          9.22         2.90 o                         
 -11  11  -2         31.22         29.64         3.31 o                         
  -9  11  -2         53.51         51.80         4.32 o                         
  -7  11  -2          3.93         -2.05         3.34 o                         
  -5  11  -2       1299.43       1307.27        23.99 o                         
  -3  11  -2       1146.45       1179.07        20.67 o                         
  -1  11  -2        597.93        609.66        10.71 o                         
   1  11  -2       1416.88       1371.73        22.34 o                         
   3  11  -2       1600.48       1701.32        27.15 o                         
   5  11  -2        223.57        237.76         5.33 o                         
   7  11  -2         30.15         28.16         2.72 o                         
   9  11  -2         81.48         85.60         4.28 o                         
  11  11  -2        358.21        341.18         9.88 o                         
  13  11  -2        163.58        156.55         8.13 o                         
  15  11  -2          4.56          1.41         9.90 o                         
  17  11  -2          4.75         -3.30         9.42 o                         
 -14  12  -2          0.23         -3.73         4.06 o                         
 -12  12  -2          9.77          1.59         4.40 o                         
 -10  12  -2         28.16         25.30         4.10 o                         
  -8  12  -2        105.08        102.16         4.56 o                         
  -6  12  -2         26.05         22.33         3.55 o                         
  -4  12  -2        164.38        172.87         5.13 o                         
  -2  12  -2         28.47         32.37         3.15 o                         
   0  12  -2        891.02        858.30        14.31 o                         
   2  12  -2        278.19        307.33         6.19 o                         
   4  12  -2          1.84         -2.52         2.52 o                         
   6  12  -2        161.96        148.47         4.01 o                         
   8  12  -2          2.04         -1.98         1.98 o                         
  10  12  -2         70.10         55.24         4.26 o                         
  12  12  -2         10.39         20.08         4.20 o                         
  14  12  -2         30.46         35.98         3.11 o                         
 -13  13  -2          3.98          0.00         4.62 o                         
 -11  13  -2         11.40         13.41         4.34 o                         
  -9  13  -2          6.65          6.75         4.08 o                         
  -7  13  -2          3.88         -3.10         3.55 o                         
  -5  13  -2        424.68        425.66         8.78 o                         
  -3  13  -2        133.19        128.44         4.64 o                         
  -1  13  -2        597.84        583.52        10.46 o                         
   1  13  -2        114.51        103.75         3.85 o                         
   3  13  -2         32.20         34.30         2.93 o                         
   5  13  -2         58.53         61.03         3.21 o                         
   7  13  -2         72.97         65.59         3.66 o                         
   9  13  -2         29.49         23.52         4.10 o                         
  11  13  -2         46.03         35.21         4.12 o                         
  13  13  -2         59.49         56.06         4.27 o                         
  15  13  -2          4.36          3.08         2.61 o                         
  17  13  -2          0.24        -10.37        10.37 o                         
 -12  14  -2          0.81          0.54         4.63 o                         
 -10  14  -2         23.51         23.09         6.39 o                         
  -8  14  -2         30.37         26.08         4.27 o                         
  -6  14  -2        117.04        113.99         4.83 o                         
  -4  14  -2        104.37        105.04         4.60 o                         
  -2  14  -2        439.97        419.60         8.21 o                         
   0  14  -2         31.19         26.78         3.24 o                         
   2  14  -2        338.50        323.32         6.81 o                         
   4  14  -2        467.21        494.93         9.06 o                         
   6  14  -2        247.87        226.10         6.49 o                         
   8  14  -2         61.23         64.11         3.73 o                         
  10  14  -2         16.86          7.98         4.80 o                         
  12  14  -2         24.14         21.42         4.01 o                         
  14  14  -2         11.01         -3.30         3.30 o                         
  16  14  -2          1.68          4.24        11.78 o                         
 -11  15  -2         16.49         18.50         4.90 o                         
  -9  15  -2          4.05          1.58         4.49 o                         
  -7  15  -2        232.26        259.48         7.39 o                         
  -5  15  -2         24.28         29.65         4.34 o                         
  -3  15  -2         36.08         30.44         3.52 o                         
  -1  15  -2         96.73         86.94         4.47 o                         
   1  15  -2        466.57        454.00         8.86 o                         
   3  15  -2        829.01        914.14        16.83 o                         
   5  15  -2        191.66        190.33         5.75 o                         
   7  15  -2         12.10         10.29         3.41 o                         
   9  15  -2          8.30         -0.77         4.02 o                         
  11  15  -2         17.19         18.25         5.86 o                         
  13  15  -2          1.61         -5.64         5.65 o                         
  15  15  -2          8.75          6.89         4.08 o                         
 -12  16  -2          9.58         18.85        13.19 o                         
 -10  16  -2          4.33          8.65         4.86 o                         
  -8  16  -2         25.85         29.90         5.30 o                         
  -6  16  -2        114.94        120.11         5.32 o                         
  -4  16  -2         50.52         53.88         4.25 o                         
  -2  16  -2          5.34          1.76         3.46 o                         
   0  16  -2         24.73         26.17         4.12 o                         
   2  16  -2        249.93        251.97         7.77 o                         
   4  16  -2        262.32        292.85         6.97 o                         
   6  16  -2        107.49        103.34         5.43 o                         
   8  16  -2         55.67         47.10         4.80 o                         
  10  16  -2          2.25          0.74         7.96 o                         
  12  16  -2          9.89          5.36         4.98 o                         
  14  16  -2          8.29          8.76         6.02 o                         
 -11  17  -2          1.50          1.70         8.59 o                         
  -9  17  -2         14.59         18.00         5.39 o                         
  -7  17  -2          4.96         -3.48         4.96 o                         
  -5  17  -2        163.51        162.43         7.08 o                         
  -3  17  -2        255.67        257.89         8.37 o                         
  -1  17  -2         24.53         24.23         4.06 o                         
   1  17  -2        217.64        214.34         8.02 o                         
   3  17  -2        480.67        483.45        10.01 o                         
   5  17  -2         77.93         81.35         4.28 o                         
   7  17  -2         57.65         53.52         5.30 o                         
   9  17  -2         80.82         80.74         5.92 o                         
  11  17  -2          9.90          3.76        12.78 o                         
  13  17  -2         10.22          1.80         6.17 o                         
 -10  18  -2          0.04         -1.41        13.67 o                         
  -8  18  -2         19.77         14.73         6.32 o                         
  -6  18  -2         48.85         53.71         7.23 o                         
  -4  18  -2         65.11         94.81         8.02 o                         
  -2  18  -2         83.69        100.47         5.80 o                         
   0  18  -2        434.26        461.69        12.21 o                         
   2  18  -2        181.45        199.55         6.94 o                         
   4  18  -2         55.15         61.69         5.05 o                         
   6  18  -2        172.55        176.79         7.75 o                         
   8  18  -2          3.12         -1.08         4.44 o                         
  10  18  -2         14.64         13.33         9.31 o                         
  12  18  -2          5.56         11.99         9.28 o                         
  -9  19  -2          2.90         14.61        12.72 o                         
  -7  19  -2          4.45          0.25         7.36 o                         
  -5  19  -2         44.84         56.86         6.15 o                         
  -3  19  -2         88.81         81.44         6.08 o                         
  -1  19  -2         58.90         61.56         5.45 o                         
   1  19  -2         26.11         32.81         4.87 o                         
   3  19  -2         57.28         64.25         5.72 o                         
   5  19  -2        100.96         93.68         4.07 o                         
   7  19  -2         30.89         22.35         4.87 o                         
   9  19  -2         11.81          6.79         3.36 o                         
  11  19  -2         10.06         13.67         7.48 o                         
  -6  20  -2         22.24         25.24         8.36 o                         
  -4  20  -2         46.63         50.36         6.15 o                         
  -2  20  -2          1.96          2.37         4.88 o                         
   0  20  -2         29.65         26.00         6.68 o                         
   2  20  -2         34.68         18.05         6.77 o                         
   4  20  -2         22.62         21.66         3.60 o                         
   6  20  -2          7.10         13.81         7.41 o                         
   8  20  -2          2.70         12.40         5.20 o                         
  10  20  -2          1.35          6.09         7.79 o                         
  -5  21  -2          7.18          5.26         6.09 o                         
  -3  21  -2         16.68         11.58         6.99 o                         
  -1  21  -2         61.08         68.92         6.95 o                         
   1  21  -2          5.17          4.66         5.59 o                         
   3  21  -2          1.77         -6.22         6.22 o                         
   5  21  -2         29.39         23.37         6.90 o                         
   7  21  -2          5.46         13.61         5.18 o                         
   9  21  -2          6.65         -0.47        15.08 o                         
  -2  22  -2         38.69         32.59         7.93 o                         
   0  22  -2         43.09         36.98         8.65 o                         
   2  22  -2         18.01         28.02         6.03 o                         
   4  22  -2          3.55         -0.65         7.34 o                         
   6  22  -2         15.50         16.64         8.67 o                         
 -17   1  -1          8.00          8.49         3.35 o                         
 -15   1  -1         41.43         48.85         2.99 o                         
 -13   1  -1         27.17         27.45         2.94 o                         
 -11   1  -1        131.85        129.09         4.08 o                         
  -9   1  -1         60.20         50.97         2.72 o                         
  -7   1  -1        153.90        149.50         3.54 o                         
  -5   1  -1         49.63         41.52         2.08 o                         
  -3   1  -1        674.82        660.41        12.76 o                         
  -1   1  -1       3098.61       2133.87       111.68 o                         
   3   1  -1       6095.72       4239.52       251.11 o                         
   5   1  -1       2120.15       2162.54        76.80 o                         
   7   1  -1        584.49        617.69        19.66 o                         
   9   1  -1        272.79        291.51        11.33 o                         
  11   1  -1         85.13         86.10         4.66 o                         
  13   1  -1          2.36         -1.63         3.30 o                         
 -18   2  -1          2.35          1.68         6.61 o                         
 -16   2  -1          2.14         -1.29         2.53 o                         
 -14   2  -1         57.89         53.26         3.17 o                         
 -12   2  -1         62.58         44.61         2.99 o                         
 -10   2  -1        148.57        149.95         4.09 o                         
  -8   2  -1        138.10        149.02         3.80 o                         
  -6   2  -1        877.84        902.54        15.91 o                         
  -4   2  -1        598.85        639.26        11.59 o                         
  -2   2  -1       1692.42       1582.36        32.24 o                         
   0   2  -1       2116.63       1059.73        93.54 o                         
   2   2  -1       5751.71       2983.41       167.75 o                         
   6   2  -1        431.88        437.79        37.93 o                         
   8   2  -1       1093.65       1162.66        56.76 o                         
  10   2  -1        168.59        169.65        11.07 o                         
  12   2  -1        173.37        175.50         8.25 o                         
  14   2  -1        102.81        107.90         5.66 o                         
 -17   3  -1         12.60          4.82         3.40 o                         
 -15   3  -1         59.78         59.34         3.74 o                         
 -13   3  -1         84.25         98.54         3.63 o                         
 -11   3  -1         16.66         16.73         2.66 o                         
  -9   3  -1       1113.10       1180.08        21.21 o                         
  -7   3  -1       1244.66       1227.76        21.95 o                         
  -5   3  -1       2431.09       2384.87        39.65 o                         
  -3   3  -1       4598.21       4486.77        81.76 o                         
   1   3  -1      19652.71      19380.74      1555.08 o                         
   3   3  -1       7848.64       7135.15       273.32 o                         
   5   3  -1          0.50          1.58         1.75 o                         
   7   3  -1        482.91        467.17        14.83 o                         
   9   3  -1       4018.07       4454.70       157.42 o                         
  11   3  -1        358.98        416.03        24.50 o                         
  13   3  -1        184.94        175.76        11.78 o                         
  15   3  -1         36.52         44.47         4.15 o                         
  17   3  -1          2.52         -1.88         3.77 o                         
 -18   4  -1          7.21         12.95         3.82 o                         
 -16   4  -1         11.45         12.94         3.70 o                         
 -14   4  -1          5.04          1.37         2.61 o                         
 -12   4  -1        717.25        771.68        13.64 o                         
 -10   4  -1        578.31        609.37        11.00 o                         
  -8   4  -1         79.16         81.55         2.90 o                         
  -6   4  -1        968.43        994.24        17.91 o                         
  -4   4  -1       4250.28       4029.24        66.37 o                         
  -2   4  -1       1055.90       1132.75        17.85 o                         
   0   4  -1      16446.37      15684.28       592.02 o                         
   2   4  -1      11012.58      10909.67       380.04 o                         
   4   4  -1       6720.88       6818.68       366.08 o                         
   6   4  -1       2426.90       2479.29        48.42 o                         
   8   4  -1        240.93        239.60         5.66 o                         
  10   4  -1        265.96        276.93         9.72 o                         
  12   4  -1        249.08        275.14        16.96 o                         
  14   4  -1         25.56         33.39         8.01 o                         
  16   4  -1         34.30         35.87         4.49 o                         
  18   4  -1          5.75          2.83         3.30 o                         
 -17   5  -1          8.76          9.21         4.68 o                         
 -15   5  -1          0.95         -2.60         2.60 o                         
 -13   5  -1        109.39        116.77         5.67 o                         
 -11   5  -1         24.73         21.84         2.76 o                         
  -9   5  -1        143.11        121.86         3.75 o                         
  -7   5  -1         14.06          5.73         1.95 o                         
  -5   5  -1       1130.68       1251.01        22.51 o                         
  -3   5  -1       1203.21       1289.02        21.97 o                         
  -1   5  -1         60.27         82.69         2.17 o                         
   1   5  -1       2612.07       2596.96        40.16 o                         
   7   5  -1       3116.08       3186.65        61.44 o                         
   9   5  -1        112.44         95.49         3.66 o                         
  11   5  -1        149.86        139.39        12.46 o                         
  13   5  -1        203.54        227.79        10.49 o                         
  15   5  -1         16.05         15.08         6.60 o                         
  17   5  -1         10.68          4.71         8.95 o                         
 -16   6  -1          6.13          1.77         3.53 o                         
 -14   6  -1          5.78          0.88         2.89 o                         
 -12   6  -1         28.72         12.13         2.88 o                         
 -10   6  -1        102.55         97.74         3.83 o                         
  -8   6  -1        474.48        482.63         8.83 o                         
  -6   6  -1        221.61        220.97         4.71 o                         
  -4   6  -1        669.06        725.41        12.44 o                         
  -2   6  -1       1131.80       1138.34        18.49 o                         
   0   6  -1       3839.17       4056.38        66.56 o                         
   2   6  -1       1197.42       1211.93        19.17 o                         
   4   6  -1         96.83        108.50         2.66 o                         
   6   6  -1        189.77        215.69         5.41 o                         
   8   6  -1         92.55         94.08         3.37 o                         
  10   6  -1         12.78         21.43         2.04 o                         
  12   6  -1         37.14         11.16         5.01 o                         
  14   6  -1         59.64         54.45         6.00 o                         
  16   6  -1          0.58         -7.07         7.07 o                         
  18   6  -1          6.62         -1.88         6.13 o                         
 -17   7  -1          4.41          7.41         4.40 o                         
 -15   7  -1          3.59          3.50         2.66 o                         
 -13   7  -1         88.79         81.02         4.12 o                         
 -11   7  -1         18.89         14.00         4.13 o                         
  -9   7  -1        211.45        211.85         4.95 o                         
  -7   7  -1         68.33         58.82         2.68 o                         
  -5   7  -1       1223.35       1323.48        20.96 o                         
  -3   7  -1       4203.31       4520.16        74.85 o                         
  -1   7  -1       2641.00       2567.04        42.12 o                         
   1   7  -1       1123.69       1216.81        19.14 o                         
   3   7  -1       5844.21       5816.35       123.03 o                         
   5   7  -1        761.85        756.34        14.82 o                         
   7   7  -1        568.64        572.57        13.16 o                         
   9   7  -1        121.98        111.49         4.23 o                         
  11   7  -1        519.43        530.86        12.29 o                         
  13   7  -1        234.16        243.81        10.37 o                         
  15   7  -1         17.07         20.73         5.66 o                         
  19   7  -1          0.02          7.07         6.60 o                         
 -16   8  -1          3.51          2.21         3.70 o                         
 -14   8  -1          3.27          1.68         2.52 o                         
 -12   8  -1        129.78        145.65         4.39 o                         
 -10   8  -1          9.36         -2.85         2.85 o                         
  -8   8  -1        101.90         94.71         3.67 o                         
  -6   8  -1         91.28         85.55         3.52 o                         
  -4   8  -1       2073.58       2029.56        36.19 o                         
  -2   8  -1       1065.64       1021.44        18.53 o                         
   0   8  -1          5.27          3.93         1.84 o                         
   2   8  -1        689.01        651.96        10.78 o                         
   4   8  -1       2611.91       2654.37        43.69 o                         
   6   8  -1        102.61        125.46         3.15 o                         
   8   8  -1        199.97        169.87         6.24 o                         
  10   8  -1        170.30        169.67         5.63 o                         
  12   8  -1        583.79        603.70        23.57 o                         
  14   8  -1         21.84         22.20        11.07 o                         
  16   8  -1          1.86          0.47         7.54 o                         
 -15   9  -1          0.52         -1.36         2.69 o                         
 -13   9  -1          1.58         -2.55         2.55 o                         
 -11   9  -1         44.67         41.34         3.76 o                         
  -9   9  -1         14.61          7.43         1.96 o                         
  -7   9  -1         41.64         45.64         3.12 o                         
  -5   9  -1         48.98         52.54         2.88 o                         
  -3   9  -1        144.41        142.69         3.86 o                         
  -1   9  -1        104.78         94.88         3.06 o                         
   1   9  -1       1042.38       1025.12        17.49 o                         
   3   9  -1        550.55        587.27         9.78 o                         
   5   9  -1        241.62        241.49         5.86 o                         
   7   9  -1        450.90        470.90        11.50 o                         
   9   9  -1         79.98         87.87         4.47 o                         
  11   9  -1         42.64         33.36         9.69 o                         
  13   9  -1          3.13          1.37         2.08 o                         
  15   9  -1          3.69          8.48         8.48 o                         
  17   9  -1          3.72         -0.47         8.48 o                         
 -16  10  -1          2.77          4.82         2.42 o                         
 -14  10  -1         10.34         11.86         2.82 o                         
 -12  10  -1          0.79         -1.23         2.13 o                         
 -10  10  -1        181.15        180.41         5.25 o                         
  -8  10  -1         93.08         94.34         3.93 o                         
  -6  10  -1        467.37        474.91         9.07 o                         
  -4  10  -1        272.13        258.08         6.06 o                         
  -2  10  -1        285.20        250.61         5.95 o                         
   0  10  -1        146.49        149.02         3.82 o                         
   2  10  -1       1030.53       1102.85        17.86 o                         
   4  10  -1       1327.85       1336.67        21.51 o                         
   6  10  -1        114.31        120.80         3.69 o                         
   8  10  -1        143.47        138.29         4.96 o                         
  10  10  -1         71.44         60.41         4.20 o                         
  12  10  -1          4.32          1.33         3.03 o                         
  14  10  -1         20.71         27.80        10.37 o                         
  16  10  -1          3.38         -8.95         9.42 o                         
  18  10  -1          1.05          6.13         8.95 o                         
 -15  11  -1         18.55         30.81         3.89 o                         
 -13  11  -1         53.62         69.36         5.40 o                         
 -11  11  -1         51.10         63.73         3.72 o                         
  -9  11  -1         44.58         50.61         3.70 o                         
  -7  11  -1        284.13        281.57         6.26 o                         
  -5  11  -1        559.58        566.56        10.60 o                         
  -3  11  -1       1743.11       1834.85        30.71 o                         
  -1  11  -1       1358.19       1306.41        21.84 o                         
   1  11  -1         83.75        122.51         3.57 o                         
   3  11  -1        668.01        691.46        11.81 o                         
   5  11  -1        998.40       1028.86        18.74 o                         
   7  11  -1        142.10        149.69         4.21 o                         
   9  11  -1         81.33         84.26         4.94 o                         
  11  11  -1        137.24        148.14         6.22 o                         
  13  11  -1        183.42        209.92         7.83 o                         
  15  11  -1          5.06         18.85        10.84 o                         
  17  11  -1          3.85         -7.54         9.90 o                         
 -14  12  -1          4.18          3.27         3.61 o                         
 -12  12  -1          7.22         12.06         4.00 o                         
 -10  12  -1         66.19         68.36         3.95 o                         
  -8  12  -1         50.26         46.91         4.18 o                         
  -6  12  -1        722.41        716.18        13.12 o                         
  -4  12  -1        831.75        836.08        14.88 o                         
  -2  12  -1        616.18        633.02        11.44 o                         
   0  12  -1         75.27         84.70         3.59 o                         
   2  12  -1        100.72         88.21         3.24 o                         
   4  12  -1        396.99        362.42         7.76 o                         
   6  12  -1        253.76        249.24         5.99 o                         
   8  12  -1         54.43         56.62         3.80 o                         
  10  12  -1        188.15        164.69         6.49 o                         
  12  12  -1         22.56         29.16         5.78 o                         
  14  12  -1         16.44         21.28         3.45 o                         
  16  12  -1         20.23         33.93        13.19 o                         
 -15  13  -1          0.72          4.36         3.71 o                         
 -13  13  -1         32.35         36.08         4.22 o                         
 -11  13  -1         19.04         17.81         4.08 o                         
  -9  13  -1          0.03         -3.40         3.40 o                         
  -7  13  -1         43.06         47.09         3.53 o                         
  -5  13  -1        374.25        356.80         7.64 o                         
  -3  13  -1        138.59        108.58         4.57 o                         
  -1  13  -1       1280.83       1233.57        21.70 o                         
   1  13  -1        183.04        185.61         4.65 o                         
   3  13  -1        610.10        642.68        11.56 o                         
   5  13  -1        198.99        188.79         5.59 o                         
   7  13  -1        219.07        195.82         5.14 o                         
   9  13  -1        137.21        137.91         6.00 o                         
  11  13  -1         33.23         19.29         3.99 o                         
  13  13  -1         38.70         53.30         7.48 o                         
  15  13  -1          5.98          7.72         2.62 o                         
 -14  14  -1         40.36         53.57         4.43 o                         
 -12  14  -1          4.57          3.52         4.35 o                         
 -10  14  -1         40.23         47.52         4.16 o                         
  -8  14  -1         26.71         27.00         3.65 o                         
  -6  14  -1        240.13        211.79         6.29 o                         
  -4  14  -1        111.31         98.99         4.43 o                         
  -2  14  -1        713.19        681.13        12.66 o                         
   0  14  -1        799.21        793.50        14.44 o                         
   2  14  -1       1081.84       1087.37        18.21 o                         
   4  14  -1        952.91        887.97        14.33 o                         
   6  14  -1        120.58        106.03         4.53 o                         
   8  14  -1         51.23         45.58         3.04 o                         
  10  14  -1         75.06         64.77         4.93 o                         
  12  14  -1          9.59         11.46         3.91 o                         
  14  14  -1         24.49         22.37         3.74 o                         
 -13  15  -1          1.84          6.22         4.51 o                         
 -11  15  -1          8.17          7.94         4.50 o                         
  -9  15  -1         72.55         68.86         4.72 o                         
  -7  15  -1        254.81        250.36         7.40 o                         
  -5  15  -1         61.75         57.14         4.08 o                         
  -3  15  -1         20.48          5.60         2.37 o                         
  -1  15  -1        311.07        306.68         7.04 o                         
   1  15  -1       1238.27       1226.83        20.07 o                         
   3  15  -1        139.96        134.33         4.63 o                         
   5  15  -1         42.10         42.59         3.72 o                         
   7  15  -1        290.94        284.43         7.46 o                         
   9  15  -1          5.71         -3.89         3.89 o                         
  11  15  -1          2.48          1.82         5.79 o                         
  13  15  -1          7.50         -1.64         5.78 o                         
  15  15  -1          7.77          9.29         4.65 o                         
 -12  16  -1          3.84          0.04         4.85 o                         
 -10  16  -1          0.65         -4.51         4.51 o                         
  -8  16  -1          6.03          6.61         3.94 o                         
  -6  16  -1          9.47         16.56         4.24 o                         
  -4  16  -1        104.44        102.55         4.82 o                         
  -2  16  -1         31.96         24.71         3.94 o                         
   0  16  -1       1681.04       1755.61        30.15 o                         
   2  16  -1        114.23        122.61         7.47 o                         
   4  16  -1         21.75         16.29         2.15 o                         
   6  16  -1         29.30         24.21         3.41 o                         
   8  16  -1         30.97         20.46         3.69 o                         
  10  16  -1         13.35          7.16         4.88 o                         
  12  16  -1         21.15         21.36         5.22 o                         
  14  16  -1          6.97          9.42         6.62 o                         
 -11  17  -1          4.15          8.04         5.39 o                         
  -9  17  -1         10.74          7.38         4.71 o                         
  -7  17  -1         16.87         12.06         4.44 o                         
  -5  17  -1          0.07          2.51         4.03 o                         
  -3  17  -1         36.95         37.87         4.29 o                         
  -1  17  -1        115.38        143.89         5.08 o                         
   1  17  -1         45.83         49.18         4.09 o                         
   3  17  -1         32.63         28.58         2.98 o                         
   5  17  -1          5.85          3.23         4.49 o                         
   7  17  -1         21.28         21.04         5.39 o                         
   9  17  -1          7.36         -7.58         7.58 o                         
  11  17  -1          0.06          5.49         6.20 o                         
  13  17  -1          4.54          3.40         6.42 o                         
 -10  18  -1          0.38          6.63         5.73 o                         
  -8  18  -1          2.28          4.92         4.94 o                         
  -6  18  -1         20.71         23.40         5.16 o                         
  -4  18  -1         20.67         22.38         4.88 o                         
  -2  18  -1         90.15         97.68         5.68 o                         
   0  18  -1        156.66        160.52         6.83 o                         
   2  18  -1        441.87        439.32         9.16 o                         
   4  18  -1          6.86          6.47         2.18 o                         
   6  18  -1         35.42         28.91         4.84 o                         
   8  18  -1          0.80          1.60         4.68 o                         
  10  18  -1          7.70         11.49         7.51 o                         
  12  18  -1          8.31          1.58         7.92 o                         
  -9  19  -1         19.26         17.68         6.86 o                         
  -7  19  -1         25.33         22.24         5.63 o                         
  -5  19  -1         38.81         27.36         5.79 o                         
  -3  19  -1         44.97         38.28         6.09 o                         
  -1  19  -1        187.02        185.60         8.17 o                         
   1  19  -1         15.09         12.42         4.17 o                         
   3  19  -1         36.90         39.38         3.64 o                         
   5  19  -1         85.61         87.07         9.70 o                         
   7  19  -1          1.80         -4.49         4.49 o                         
   9  19  -1          7.80          4.79         2.87 o                         
  11  19  -1          1.45          4.73         6.96 o                         
  -8  20  -1          9.79          4.89         8.42 o                         
  -6  20  -1          8.50         -1.47         5.93 o                         
  -4  20  -1         87.82         98.44        12.16 o                         
  -2  20  -1         75.80         81.46         6.09 o                         
   0  20  -1         13.39         14.81         4.56 o                         
   2  20  -1         23.92         26.21         5.02 o                         
   4  20  -1        147.17        161.54         9.57 o                         
   6  20  -1         47.88         36.45         5.45 o                         
   8  20  -1          3.13         -1.41         4.29 o                         
  10  20  -1         16.32         13.36         7.65 o                         
  -7  21  -1         11.65          8.48        21.68 o                         
  -5  21  -1         32.28         32.16         6.99 o                         
  -3  21  -1        102.59        113.13         9.38 o                         
  -1  21  -1         31.99         31.39         5.11 o                         
   1  21  -1        175.41        175.72         7.03 o                         
   3  21  -1         23.03         32.43         3.85 o                         
   5  21  -1         11.66         11.33         6.97 o                         
   7  21  -1         41.91         37.98         5.38 o                         
  -4  22  -1        110.49        149.89         9.77 o                         
  -2  22  -1         89.84         94.60         6.46 o                         
   0  22  -1         48.84         44.27         5.44 o                         
   2  22  -1         80.64         81.32         5.87 o                         
   4  22  -1         29.13         27.28         7.32 o                         
   6  22  -1         25.69         42.64         9.39 o                         
   1  23  -1          7.37          1.41        14.61 o                         
 -18   0   0          1.66          6.51         6.08 o                         
 -16   0   0        102.78        132.44         8.47 o                         
 -14   0   0        387.72        395.94        11.52 o                         
 -12   0   0        240.17        242.52         8.91 o                         
 -10   0   0        814.81        919.40        24.81 o                         
  -8   0   0       1985.69       2353.37        69.97 o                         
  -6   0   0        975.00        909.05        21.69 o                         
  -4   0   0       2279.04       2188.00        50.32 o                         
   4   0   0       2221.48       2106.59       112.62 o                         
   6   0   0        988.63        972.48        48.06 o                         
   8   0   0       2027.22       2355.48        86.13 o                         
  10   0   0        803.19        923.83        34.32 o                         
  12   0   0        233.68        222.41        13.67 o                         
  14   0   0        386.02        359.01        20.73 o                         
 -19   1   0          1.83          5.52         4.18 o                         
 -17   1   0         23.09         32.81         3.95 o                         
 -15   1   0         15.54         15.66         3.13 o                         
 -13   1   0         46.93         41.20         2.54 o                         
 -11   1   0        350.94        352.77         6.69 o                         
  -9   1   0        911.10        936.46        16.00 o                         
  -7   1   0         57.16         50.10         1.69 o                         
  -5   1   0        553.25        539.76         9.61 o                         
  -3   1   0       5597.65       5055.54       193.70 o                         
   3   1   0       5595.15       5273.56       367.26 o                         
   5   1   0        562.46        560.52        16.60 o                         
   7   1   0         62.91         57.86         4.69 o                         
   9   1   0        918.53        976.79        28.66 o                         
  11   1   0        356.59        367.71        11.80 o                         
  13   1   0         44.65         38.57         2.24 o                         
  15   1   0         15.98         16.81         3.30 o                         
 -18   2   0          4.97          7.04         2.58 o                         
 -16   2   0         18.55         13.01         3.38 o                         
 -14   2   0        122.03        137.92         7.16 o                         
 -12   2   0         34.17         36.15         2.38 o                         
 -10   2   0        134.46        142.26         3.38 o                         
  -8   2   0        414.19        379.74         7.04 o                         
  -6   2   0        174.35        176.65         4.57 o                         
  -4   2   0        125.91        121.83         3.27 o                         
  -2   2   0       4996.51       3782.89       145.59 o                         
   4   2   0        119.22        120.48         3.40 o                         
   6   2   0        185.85        190.18         7.75 o                         
   8   2   0        410.55        369.21        11.87 o                         
  10   2   0        137.23        145.08         5.30 o                         
  12   2   0         32.50         29.73         2.07 o                         
  14   2   0        124.20        141.50        14.14 o                         
  16   2   0         18.37         11.31         3.33 o                         
 -19   3   0          0.19         -0.17         3.50 o                         
 -17   3   0          6.19          2.01         4.91 o                         
 -15   3   0         15.11         13.44         4.95 o                         
 -13   3   0         25.15         33.51         2.93 o                         
 -11   3   0          0.62          0.18         1.97 o                         
  -9   3   0       1124.08       1192.96        21.04 o                         
  -7   3   0        696.03        693.71        13.60 o                         
  -5   3   0        232.61        266.67         5.48 o                         
  -3   3   0       8125.38       8445.52       351.71 o                         
  -1   3   0       2522.87       1996.13       159.72 o                         
   1   3   0       2521.78       1623.65        96.60 o                         
   3   3   0       8073.82       8454.06       448.07 o                         
   5   3   0        230.51        276.05         6.32 o                         
   7   3   0        699.40        716.64        15.34 o                         
   9   3   0       1113.90       1176.45        31.15 o                         
  11   3   0          0.48          3.00         2.77 o                         
  13   3   0         25.49         39.58         7.07 o                         
  15   3   0         15.39         16.69         4.29 o                         
  17   3   0          6.11          6.01         3.49 o                         
 -18   4   0          5.15         11.97         3.90 o                         
 -16   4   0          1.93         -3.16         3.16 o                         
 -14   4   0          2.25         -2.84         2.84 o                         
 -12   4   0        121.20        131.72         5.28 o                         
 -10   4   0          7.07          2.49         2.41 o                         
  -8   4   0        250.74        288.04         5.74 o                         
  -6   4   0        215.24        247.39         4.87 o                         
  -4   4   0        575.77        553.74        10.74 o                         
  -2   4   0       7215.98       7315.04       229.94 o                         
   0   4   0        562.81        574.22         9.71 o                         
   2   4   0       7219.61       7512.21       401.42 o                         
   4   4   0        576.30        575.98        11.46 o                         
   6   4   0        216.26        246.95         6.77 o                         
   8   4   0        252.03        297.24         6.97 o                         
  10   4   0          6.81          6.51         2.19 o                         
  12   4   0        121.61        113.94         8.00 o                         
  14   4   0          2.27         12.72         7.07 o                         
  16   4   0          1.90          3.10         4.63 o                         
  18   4   0          5.17          6.60         5.65 o                         
 -17   5   0          0.47          2.40         3.30 o                         
 -15   5   0          8.04          3.34         3.17 o                         
 -13   5   0        420.40        398.93         7.91 o                         
 -11   5   0        210.50        211.24         5.35 o                         
  -9   5   0         32.81         32.07         2.37 o                         
  -7   5   0         38.81         35.32         2.11 o                         
  -5   5   0       3379.75       3577.56        61.12 o                         
  -3   5   0        571.49        577.49        10.11 o                         
  -1   5   0       5980.19       5312.50       220.04 o                         
   1   5   0       5950.66       5883.49       226.97 o                         
   3   5   0        581.02        603.93        10.62 o                         
   5   5   0       3369.12       3488.74        69.35 o                         
   7   5   0         37.11         34.64         2.44 o                         
   9   5   0         33.08         34.09         2.54 o                         
  11   5   0        208.24        193.44         6.48 o                         
  13   5   0        422.17        406.95        16.82 o                         
  15   5   0          8.00          1.41        11.78 o                         
  17   5   0          0.45         -4.63         4.63 o                         
 -18   6   0          2.46         -0.54         3.46 o                         
 -16   6   0          4.89          4.56         3.27 o                         
 -14   6   0         13.33          8.50         4.21 o                         
 -12   6   0        153.85        144.73         4.00 o                         
 -10   6   0        258.95        280.50         5.90 o                         
  -8   6   0        303.03        324.55         6.43 o                         
  -6   6   0       1113.24       1205.22        23.44 o                         
  -4   6   0        774.63        848.14        14.47 o                         
  -2   6   0       2742.98       2631.85        43.47 o                         
   0   6   0       3063.13       2940.93        48.25 o                         
   2   6   0       2726.61       2657.60        45.81 o                         
   4   6   0        798.67        862.54        15.18 o                         
   6   6   0       1132.75       1252.70        24.45 o                         
   8   6   0        305.18        314.46         7.85 o                         
  10   6   0        252.75        255.45         6.35 o                         
  12   6   0        155.58        143.61         5.36 o                         
  14   6   0         13.60         19.81         6.35 o                         
  18   6   0          2.47          2.83         7.07 o                         
 -17   7   0          5.85         15.00         3.73 o                         
 -15   7   0          0.98         -2.81         2.81 o                         
 -13   7   0         28.91         27.23         2.57 o                         
 -11   7   0        267.51        257.49         5.18 o                         
  -9   7   0        359.12        348.63         6.48 o                         
  -7   7   0        501.60        487.85         8.33 o                         
  -5   7   0       2997.66       3029.28        49.63 o                         
  -3   7   0       1669.24       1644.11        27.54 o                         
  -1   7   0        266.27        300.70         5.70 o                         
   1   7   0        269.27        310.18         5.67 o                         
   3   7   0       1666.78       1670.37        29.02 o                         
   5   7   0       2993.09       2985.34        52.18 o                         
   7   7   0        487.87        487.55        10.46 o                         
   9   7   0        360.43        364.28         9.75 o                         
  11   7   0        266.37        248.40         7.11 o                         
  13   7   0         28.68         30.62         7.33 o                         
  15   7   0          1.05         13.19         8.01 o                         
  17   7   0          5.79          9.90         8.48 o                         
 -18   8   0          0.02          2.11         3.76 o                         
 -16   8   0          2.57         -1.01         3.30 o                         
 -14   8   0         33.92         33.02         2.51 o                         
 -12   8   0         57.47         55.37         2.63 o                         
 -10   8   0         90.76         84.72         2.91 o                         
  -8   8   0        372.99        380.40         8.23 o                         
  -6   8   0        791.84        836.99        14.45 o                         
  -4   8   0       2034.93       2244.70        37.68 o                         
  -2   8   0       2585.90       2626.60        43.33 o                         
   0   8   0       2772.48       2681.73        44.27 o                         
   2   8   0       2579.69       2625.30        43.29 o                         
   4   8   0       2058.14       2305.29        39.68 o                         
   6   8   0        792.96        833.82        15.09 o                         
   8   8   0        377.76        380.01         8.64 o                         
  10   8   0         95.17         93.25         4.89 o                         
  12   8   0         54.67         48.49         3.83 o                         
  14   8   0         33.81         56.07         9.90 o                         
  16   8   0          2.64         -4.71         8.01 o                         
 -17   9   0          5.07          8.04         4.02 o                         
 -15   9   0          9.21         11.37         3.01 o                         
 -13   9   0         13.27          8.17         2.21 o                         
 -11   9   0         76.92         56.40         4.38 o                         
  -9   9   0         88.13         89.10         3.76 o                         
  -7   9   0         72.75         63.95         3.14 o                         
  -5   9   0        424.34        407.83         7.84 o                         
  -3   9   0        688.43        702.35        12.54 o                         
  -1   9   0       1371.03       1421.44        23.79 o                         
   1   9   0       1368.36       1398.16        26.51 o                         
   3   9   0        717.72        728.69        11.93 o                         
   5   9   0        433.98        425.07         8.22 o                         
   7   9   0         73.94         63.28         3.46 o                         
   9   9   0         90.48         90.06         4.25 o                         
  11   9   0         73.36         55.54        13.87 o                         
  13   9   0         13.23         11.37         2.23 o                         
  15   9   0          9.40         18.38         9.42 o                         
  17   9   0          5.20          6.60         8.95 o                         
 -16  10   0          6.82          5.61         4.32 o                         
 -14  10   0         53.73         54.69         2.58 o                         
 -12  10   0        303.73        315.87         9.90 o                         
 -10  10   0         66.37         61.56         3.31 o                         
  -8  10   0         33.76         25.83         2.86 o                         
  -6  10   0         16.98         15.76         3.51 o                         
  -4  10   0       2422.82       2627.41        43.51 o                         
  -2  10   0       2731.15       2551.54        42.78 o                         
   0  10   0        359.87        334.48         6.66 o                         
   2  10   0       2729.85       2589.85        40.73 o                         
   4  10   0       2395.80       2618.00        45.83 o                         
   6  10   0         18.30         17.76         2.37 o                         
   8  10   0         32.68         27.70         3.34 o                         
  10  10   0         66.43         57.63         3.51 o                         
  12  10   0        306.63        291.96        10.62 o                         
  14  10   0         52.57         59.50         4.52 o                         
  16  10   0          6.93          9.90         9.90 o                         
 -17  11   0          2.54         -5.65         9.90 o                         
 -15  11   0         24.13         24.99         3.99 o                         
 -13  11   0        120.67        131.06         4.56 o                         
 -11  11   0        152.98        157.29         5.00 o                         
  -9  11   0         94.60         85.70         3.81 o                         
  -7  11   0         58.38         56.77         3.34 o                         
  -5  11   0       1414.94       1435.24        24.30 o                         
  -3  11   0       1658.64       1724.57        29.46 o                         
  -1  11   0       1088.36       1106.27        19.06 o                         
   1  11   0       1072.94       1116.46        20.07 o                         
   3  11   0       1656.15       1774.47        28.01 o                         
   5  11   0       1398.78       1420.65        25.51 o                         
   7  11   0         59.55         54.93         2.84 o                         
   9  11   0         96.91         88.70         4.37 o                         
  11  11   0        153.34        159.33         6.89 o                         
  13  11   0        121.84        125.13        11.71 o                         
  15  11   0         23.81          9.90        16.96 o                         
 -16  12   0         13.70         20.25         5.72 o                         
 -14  12   0          0.93          8.20         3.36 o                         
 -12  12   0          1.27          4.07         3.13 o                         
 -10  12   0          6.27          0.92         3.01 o                         
  -8  12   0        122.27        108.33         3.96 o                         
  -6  12   0        124.17        125.08         4.10 o                         
  -4  12   0         20.70         17.67         3.00 o                         
  -2  12   0        262.67        258.65         5.85 o                         
   0  12   0        846.57        872.63        16.14 o                         
   2  12   0        263.16        262.02         5.45 o                         
   4  12   0         21.50         28.88         3.10 o                         
   6  12   0        125.05        118.91         4.13 o                         
   8  12   0        121.76         94.31         4.74 o                         
  10  12   0          6.04          0.10         3.61 o                         
  12  12   0          1.19          0.88         4.08 o                         
  14  12   0          0.97          2.41         3.36 o                         
  16  12   0         13.59         34.40        11.78 o                         
 -15  13   0          1.79          4.10         4.53 o                         
 -13  13   0         44.54         59.66         4.66 o                         
 -11  13   0          0.65         -1.77         3.56 o                         
  -9  13   0        108.04         97.59         4.21 o                         
  -7  13   0         75.86         76.59         3.67 o                         
  -5  13   0        325.53        314.47         6.90 o                         
  -3  13   0        256.33        249.20         5.86 o                         
  -1  13   0        223.63        218.65         5.71 o                         
   1  13   0        221.64        213.63         5.07 o                         
   3  13   0        253.72        246.21         5.05 o                         
   5  13   0        323.92        324.95         9.43 o                         
   7  13   0         75.64         70.57         4.16 o                         
   9  13   0        107.24         92.97         5.03 o                         
  11  13   0          0.61          2.03         4.09 o                         
  13  13   0         44.70         51.91         5.83 o                         
  15  13   0          1.74          2.37         2.95 o                         
 -14  14   0         34.87         35.18         4.85 o                         
 -12  14   0          4.50          2.90         3.59 o                         
 -10  14   0          6.16          3.95         3.47 o                         
  -8  14   0          4.62          7.42         3.29 o                         
  -6  14   0         72.56         76.96         4.09 o                         
  -4  14   0        303.93        292.29         6.74 o                         
  -2  14   0        144.84        126.69         4.76 o                         
   0  14   0        278.93        260.61         6.50 o                         
   2  14   0        141.71        136.29         4.16 o                         
   4  14   0        305.84        302.24         7.01 o                         
   6  14   0         71.48         69.78         4.10 o                         
   8  14   0          5.05         -0.97         2.26 o                         
  10  14   0          5.97          7.75         5.30 o                         
  12  14   0          4.78          9.65         4.62 o                         
  14  14   0         34.95         49.19         5.73 o                         
 -13  15   0          3.57          5.03         4.74 o                         
 -11  15   0          0.74         -0.71         3.92 o                         
  -9  15   0          0.77          2.84         3.50 o                         
  -7  15   0        112.25        114.19         4.54 o                         
  -5  15   0        129.63        128.92         5.55 o                         
  -3  15   0        682.10        679.64        14.15 o                         
  -1  15   0         74.65         79.51         5.69 o                         
   1  15   0         80.24         83.55         3.72 o                         
   3  15   0        687.90        677.12        11.90 o                         
   5  15   0        132.22        141.48         4.75 o                         
   7  15   0        107.83        100.24         4.88 o                         
   9  15   0          0.64          0.47         5.20 o                         
  11  15   0          0.92         -5.13         6.73 o                         
  13  15   0          3.43         22.00         6.51 o                         
 -12  16   0          2.32          0.71         4.52 o                         
 -10  16   0         42.49         43.88         4.48 o                         
  -8  16   0         57.29         58.42         4.65 o                         
  -6  16   0        241.42        263.54         7.44 o                         
  -4  16   0        250.11        258.07         7.30 o                         
  -2  16   0         20.07         11.49         4.08 o                         
   0  16   0        356.28        351.46         7.40 o                         
   2  16   0         23.25         20.84         3.10 o                         
   4  16   0        255.68        263.81         7.60 o                         
   6  16   0        238.67        242.62         7.56 o                         
   8  16   0         55.86         52.20         4.43 o                         
  10  16   0         42.00         41.66         6.85 o                         
  12  16   0          2.39         -3.91         9.07 o                         
 -13  17   0          8.63         24.03        13.19 o                         
 -11  17   0         14.86         12.22         5.05 o                         
  -9  17   0         25.09         26.72         4.83 o                         
  -7  17   0         81.28         88.58         5.15 o                         
  -5  17   0        158.57        148.48         5.91 o                         
  -3  17   0          0.54         -3.43         3.87 o                         
  -1  17   0        202.23        218.80         5.78 o                         
   1  17   0        213.00        226.87         5.99 o                         
   3  17   0          0.14          1.01         2.24 o                         
   5  17   0        155.56        163.49         6.94 o                         
   7  17   0         81.90         88.73         5.96 o                         
   9  17   0         26.24         19.32        11.31 o                         
  11  17   0         15.23         13.41         7.32 o                         
  13  17   0          8.59         -6.13        10.84 o                         
 -12  18   0          5.78         13.67        13.19 o                         
 -10  18   0          2.73          2.16         5.46 o                         
  -8  18   0         66.15         71.24         5.85 o                         
  -6  18   0         67.27         62.15         5.58 o                         
  -4  18   0         56.75         55.29         5.64 o                         
  -2  18   0        389.50        389.51         9.59 o                         
   0  18   0         30.73         25.25         4.44 o                         
   2  18   0        388.21        386.24         8.27 o                         
   4  18   0         56.56         60.68         5.69 o                         
   6  18   0         69.32         63.00         5.31 o                         
   8  18   0         64.02         58.72         6.39 o                         
  10  18   0          2.98         -3.34        10.84 o                         
  12  18   0          5.87         16.96        12.25 o                         
 -11  19   0          0.20        -12.72        12.72 o                         
  -9  19   0          3.31         11.07         6.45 o                         
  -7  19   0          8.92          3.53         5.14 o                         
  -5  19   0         31.84         27.53         5.07 o                         
  -3  19   0        335.52        369.46         9.20 o                         
  -1  19   0        200.87        233.53         7.20 o                         
   1  19   0        206.95        218.63         6.63 o                         
   3  19   0        337.49        329.46         9.17 o                         
   5  19   0         32.33         38.96         5.54 o                         
   7  19   0          8.64          6.80         4.49 o                         
   9  19   0          2.98         -4.85         7.92 o                         
  11  19   0          0.17          3.77        12.72 o                         
  -8  20   0          0.17         -6.08         6.37 o                         
  -6  20   0          8.42          0.37         5.05 o                         
  -4  20   0         33.09         46.52         5.87 o                         
  -2  20   0         10.01         10.94         4.86 o                         
   0  20   0          2.79         10.82         4.26 o                         
   2  20   0         10.53         10.87         3.58 o                         
   4  20   0         33.80         30.42         8.42 o                         
   6  20   0          8.25         -1.81         4.97 o                         
   8  20   0          0.13         -5.04         5.04 o                         
  -7  21   0          7.81         -2.44         6.32 o                         
  -5  21   0         25.25         28.99         6.08 o                         
  -3  21   0         25.04         31.02         6.30 o                         
  -1  21   0         39.19         33.90         5.71 o                         
   1  21   0         39.22         37.50         5.25 o                         
   3  21   0         24.99         21.04         8.09 o                         
   5  21   0         25.34         23.53         8.39 o                         
   7  21   0          7.91         14.42        12.42 o                         
  -4  22   0          0.87         11.71         5.93 o                         
  -2  22   0          3.22          7.32         7.65 o                         
   0  22   0         13.26          9.97         4.87 o                         
   2  22   0          3.49          3.47         6.50 o                         
   4  22   0          0.77         -1.89         7.62 o                         
  -1  23   0         24.80         39.58        16.96 o                         
   1  23   0         25.42         35.34        16.49 o                         
 -19   1   1          0.22         -3.90         3.90 o                         
 -17   1   1          1.45          6.70         3.63 o                         
 -15   1   1         23.67         18.49         2.36 o                         
 -13   1   1          2.20         -2.19         2.19 o                         
 -11   1   1         84.95         86.68         3.24 o                         
  -9   1   1        269.43        288.58         7.71 o                         
  -7   1   1        594.02        644.01        15.32 o                         
  -5   1   1       2125.76       2060.86        57.19 o                         
  -3   1   1       6130.15       5163.46       252.99 o                         
   1   1   1       3132.78       2176.77       158.07 o                         
   3   1   1        683.00        700.03        12.70 o                         
   5   1   1         50.84         45.51         1.64 o                         
   7   1   1        153.11        156.33         5.99 o                         
   9   1   1         58.51         52.45         4.13 o                         
  11   1   1        132.03        127.68         7.44 o                         
  13   1   1         27.49         21.19         3.01 o                         
  15   1   1         41.41         51.43         3.33 o                         
  17   1   1          7.97         14.25         3.33 o                         
 -18   2   1          4.59          9.40         3.35 o                         
 -16   2   1         15.76         13.97         2.40 o                         
 -14   2   1        103.45        109.86         4.05 o                         
 -12   2   1        171.50        172.18         4.58 o                         
 -10   2   1        168.15        168.95         5.30 o                         
  -8   2   1       1077.26       1092.66        24.00 o                         
  -6   2   1        435.32        390.32         9.00 o                         
  -4   2   1       4965.65       4861.47       251.11 o                         
  -2   2   1       5670.30       2986.71       167.75 o                         
   0   2   1       2148.90       1135.33       145.34 o                         
   2   2   1       1644.14       1575.51        28.99 o                         
   4   2   1        618.29        663.68        12.18 o                         
   6   2   1        855.52        880.77        21.11 o                         
   8   2   1        140.70        150.42         6.43 o                         
  10   2   1        146.39        155.11         7.37 o                         
  12   2   1         60.75         46.12         3.37 o                         
  14   2   1         59.09         57.83         5.54 o                         
  16   2   1          2.21          9.90         5.65 o                         
  18   2   1          2.40         -5.65         6.13 o                         
 -19   3   1          2.14         -1.85         3.46 o                         
 -17   3   1          2.59          1.19         2.54 o                         
 -15   3   1         36.43         41.56         2.81 o                         
 -13   3   1        183.10        167.12         4.88 o                         
 -11   3   1        363.87        384.93         8.90 o                         
  -9   3   1       4048.37       4208.80        93.88 o                         
  -7   3   1        467.87        463.53        12.79 o                         
  -5   3   1          0.24         -0.48         1.59 o                         
  -3   3   1       7968.80       7272.88       382.10 o                         
  -1   3   1      19885.39      19730.02       722.47 o                         
   3   3   1       4559.14       4458.18       121.05 o                         
   5   3   1       2450.06       2437.92        53.68 o                         
   7   3   1       1244.54       1259.09        29.16 o                         
   9   3   1       1125.56       1226.72        36.54 o                         
  11   3   1         18.24         19.62         5.51 o                         
  13   3   1         85.17         96.54         4.51 o                         
  15   3   1         59.47         54.89         6.36 o                         
  17   3   1         12.32         10.72         5.06 o                         
 -18   4   1          5.96          8.46         2.86 o                         
 -16   4   1         33.87         34.57         3.32 o                         
 -14   4   1         25.77         35.06         3.02 o                         
 -12   4   1        256.88        260.39         6.03 o                         
 -10   4   1        260.21        246.46         5.57 o                         
  -8   4   1        233.26        233.23         5.06 o                         
  -6   4   1       2475.07       2458.10        42.69 o                         
  -4   4   1       6774.40       6802.19       366.55 o                         
  -2   4   1      10978.37      10642.12       575.77 o                         
   0   4   1      16617.29      15917.14       592.02 o                         
   2   4   1       1053.83       1112.48        18.65 o                         
   4   4   1       4173.21       4076.36        69.93 o                         
   6   4   1        993.24       1036.81        23.90 o                         
   8   4   1         86.12         88.67         3.63 o                         
  10   4   1        580.46        614.32        16.83 o                         
  12   4   1        713.84        762.96        20.90 o                         
  14   4   1          5.20          7.79         2.69 o                         
  18   4   1          7.17         17.91         6.60 o                         
 -19   5   1          7.07         22.11         4.05 o                         
 -17   5   1         10.34          8.19         3.26 o                         
 -15   5   1         16.50         15.82         2.94 o                         
 -13   5   1        200.12        211.68         7.56 o                         
 -11   5   1        153.54        149.61         4.47 o                         
  -9   5   1        108.38         90.77         2.42 o                         
  -7   5   1       3072.65       3099.02        51.35 o                         
  -5   5   1       7696.44       7766.85       231.85 o                         
  -3   5   1       6257.31       6333.85       327.91 o                         
  -1   5   1       2603.52       2532.18        40.17 o                         
   1   5   1         59.13         80.54         2.42 o                         
   3   5   1       1155.11       1211.51        21.88 o                         
   5   5   1       1154.17       1312.40        22.51 o                         
   7   5   1         10.90          4.20         3.40 o                         
   9   5   1        137.03        119.09         5.31 o                         
  11   5   1         24.40         19.82         5.88 o                         
  13   5   1        106.92        105.58         8.09 o                         
  15   5   1          0.97          5.89         5.75 o                         
 -18   6   1          6.49          5.00         3.48 o                         
 -16   6   1          0.67         -0.46         2.98 o                         
 -14   6   1         58.17         55.04         3.74 o                         
 -12   6   1         35.84         23.51         5.82 o                         
 -10   6   1         11.56         17.67         1.91 o                         
  -8   6   1         86.95         89.79         2.55 o                         
  -6   6   1        178.01        193.69         4.15 o                         
  -4   6   1         86.06         95.60         2.70 o                         
  -2   6   1       1193.94       1200.90        19.18 o                         
   0   6   1       3791.90       4059.99        66.55 o                         
   2   6   1       1164.81       1181.58        19.37 o                         
   4   6   1        689.51        785.02        13.57 o                         
   6   6   1        231.41        233.75         5.16 o                         
   8   6   1        481.57        477.29        12.21 o                         
  10   6   1         98.70         94.29         6.60 o                         
  12   6   1         27.43         11.76         3.13 o                         
  14   6   1          5.41          4.24         2.65 o                         
  16   6   1          6.04         -2.83         7.54 o                         
 -19   7   1          0.02          3.16         2.97 o                         
 -17   7   1          1.03          5.96         3.79 o                         
 -15   7   1         17.45         13.33         2.95 o                         
 -13   7   1        235.95        234.40         7.95 o                         
 -11   7   1        514.66        534.65         9.58 o                         
  -9   7   1        122.55        115.46         3.57 o                         
  -7   7   1        580.03        581.64         9.62 o                         
  -5   7   1        779.07        792.97        13.37 o                         
  -3   7   1       5853.66       5826.33       106.50 o                         
  -1   7   1       1135.33       1180.17        19.13 o                         
   1   7   1       2619.36       2538.03        40.12 o                         
   3   7   1       4222.49       4596.83        78.87 o                         
   5   7   1       1203.91       1282.00        23.05 o                         
   7   7   1         70.24         59.95         3.54 o                         
   9   7   1        215.89        201.54         6.68 o                         
  11   7   1         19.88          9.23         2.81 o                         
  13   7   1         89.30         72.22         6.39 o                         
  15   7   1          3.45          9.42         8.01 o                         
  17   7   1          4.41          9.42         8.01 o                         
 -18   8   1          2.23          4.13         3.23 o                         
 -16   8   1          1.87          0.68         2.98 o                         
 -14   8   1         21.98         31.79         4.24 o                         
 -12   8   1        583.60        607.46        12.05 o                         
 -10   8   1        169.15        166.78         4.10 o                         
  -8   8   1        198.24        166.90         4.03 o                         
  -6   8   1        101.27        125.99         3.48 o                         
  -4   8   1       2623.32       2646.17        46.14 o                         
  -2   8   1        690.70        640.54        11.82 o                         
   0   8   1          5.78          3.80         1.68 o                         
   2   8   1       1061.36       1046.32        16.76 o                         
   4   8   1       2074.19       2082.48        38.17 o                         
   6   8   1         89.71         87.34         3.08 o                         
   8   8   1        101.83         90.62         4.36 o                         
  10   8   1          9.64          3.69         3.56 o                         
  12   8   1        130.42        138.41         5.09 o                         
  14   8   1          3.35          4.29         3.54 o                         
  16   8   1          3.46          7.07         8.95 o                         
 -17   9   1          3.78          2.88         3.18 o                         
 -15   9   1          3.62          3.52         2.98 o                         
 -13   9   1          3.17          3.90         1.95 o                         
 -11   9   1         41.90         44.37         4.19 o                         
  -9   9   1         81.05         95.17         3.53 o                         
  -7   9   1        452.73        493.07         9.02 o                         
  -5   9   1        237.64        231.10         5.54 o                         
  -3   9   1        544.02        570.36        10.91 o                         
  -1   9   1       1034.55       1031.87        16.73 o                         
   1   9   1        107.72         93.87         2.72 o                         
   3   9   1        146.11        145.57         3.54 o                         
   5   9   1         50.60         52.23         2.77 o                         
   7   9   1         42.34         43.08         2.33 o                         
   9   9   1         15.15          6.39         3.48 o                         
  11   9   1         44.99         42.93         7.83 o                         
  13   9   1          1.63         -2.64         2.64 o                         
  15   9   1          0.55         -1.34         6.90 o                         
 -18  10   1          1.03         -1.33         2.74 o                         
 -16  10   1          3.44          7.93         3.26 o                         
 -14  10   1         20.71         20.90         5.23 o                         
 -12  10   1          3.90          5.55         2.85 o                         
 -10  10   1         69.65         66.20         3.88 o                         
  -8  10   1        142.14        150.66         4.18 o                         
  -6  10   1        120.62        125.10         3.91 o                         
  -4  10   1       1314.78       1342.98        23.94 o                         
  -2  10   1       1044.49       1094.18        18.02 o                         
   0  10   1        136.92        145.08         3.61 o                         
   2  10   1        295.80        268.35         5.18 o                         
   4  10   1        282.33        261.84         5.86 o                         
   6  10   1        462.09        463.07         9.22 o                         
   8  10   1         93.01         93.16         4.46 o                         
  10  10   1        179.21        169.41         5.68 o                         
  12  10   1          0.70         -4.19         4.19 o                         
  14  10   1         10.58         15.28         3.85 o                         
  16  10   1          2.79          8.48        10.37 o                         
 -17  11   1          3.98          2.02         3.95 o                         
 -15  11   1          5.29          1.90         4.07 o                         
 -13  11   1        182.00        229.80         7.82 o                         
 -11  11   1        141.02        162.22         4.85 o                         
  -9  11   1         84.51         87.20         3.86 o                         
  -7  11   1        146.48        163.66         4.76 o                         
  -5  11   1       1000.11       1031.47        18.77 o                         
  -3  11   1        691.28        709.83        12.50 o                         
  -1  11   1         90.14        131.47         3.60 o                         
   1  11   1       1348.99       1259.82        20.81 o                         
   3  11   1       1714.78       1812.25        30.57 o                         
   5  11   1        561.19        562.74        10.96 o                         
   7  11   1        277.96        267.63         6.59 o                         
   9  11   1         43.80         52.39         5.63 o                         
  11  11   1         51.86         57.59         4.86 o                         
  13  11   1         54.90         58.60         4.90 o                         
  15  11   1         18.49         16.27         9.66 o                         
 -16  12   1         19.97         31.47         4.75 o                         
 -14  12   1         16.21         26.58         4.36 o                         
 -12  12   1         23.31         25.44         3.19 o                         
 -10  12   1        191.58        182.18         5.14 o                         
  -8  12   1         54.54         58.26         3.49 o                         
  -6  12   1        262.18        267.56         6.24 o                         
  -4  12   1        403.43        389.42         8.02 o                         
  -2  12   1         97.98         87.58         3.35 o                         
   0  12   1         76.20         82.15         3.24 o                         
   2  12   1        604.77        607.49        10.70 o                         
   4  12   1        835.27        835.73        15.61 o                         
   6  12   1        726.27        719.95        13.61 o                         
   8  12   1         47.41         47.50         4.14 o                         
  10  12   1         67.20         64.56         4.91 o                         
  12  12   1          7.13          5.64         4.94 o                         
  14  12   1          4.38          2.07         4.44 o                         
 -15  13   1          5.65          9.08         3.06 o                         
 -13  13   1         39.73         54.33         3.78 o                         
 -11  13   1         31.10         25.15         3.32 o                         
  -9  13   1        134.76        139.23         5.54 o                         
  -7  13   1        218.62        207.40         5.59 o                         
  -5  13   1        192.89        177.30         5.32 o                         
  -3  13   1        599.53        623.31        11.12 o                         
  -1  13   1        184.01        193.14         4.94 o                         
   1  13   1       1306.73       1279.49        20.64 o                         
   3  13   1        139.79        122.40         3.91 o                         
   5  13   1        375.63        360.49         7.80 o                         
   7  13   1         44.08         41.92         3.94 o                         
   9  13   1          0.01         -1.31         4.07 o                         
  11  13   1         18.97         25.46         6.40 o                         
  13  13   1         32.18         43.14         8.72 o                         
  15  13   1          0.63          1.68         3.15 o                         
 -16  14   1          9.11         10.37        10.84 o                         
 -14  14   1         25.21         29.51         3.61 o                         
 -12  14   1          8.85          3.67         3.94 o                         
 -10  14   1         74.47         74.01         4.26 o                         
  -8  14   1         49.08         48.16         3.76 o                         
  -6  14   1        120.40        111.96         4.44 o                         
  -4  14   1        949.57        902.92        15.23 o                         
  -2  14   1       1085.07       1105.38        18.29 o                         
   0  14   1        796.08        808.34        13.74 o                         
   2  14   1        727.39        689.31        11.94 o                         
   4  14   1        117.45        111.57         4.31 o                         
   6  14   1        231.26        206.06         6.52 o                         
   8  14   1         27.05         25.24         2.85 o                         
  10  14   1         40.98         43.25         7.19 o                         
  12  14   1          4.18         -1.94         4.69 o                         
  14  14   1         40.23         47.93         8.33 o                         
 -15  15   1          7.99         12.11         5.15 o                         
 -13  15   1          7.28          9.19         4.25 o                         
 -11  15   1          2.60         -3.45         3.45 o                         
  -9  15   1          6.38         -3.17         3.37 o                         
  -7  15   1        294.02        305.63         6.87 o                         
  -5  15   1         40.90         40.24         3.82 o                         
  -3  15   1        143.78        133.75         4.47 o                         
  -1  15   1       1225.87       1193.28        20.08 o                         
   1  15   1        318.95        311.59         6.59 o                         
   3  15   1         21.38         14.99         2.37 o                         
   5  15   1         63.85         58.60         3.64 o                         
   7  15   1        256.78        259.64         8.57 o                         
   9  15   1         70.94         56.61        11.17 o                         
  11  15   1          8.42          6.88         5.10 o                         
  13  15   1          1.89         -1.00         6.08 o                         
 -14  16   1          6.89          5.06         3.76 o                         
 -12  16   1         21.03         27.31         4.04 o                         
 -10  16   1         12.91         10.56         3.96 o                         
  -8  16   1         31.84         26.22         3.85 o                         
  -6  16   1         30.11         32.34         3.76 o                         
  -4  16   1         20.73          9.98         3.40 o                         
  -2  16   1        112.01        120.95         4.57 o                         
   0  16   1       1674.13       1752.56        30.02 o                         
   2  16   1         32.96         38.08         3.26 o                         
   4  16   1        103.55        107.63         5.16 o                         
   6  16   1          9.94         12.24         5.20 o                         
   8  16   1          5.71          4.22         3.31 o                         
  10  16   1          0.57          3.12         6.49 o                         
  12  16   1          3.87         -2.58         6.72 o                         
 -13  17   1          4.46          4.53         4.27 o                         
 -11  17   1          0.07          2.96         4.06 o                         
  -9  17   1          7.56          6.89         3.73 o                         
  -7  17   1         21.54         18.07         3.88 o                         
  -5  17   1          5.69         -3.43         3.43 o                         
  -3  17   1         32.38         29.94         3.78 o                         
  -1  17   1         46.11         48.93         3.68 o                         
   1  17   1        115.85        134.96         5.44 o                         
   3  17   1         37.16         40.60         4.44 o                         
   5  17   1          0.09          1.87         5.87 o                         
   7  17   1         16.73          6.47         4.12 o                         
   9  17   1         10.70         15.51         6.73 o                         
  11  17   1          4.08          0.83         6.86 o                         
 -12  18   1          8.26         10.73         4.55 o                         
 -10  18   1          7.36          5.56         5.02 o                         
  -8  18   1          0.96         -2.64         4.21 o                         
  -6  18   1         36.57         39.04         4.48 o                         
  -4  18   1          6.71          1.90         4.02 o                         
  -2  18   1        436.67        427.20        10.48 o                         
   0  18   1        153.95        136.99         5.90 o                         
   2  18   1         90.56         89.55         3.89 o                         
   4  18   1         20.38         20.88         5.17 o                         
   6  18   1         20.94         14.70         4.81 o                         
   8  18   1          2.06         -3.54         4.57 o                         
  10  18   1          0.33         11.44         7.66 o                         
 -11  19   1          1.28          3.40         4.67 o                         
  -9  19   1          8.43          7.40         4.45 o                         
  -7  19   1          2.03         -4.37         4.37 o                         
  -5  19   1         86.24         88.74         5.52 o                         
  -3  19   1         36.36         42.97         5.82 o                         
  -1  19   1         16.34         13.09         4.61 o                         
   1  19   1        181.35        178.48         7.61 o                         
   3  19   1         47.26         41.88        10.27 o                         
   5  19   1         39.81         40.16         5.93 o                         
   7  19   1         24.97         14.93         4.87 o                         
   9  19   1         18.91         24.20         7.82 o                         
 -10  20   1         15.92         26.81         5.55 o                         
  -8  20   1          2.81          7.33         5.19 o                         
  -6  20   1         47.02         46.41         5.01 o                         
  -4  20   1        147.60        155.49         7.54 o                         
  -2  20   1         23.31         25.32         4.64 o                         
   0  20   1         11.88          6.00         4.79 o                         
   2  20   1         77.83         64.30         4.03 o                         
   4  20   1         88.59        111.16         9.25 o                         
   6  20   1          8.29         -4.88         4.88 o                         
   8  20   1          9.59          6.31         5.40 o                         
  -7  21   1         41.90         41.87         6.02 o                         
  -5  21   1         11.09          5.73         5.63 o                         
  -3  21   1         22.82         33.01         5.33 o                         
  -1  21   1        174.76        180.50         7.90 o                         
   1  21   1         33.60         32.58         5.75 o                         
   3  21   1        100.80        111.97         8.56 o                         
   5  21   1         31.48         39.00         9.19 o                         
  -6  22   1         26.57         29.81         5.88 o                         
  -4  22   1         30.46         27.58         6.15 o                         
  -2  22   1         79.49         67.19         6.35 o                         
   0  22   1         50.04         62.06         5.50 o                         
   2  22   1         92.50         71.60         9.30 o                         
   4  22   1        110.36        119.91        14.39 o                         
 -20   0   2          3.99          6.67         4.39 o                         
 -18   0   2          0.88          3.30         4.56 o                         
 -16   0   2        154.24        161.56         6.63 o                         
 -14   0   2          1.56         -2.63         2.63 o                         
 -12   0   2        300.66        280.67         8.55 o                         
 -10   0   2        320.01        305.11         7.01 o                         
  -6   0   2        295.16        331.32         8.07 o                         
  -4   0   2        390.48        339.60         8.55 o                         
  -2   0   2      23588.61      21576.86      1200.97 o                         
   2   0   2       5530.48       5488.21       195.55 o                         
   4   0   2        657.61        626.83        16.61 o                         
   6   0   2       1259.98       1278.13        33.87 o                         
   8   0   2         90.52         82.15         6.53 o                         
  10   0   2        383.57        379.71        39.11 o                         
  12   0   2        257.12        263.49        24.97 o                         
  14   0   2        167.27        210.63        20.26 o                         
  16   0   2         42.04         52.58         9.66 o                         
 -19   1   2          0.65         -0.20         2.96 o                         
 -17   1   2          5.05          5.27         2.81 o                         
 -15   1   2         29.34         22.30         2.15 o                         
 -13   1   2        118.63        123.60         4.02 o                         
 -11   1   2        689.18        674.37        13.19 o                         
  -9   1   2        446.99        489.31         9.59 o                         
  -7   1   2       3008.58       3013.37        50.13 o                         
  -5   1   2        107.42        108.52         2.30 o                         
  -3   1   2      13160.76      12909.97       466.94 o                         
  -1   1   2        444.12        489.14         8.66 o                         
   1   1   2      36085.21      36762.41      1558.15 o                         
   3   1   2       3065.67       3005.58        54.98 o                         
   5   1   2        779.30        808.05        15.22 o                         
   7   1   2        652.59        650.95        12.21 o                         
   9   1   2         56.87         50.89         4.76 o                         
  11   1   2        148.34        155.41         6.30 o                         
  13   1   2        265.44        269.69        11.71 o                         
  15   1   2         12.93         23.48         5.09 o                         
  17   1   2          1.72          4.51         3.73 o                         
 -20   2   2          1.79          1.19         3.05 o                         
 -18   2   2         11.35          9.82         3.04 o                         
 -16   2   2         19.42         17.87         3.76 o                         
 -14   2   2        165.28        161.51         4.47 o                         
 -12   2   2         97.46         89.34         3.30 o                         
 -10   2   2         47.62         44.13         2.46 o                         
  -8   2   2         37.64         40.21         2.04 o                         
  -6   2   2        663.91        664.26        10.67 o                         
  -4   2   2       4291.69       3884.47        71.89 o                         
  -2   2   2        883.83        918.91        16.31 o                         
   0   2   2      15559.79      15543.39       975.31 o                         
   2   2   2        768.44        712.12        13.70 o                         
   4   2   2        224.57        189.78         4.69 o                         
   6   2   2        446.53        463.09         9.13 o                         
   8   2   2         39.84         45.39         3.16 o                         
  10   2   2        164.03        149.70         6.35 o                         
  12   2   2         48.18         52.79         8.67 o                         
  14   2   2         52.19         53.48         4.31 o                         
  16   2   2          4.50          1.88         5.18 o                         
 -19   3   2          0.10         -2.81         2.81 o                         
 -17   3   2         23.67         21.63         3.31 o                         
 -15   3   2         18.46         16.48         2.67 o                         
 -13   3   2        101.72        101.11         4.23 o                         
 -11   3   2          9.77          8.79         2.35 o                         
  -9   3   2        357.20        392.27         8.18 o                         
  -7   3   2        396.92        479.25         8.52 o                         
  -5   3   2       2635.24       2653.54        42.17 o                         
  -3   3   2       6157.00       6393.18       330.74 o                         
  -1   3   2       1980.23       1940.43        32.87 o                         
   1   3   2      45895.16      47071.71      1697.63 o                         
   3   3   2        483.69        506.49         9.47 o                         
   5   3   2        641.49        712.62        13.24 o                         
   7   3   2        567.95        606.47        11.60 o                         
   9   3   2        130.27        139.85         5.76 o                         
  11   3   2         66.90         62.36         5.32 o                         
  13   3   2         11.18         14.44         5.23 o                         
  15   3   2          1.69          6.00         3.97 o                         
  17   3   2          0.71          3.77         8.48 o                         
 -20   4   2          1.55          7.10         4.90 o                         
 -18   4   2          0.44          0.44         2.61 o                         
 -16   4   2         26.31         26.41         2.49 o                         
 -14   4   2          8.04          6.61         2.70 o                         
 -12   4   2        254.63        247.91         6.16 o                         
 -10   4   2         83.64         83.53         3.57 o                         
  -8   4   2        153.55        146.19         2.94 o                         
  -6   4   2       1545.16       1415.58        22.70 o                         
  -4   4   2       1065.40       1155.77        20.32 o                         
  -2   4   2        359.40        429.70         6.89 o                         
   2   4   2       2598.41       2867.31        50.07 o                         
   4   4   2        848.86        864.41        16.10 o                         
   6   4   2        361.44        454.36        11.47 o                         
   8   4   2         92.59         78.50         5.56 o                         
  10   4   2        317.81        315.98         7.97 o                         
  12   4   2         43.15         48.05         8.72 o                         
  14   4   2         32.43         22.06         4.09 o                         
  16   4   2          4.34          7.59         3.31 o                         
 -19   5   2          0.32          2.75         2.77 o                         
 -17   5   2          9.58          9.62         2.18 o                         
 -15   5   2          7.97          5.09         1.75 o                         
 -13   5   2        191.88        185.48         5.59 o                         
 -11   5   2        140.34        120.33         3.89 o                         
  -9   5   2         67.01         66.91         2.03 o                         
  -7   5   2       1473.60       1444.97        25.89 o                         
  -5   5   2       2624.29       2463.73        36.98 o                         
  -3   5   2       1457.17       1394.84        22.49 o                         
  -1   5   2         83.45        101.71         2.40 o                         
   1   5   2       5097.14       5154.33        87.18 o                         
   3   5   2        231.78        239.55         4.98 o                         
   5   5   2       1109.62       1203.16        22.18 o                         
   7   5   2         92.80         97.20         3.39 o                         
   9   5   2        275.65        294.62         7.77 o                         
  11   5   2        108.03        107.56         6.21 o                         
  13   5   2         82.03         81.73         7.31 o                         
  15   5   2          0.52         -3.33         6.55 o                         
 -18   6   2          3.39          8.88         2.81 o                         
 -16   6   2          4.62         -0.98         2.12 o                         
 -14   6   2         39.19         37.21         2.52 o                         
 -12   6   2        164.62        142.99         5.10 o                         
 -10   6   2         27.09         21.48         1.65 o                         
  -8   6   2       1584.23       1663.95        30.11 o                         
  -6   6   2       3135.27       3204.14        49.79 o                         
  -4   6   2        983.41        980.71        17.53 o                         
  -2   6   2          2.03          2.32         1.42 o                         
   0   6   2        474.15        472.79         8.08 o                         
   2   6   2       3265.32       3527.09        58.44 o                         
   4   6   2        364.82        362.05         7.17 o                         
   6   6   2        580.00        601.37        11.92 o                         
   8   6   2        413.38        386.04         9.93 o                         
  10   6   2        110.40        101.47         5.76 o                         
  12   6   2          9.27          4.58         4.72 o                         
  14   6   2          5.81          3.70         4.12 o                         
  16   6   2          0.30          1.79         4.70 o                         
 -19   7   2          6.42          6.82         2.76 o                         
 -17   7   2          3.40          4.95         2.80 o                         
 -15   7   2         31.59         28.55         2.55 o                         
 -13   7   2        106.34        110.47         4.82 o                         
 -11   7   2        138.20        134.65         3.43 o                         
  -9   7   2        444.70        443.21         7.86 o                         
  -7   7   2        144.11        121.96         3.03 o                         
  -5   7   2       2406.33       2373.37        35.89 o                         
  -3   7   2       1790.55       1819.67        29.34 o                         
  -1   7   2       6399.15       6389.22       111.12 o                         
   1   7   2       1256.31       1244.40        20.68 o                         
   3   7   2        641.13        667.00        11.54 o                         
   5   7   2          3.22          1.19         2.74 o                         
   7   7   2          7.94          7.14         1.95 o                         
   9   7   2        405.24        389.21        10.65 o                         
  11   7   2        100.41         80.86         4.18 o                         
  13   7   2         50.37         51.47         9.19 o                         
  15   7   2          0.53         -0.94         4.54 o                         
 -18   8   2          1.59         -2.75         2.75 o                         
 -16   8   2          3.55          2.73         3.04 o                         
 -14   8   2         73.90         87.31         5.09 o                         
 -12   8   2        701.33        677.79        11.48 o                         
 -10   8   2        195.92        193.64         4.39 o                         
  -8   8   2        971.32        942.55        14.78 o                         
  -6   8   2        553.27        512.23         9.16 o                         
  -4   8   2       3890.26       4184.65        68.35 o                         
  -2   8   2        459.90        423.66         7.53 o                         
   0   8   2       3076.07       3094.48        48.46 o                         
   2   8   2        951.86        993.07        17.03 o                         
   4   8   2        810.15        898.53        16.19 o                         
   6   8   2        126.55        142.67         4.00 o                         
   8   8   2        288.98        297.32         8.92 o                         
  10   8   2          3.72         -3.12         3.12 o                         
  12   8   2         50.75         40.05         4.02 o                         
  14   8   2         12.27         17.35         4.37 o                         
  16   8   2          3.72          8.42         5.14 o                         
 -19   9   2          0.66         -4.03         4.03 o                         
 -17   9   2          6.28         11.94         3.62 o                         
 -15   9   2         31.04         37.86         3.20 o                         
 -13   9   2         51.99         55.92         5.06 o                         
 -11   9   2         77.31         74.48         4.87 o                         
  -9   9   2        989.33        961.72        15.26 o                         
  -7   9   2        349.46        349.25         6.89 o                         
  -5   9   2        939.57        973.53        16.13 o                         
  -3   9   2        480.09        449.46         8.03 o                         
  -1   9   2        797.89        743.72        13.52 o                         
   1   9   2         63.81         69.66         2.65 o                         
   3   9   2         80.26         67.24         2.86 o                         
   5   9   2        343.36        333.53         7.06 o                         
   7   9   2        246.43        230.95         5.56 o                         
   9   9   2        105.73         98.58         5.22 o                         
  11   9   2         28.39         20.57         4.08 o                         
  13   9   2          3.67          4.37         3.28 o                         
  15   9   2          0.76         -5.65         8.48 o                         
 -18  10   2          0.46         -2.67         2.67 o                         
 -16  10   2          0.96          2.79         2.52 o                         
 -14  10   2          6.28          2.99         2.15 o                         
 -12  10   2        565.07        559.40         9.41 o                         
 -10  10   2         50.19         42.94         3.15 o                         
  -8  10   2        154.43        161.31         4.19 o                         
  -6  10   2        660.74        636.23        10.88 o                         
  -4  10   2       1090.76       1065.96        18.06 o                         
  -2  10   2        739.09        763.10        12.90 o                         
   0  10   2        459.20        469.29         8.18 o                         
   2  10   2       1807.31       1862.92        31.14 o                         
   4  10   2        850.36        874.30        15.87 o                         
   6  10   2        190.77        197.55         5.13 o                         
   8  10   2         69.20         75.08         4.75 o                         
  10  10   2         45.03         47.88         5.92 o                         
  12  10   2         29.15         29.33         4.35 o                         
  14  10   2          8.19         13.23         8.01 o                         
 -17  11   2          4.88          2.33         4.81 o                         
 -15  11   2          4.70         -3.89         3.89 o                         
 -13  11   2        165.37        175.35         5.60 o                         
 -11  11   2        360.50        349.78         7.68 o                         
  -9  11   2         81.87         89.43         3.73 o                         
  -7  11   2         32.71         35.61         2.90 o                         
  -5  11   2        230.91        245.69         5.26 o                         
  -3  11   2       1625.17       1689.12        27.21 o                         
  -1  11   2       1425.92       1388.30        22.37 o                         
   1  11   2        596.16        603.33        10.54 o                         
   3  11   2       1156.39       1216.48        20.62 o                         
   5  11   2       1308.78       1333.63        23.83 o                         
   7  11   2          3.30         -0.76         2.72 o                         
   9  11   2         54.45         49.00         4.73 o                         
  11  11   2         31.50         33.38         5.00 o                         
  13  11   2         14.30          9.18         5.18 o                         
  15  11   2          9.81         21.70         5.81 o                         
 -16  12   2          6.38         10.10         3.87 o                         
 -14  12   2         30.46         38.51         2.94 o                         
 -12  12   2         10.34         12.90         2.92 o                         
 -10  12   2         69.38         63.01         3.53 o                         
  -8  12   2          1.78         -2.65         2.65 o                         
  -6  12   2        159.51        148.71         4.23 o                         
  -4  12   2          1.70         -2.64         2.64 o                         
  -2  12   2        280.01        308.27         6.32 o                         
   0  12   2        883.92        831.12        14.23 o                         
   2  12   2         29.37         27.32         2.81 o                         
   4  12   2        165.51        181.11         5.15 o                         
   6  12   2         26.78         21.05         3.52 o                         
   8  12   2        105.50         86.46         4.27 o                         
  10  12   2         27.69         23.66         5.13 o                         
  12  12   2          9.79          4.31         4.55 o                         
  14  12   2          0.22          2.04         4.46 o                         
 -17  13   2          0.24          6.12         4.75 o                         
 -15  13   2          4.43          8.65         3.03 o                         
 -13  13   2         59.85         55.41         3.47 o                         
 -11  13   2         46.61         37.47         3.15 o                         
  -9  13   2         30.01         30.92         3.51 o                         
  -7  13   2         72.54         79.59         3.56 o                         
  -5  13   2         58.09         57.33         3.34 o                         
  -3  13   2         33.06         37.83         3.12 o                         
  -1  13   2        115.89         99.05         3.88 o                         
   1  13   2        597.74        579.83        10.34 o                         
   3  13   2        134.10        130.29         4.07 o                         
   5  13   2        425.81        414.38         9.53 o                         
   7  13   2          4.09         -3.31         3.31 o                         
   9  13   2          6.83          6.90         5.34 o                         
  11  13   2         11.34         12.57         6.26 o                         
  13  13   2          4.07          1.99         5.58 o                         
 -16  14   2          1.74         -1.25         4.21 o                         
 -14  14   2         11.18          6.18         3.18 o                         
 -12  14   2         23.86         22.35         3.38 o                         
 -10  14   2         17.45         15.89         4.16 o                         
  -8  14   2         62.12         75.20         3.67 o                         
  -6  14   2        247.78        241.92         6.06 o                         
  -4  14   2        461.00        486.05         9.15 o                         
  -2  14   2        346.85        340.19         6.94 o                         
   0  14   2         30.57         18.40         3.04 o                         
   2  14   2        440.86        413.95         8.32 o                         
   4  14   2        107.63        103.53         4.68 o                         
   6  14   2        116.72        118.75         4.79 o                         
   8  14   2         29.32         22.54         3.16 o                         
  10  14   2         22.87         16.66         5.34 o                         
  12  14   2          0.77         -4.14         5.74 o                         
 -15  15   2          8.47         10.70         3.68 o                         
 -13  15   2          1.83          1.88         3.51 o                         
 -11  15   2         16.31         10.81         3.49 o                         
  -9  15   2          7.72          6.94         3.20 o                         
  -7  15   2         12.87         11.74         3.11 o                         
  -5  15   2        198.56        200.56         5.36 o                         
  -3  15   2        838.80        871.79        15.99 o                         
  -1  15   2        454.05        439.20         9.02 o                         
   1  15   2        102.43         97.96         4.08 o                         
   3  15   2         38.50         31.46         3.32 o                         
   5  15   2         24.13         19.38         3.37 o                         
   7  15   2        231.72        237.40         9.31 o                         
   9  15   2          3.63          4.70         7.10 o                         
  11  15   2         16.60         13.57         6.87 o                         
 -14  16   2          8.04          9.60         3.99 o                         
 -12  16   2          9.33          9.79         3.61 o                         
 -10  16   2          2.78         -3.55         3.55 o                         
  -8  16   2         55.56         57.49         4.11 o                         
  -6  16   2        110.83        113.63         4.59 o                         
  -4  16   2        255.28        289.51        11.10 o                         
  -2  16   2        239.50        236.12         5.87 o                         
   0  16   2         27.05         17.60         3.85 o                         
   2  16   2          4.68         -2.42         3.00 o                         
   4  16   2         53.39         50.72         4.76 o                         
   6  16   2        115.23        119.38         6.68 o                         
   8  16   2         25.98         20.77         3.79 o                         
  10  16   2          4.31          8.12         6.85 o                         
  12  16   2         10.01         12.25        11.31 o                         
 -13  17   2         10.10         10.91         3.98 o                         
 -11  17   2         10.01          4.12         3.65 o                         
  -9  17   2         80.98         94.35         4.60 o                         
  -7  17   2         59.51         63.84         4.40 o                         
  -5  17   2         77.27         86.65         4.34 o                         
  -3  17   2        470.60        448.32        10.05 o                         
  -1  17   2        213.22        205.50         6.17 o                         
   1  17   2         21.61         17.91         3.59 o                         
   3  17   2        253.20        270.07         8.82 o                         
   5  17   2        162.62        151.76         7.52 o                         
   7  17   2          4.33          3.41         4.26 o                         
   9  17   2         14.01         29.57        12.52 o                         
  11  17   2          1.67         -3.66        13.90 o                         
 -12  18   2          5.46          8.49         4.41 o                         
 -10  18   2         14.56          8.02         4.11 o                         
  -8  18   2          3.52          7.83         4.14 o                         
  -6  18   2        173.19        185.83         6.45 o                         
  -4  18   2         55.95         56.74         4.72 o                         
  -2  18   2        187.09        184.65         6.67 o                         
   0  18   2        425.11        429.08        10.57 o                         
   2  18   2         88.03         94.93         5.12 o                         
   4  18   2         64.47         77.77         7.82 o                         
   6  18   2         48.14         52.60         5.42 o                         
   8  18   2         19.40         26.44        11.13 o                         
  10  18   2          0.05         -5.65        12.25 o                         
 -11  19   2          9.81         15.05         4.52 o                         
  -9  19   2         11.08          7.10         4.45 o                         
  -7  19   2         31.48         28.17         4.61 o                         
  -5  19   2        100.36        105.04         5.47 o                         
  -3  19   2         58.01         65.71         5.09 o                         
  -1  19   2         24.60         17.98         4.29 o                         
   1  19   2         59.71         55.84         4.71 o                         
   3  19   2         91.89         87.28         7.55 o                         
   5  19   2         44.38         58.39        11.63 o                         
   7  19   2          4.27          0.97         4.65 o                         
 -10  20   2          1.27          8.28         4.76 o                         
  -8  20   2          2.57         11.58         6.73 o                         
  -6  20   2          7.05          3.97         5.83 o                         
  -4  20   2         22.21         29.43         4.71 o                         
  -2  20   2         34.82         25.20         4.93 o                         
   0  20   2         29.10         34.52         4.75 o                         
   2  20   2          1.73          5.75         3.37 o                         
   4  20   2         47.70         61.42         7.23 o                         
   6  20   2         22.08         18.60         6.67 o                         
  -7  21   2          5.43          8.70         5.15 o                         
  -5  21   2         29.61         34.09         5.32 o                         
  -3  21   2          1.80          1.96         4.90 o                         
  -1  21   2          5.16          9.01         5.09 o                         
   1  21   2         61.12         60.91         5.47 o                         
   3  21   2         16.79         18.54         7.88 o                         
   5  21   2          7.25         -2.04         8.40 o                         
  -6  22   2         15.15         31.59         5.81 o                         
  -4  22   2          3.48         -6.02         6.02 o                         
  -2  22   2         18.05         18.64         6.50 o                         
   0  22   2         43.05         39.59         5.26 o                         
   2  22   2         38.04         24.12         7.43 o                         
 -21   1   3          0.40         -5.10         5.10 o                         
 -19   1   3          0.08         -2.14         2.45 o                         
 -17   1   3          1.82          0.24         2.05 o                         
 -15   1   3         53.24         41.88         2.29 o                         
 -13   1   3         15.53         12.21         1.72 o                         
 -11   1   3        110.23        128.99         3.33 o                         
  -9   1   3        226.55        233.74         4.07 o                         
  -7   1   3        123.32        130.11         2.63 o                         
  -5   1   3        291.34        294.78         4.96 o                         
  -3   1   3         41.14         46.09         1.92 o                         
  -1   1   3       1236.77       1269.73        20.64 o                         
   1   1   3       1020.16       1168.69        19.19 o                         
   3   1   3         17.30         26.44         2.30 o                         
   5   1   3        676.38        691.69        13.22 o                         
   7   1   3        130.64        138.80         4.09 o                         
   9   1   3          3.74         -2.29         2.29 o                         
  11   1   3         47.17         49.63         4.97 o                         
  13   1   3         72.16         75.37        10.43 o                         
  15   1   3         26.09         29.69         8.48 o                         
 -20   2   3          1.64          6.06         3.05 o                         
 -18   2   3          0.37         -1.02         2.97 o                         
 -16   2   3         14.61         10.82         2.19 o                         
 -14   2   3         10.09         10.10         2.56 o                         
 -12   2   3        167.48        187.13         4.76 o                         
 -10   2   3        271.13        273.92         4.92 o                         
  -8   2   3       1369.45       1492.23        22.71 o                         
  -6   2   3        185.71        196.77         3.57 o                         
  -4   2   3        903.40        837.07        13.83 o                         
  -2   2   3       2732.05       2858.56        46.67 o                         
   0   2   3       1665.62       1804.80        42.86 o                         
   2   2   3       4458.44       4413.65        75.53 o                         
   4   2   3        252.95        252.55         6.05 o                         
   6   2   3        562.76        569.78        11.30 o                         
   8   2   3        148.65        124.81         3.79 o                         
  10   2   3        198.51        187.14         6.95 o                         
  12   2   3         62.49         57.77         5.05 o                         
  14   2   3         20.79         15.55         8.95 o                         
  16   2   3          5.23          8.01         6.60 o                         
 -19   3   3          3.51          3.32         2.27 o                         
 -17   3   3          1.29          3.34         2.25 o                         
 -15   3   3        222.43        218.98         6.14 o                         
 -13   3   3        154.75        160.33         4.58 o                         
 -11   3   3         80.71        103.72         3.49 o                         
  -9   3   3        478.21        511.33         8.10 o                         
  -7   3   3       3566.77       3800.41        57.69 o                         
  -5   3   3       1370.17       1384.23        22.46 o                         
  -3   3   3       1094.36       1052.20        18.36 o                         
  -1   3   3       1784.43       1737.82        28.51 o                         
   1   3   3      11641.24      11015.79       431.62 o                         
   3   3   3        118.87         93.97         3.08 o                         
   5   3   3        604.38        644.61        12.52 o                         
   7   3   3        389.72        388.00         8.12 o                         
   9   3   3         22.23         19.15         3.56 o                         
  11   3   3         32.34         21.99         4.46 o                         
  13   3   3         56.99         60.93         5.70 o                         
  15   3   3          5.46         25.45         8.95 o                         
 -20   4   3          0.24          4.94         4.57 o                         
 -18   4   3          2.47          0.24         3.31 o                         
 -16   4   3         11.40          8.59         3.18 o                         
 -14   4   3          4.96          9.02         2.83 o                         
 -12   4   3        243.86        247.41         6.17 o                         
 -10   4   3        360.75        339.79         5.72 o                         
  -8   4   3        121.95        132.78         2.81 o                         
  -6   4   3        104.55         90.12         2.57 o                         
  -4   4   3       4930.79       5011.50        78.06 o                         
  -2   4   3       1422.78       1427.59        22.98 o                         
   0   4   3        419.88        435.54         7.67 o                         
   2   4   3       6121.69       6229.93       112.19 o                         
   4   4   3       3609.43       3738.09        69.45 o                         
   6   4   3        222.65        229.69         5.45 o                         
   8   4   3         21.07         24.61         2.21 o                         
  10   4   3        283.12        306.70         8.61 o                         
  12   4   3         98.67        108.32         7.39 o                         
  14   4   3          9.88         13.19         8.95 o                         
  16   4   3          0.35          0.80         5.21 o                         
 -19   5   3          1.12          1.85         3.19 o                         
 -17   5   3          6.92          3.70         4.34 o                         
 -15   5   3          3.42          0.09         2.83 o                         
 -13   5   3        578.40        596.01        16.32 o                         
 -11   5   3        149.82        140.02         3.04 o                         
  -9   5   3        266.69        252.82         4.81 o                         
  -7   5   3        890.74        897.32        13.29 o                         
  -5   5   3       2105.40       2116.43        33.37 o                         
  -3   5   3       3926.77       4077.58        65.16 o                         
  -1   5   3        424.47        447.79         7.75 o                         
   1   5   3       1497.86       1557.83        27.75 o                         
   3   5   3        406.53        409.46         8.00 o                         
   5   5   3        324.68        332.94         7.49 o                         
   7   5   3        223.44        223.57         5.90 o                         
   9   5   3        252.06        271.35         8.04 o                         
  11   5   3         29.65         28.01         3.08 o                         
  13   5   3         71.15         60.52        12.72 o                         
  15   5   3          1.39          2.66         5.31 o                         
 -20   6   3          0.57         -4.91         4.94 o                         
 -18   6   3         13.21         15.94         2.44 o                         
 -16   6   3          7.57         10.22         2.07 o                         
 -14   6   3         60.51         57.84         2.56 o                         
 -12   6   3         38.15         33.49         2.58 o                         
 -10   6   3        752.75        738.62        11.78 o                         
  -8   6   3       1803.20       1709.59        26.48 o                         
  -6   6   3        167.26        174.97         3.53 o                         
  -4   6   3       1183.62       1206.79        18.94 o                         
  -2   6   3       4017.19       3994.67        60.19 o                         
   0   6   3       3854.73       3902.23        65.51 o                         
   2   6   3       3675.50       3735.08        66.14 o                         
   4   6   3        169.44        188.65         4.76 o                         
   6   6   3         67.73         60.04         3.34 o                         
   8   6   3         14.56          9.34         2.86 o                         
  10   6   3         64.87         52.73         4.57 o                         
  12   6   3         25.33         21.68         2.92 o                         
  14   6   3          4.96         -8.01         9.42 o                         
 -19   7   3          8.43         12.69         2.89 o                         
 -17   7   3          0.06          3.06         2.10 o                         
 -15   7   3          8.22          1.86         2.17 o                         
 -13   7   3         52.09         46.04         2.76 o                         
 -11   7   3        334.03        334.53         6.01 o                         
  -9   7   3         40.84         44.75         2.22 o                         
  -7   7   3         87.36         85.09         2.91 o                         
  -5   7   3        301.71        306.56         5.52 o                         
  -3   7   3       2424.20       2578.65        38.52 o                         
  -1   7   3        488.07        521.84         8.82 o                         
   1   7   3       4109.24       4219.68        68.65 o                         
   3   7   3        264.86        300.73         6.43 o                         
   5   7   3         66.05         80.88         3.65 o                         
   7   7   3         17.37         12.85         2.65 o                         
   9   7   3         76.49         63.93         5.94 o                         
  11   7   3         13.00         10.83         4.60 o                         
  13   7   3          3.31        -14.61        14.61 o                         
  15   7   3          2.39          1.41         5.84 o                         
 -18   8   3          0.50          5.52         2.57 o                         
 -16   8   3          0.90          0.72         2.38 o                         
 -14   8   3         32.01         34.15         2.85 o                         
 -12   8   3        894.81        933.66        14.60 o                         
 -10   8   3        370.58        327.17         6.07 o                         
  -8   8   3        116.11        109.37         3.01 o                         
  -6   8   3        157.93        162.55         3.98 o                         
  -4   8   3        823.00        910.39        14.15 o                         
  -2   8   3        104.45         83.80         2.91 o                         
   0   8   3        188.66        178.11         4.56 o                         
   2   8   3        901.72        837.40        14.39 o                         
   4   8   3        648.54        684.15        13.02 o                         
   6   8   3        280.11        277.57         6.69 o                         
   8   8   3         78.63         65.17         3.81 o                         
  10   8   3          0.31         -4.36         4.36 o                         
  12   8   3          6.72          5.15         4.93 o                         
  14   8   3          2.21         -5.65        10.84 o                         
 -19   9   3          0.58         -2.88         2.88 o                         
 -17   9   3          4.66          2.54         2.82 o                         
 -15   9   3          7.52          8.58         2.74 o                         
 -13   9   3          6.76          5.31         2.01 o                         
 -11   9   3        176.26        173.57         4.37 o                         
  -9   9   3         52.59         46.21         2.46 o                         
  -7   9   3         84.64         99.09         3.00 o                         
  -5   9   3        116.66        118.17         3.19 o                         
  -3   9   3        818.69        873.82        15.11 o                         
  -1   9   3         14.12         16.64         2.35 o                         
   1   9   3        997.54        963.96        16.55 o                         
   3   9   3        290.80        314.23         6.50 o                         
   5   9   3         81.10         80.02         3.98 o                         
   7   9   3         53.45         55.31         4.11 o                         
   9   9   3         28.55         24.59         5.46 o                         
  11   9   3         37.02         34.21         4.81 o                         
  13   9   3          0.74          1.69         4.32 o                         
 -18  10   3          4.06          4.17         3.36 o                         
 -16  10   3          1.35          1.55         2.67 o                         
 -14  10   3         14.31         12.21         1.98 o                         
 -12  10   3        160.70        160.94         4.08 o                         
 -10  10   3        877.32        859.01        16.70 o                         
  -8  10   3        362.82        379.56         6.75 o                         
  -6  10   3         92.74         78.38         3.15 o                         
  -4  10   3        615.45        653.96        11.19 o                         
  -2  10   3         38.31         35.00         2.86 o                         
   0  10   3        555.08        582.67        10.25 o                         
   2  10   3        984.08        927.32        16.37 o                         
   4  10   3        125.22        141.44         4.38 o                         
   6  10   3        447.98        463.68        12.50 o                         
   8  10   3          6.49          3.18         2.51 o                         
  10  10   3         57.82         63.06         5.53 o                         
  12  10   3          4.77          0.06         4.78 o                         
  14  10   3          1.44          7.54        11.31 o                         
 -17  11   3          3.69         -2.97         2.97 o                         
 -15  11   3         29.81         27.71         2.85 o                         
 -13  11   3        157.38        161.35         6.21 o                         
 -11  11   3        320.19        299.31         5.85 o                         
  -9  11   3         40.63         46.92         2.97 o                         
  -7  11   3        344.24        342.66         6.65 o                         
  -5  11   3        109.56        103.85         3.49 o                         
  -3  11   3        738.95        751.61        12.84 o                         
  -1  11   3        296.05        297.97         6.00 o                         
   1  11   3        359.59        339.98         7.12 o                         
   3  11   3       1036.76        986.79        17.34 o                         
   5  11   3        273.50        298.08         6.98 o                         
   7  11   3        279.37        305.17         7.76 o                         
   9  11   3         49.43         52.45         6.59 o                         
  11  11   3          5.77          2.08         4.93 o                         
  13  11   3          6.44          6.21         4.35 o                         
 -18  12   3          0.25          5.75         3.53 o                         
 -16  12   3          9.61          9.93         3.47 o                         
 -14  12   3          0.07         -2.60         2.60 o                         
 -12  12   3          6.58          7.80         2.79 o                         
 -10  12   3         29.33         30.36         2.98 o                         
  -8  12   3        121.25        119.17         4.12 o                         
  -6  12   3         43.89         42.03         3.01 o                         
  -4  12   3        250.78        243.40         5.41 o                         
  -2  12   3        360.82        340.08         6.85 o                         
   0  12   3        522.09        465.67         8.84 o                         
   2  12   3        616.44        617.38        11.27 o                         
   4  12   3        322.73        316.14         6.68 o                         
   6  12   3         66.30         61.98         4.03 o                         
   8  12   3         67.91         60.14         6.85 o                         
  10  12   3          1.05          2.92         5.84 o                         
  12  12   3          9.93          5.19         4.87 o                         
 -17  13   3          3.23          3.15         3.91 o                         
 -15  13   3         20.18         22.65         2.86 o                         
 -13  13   3          6.66          4.53         3.58 o                         
 -11  13   3        249.98        263.78         6.58 o                         
  -9  13   3         74.06         83.30         3.69 o                         
  -7  13   3        607.97        604.11        11.23 o                         
  -5  13   3        808.58        790.16        13.84 o                         
  -3  13   3        396.76        390.56         7.73 o                         
  -1  13   3        235.07        225.91         5.44 o                         
   1  13   3        289.00        262.07         5.95 o                         
   3  13   3        332.25        306.90         7.24 o                         
   5  13   3         92.50         89.78         4.11 o                         
   7  13   3        185.81        196.85         8.93 o                         
   9  13   3         35.03         31.30         5.99 o                         
  11  13   3          4.17          7.36         5.20 o                         
 -16  14   3          4.48          3.52         2.90 o                         
 -14  14   3          7.56          1.44         3.04 o                         
 -12  14   3         24.72         32.70         3.67 o                         
 -10  14   3        118.05        131.82         4.57 o                         
  -8  14   3         77.17         84.74         3.95 o                         
  -6  14   3        328.60        331.34         6.83 o                         
  -4  14   3        184.28        203.16         6.49 o                         
  -2  14   3        500.08        507.54         9.37 o                         
   0  14   3        529.20        543.41        11.30 o                         
   2  14   3         32.30         24.90         3.38 o                         
   4  14   3         50.15         45.68         4.17 o                         
   6  14   3        322.45        319.98         9.37 o                         
   8  14   3         35.22         31.84         3.64 o                         
  10  14   3         15.60         15.03         6.73 o                         
  12  14   3          7.19         11.60         8.45 o                         
 -15  15   3          7.95          0.10         3.36 o                         
 -13  15   3         11.80         14.77         3.55 o                         
 -11  15   3         13.05          7.21         3.64 o                         
  -9  15   3         88.59         89.34         4.19 o                         
  -7  15   3         22.61         26.89         3.15 o                         
  -5  15   3          9.18          8.79         3.59 o                         
  -3  15   3         22.82         14.22         3.17 o                         
  -1  15   3        720.60        691.72        13.74 o                         
   1  15   3        394.20        408.35         9.49 o                         
   3  15   3         16.35         21.09         3.08 o                         
   5  15   3          5.28          6.62         4.99 o                         
   7  15   3         15.73         16.64         4.52 o                         
   9  15   3          5.46          3.60         6.73 o                         
  11  15   3          5.51         12.92         6.74 o                         
 -14  16   3          2.97          4.34         3.63 o                         
 -12  16   3         14.90         20.05         3.59 o                         
 -10  16   3          3.92         -2.52         3.51 o                         
  -8  16   3         52.11         51.20         4.09 o                         
  -6  16   3         34.97         31.59         3.67 o                         
  -4  16   3        142.09        150.19         5.91 o                         
  -2  16   3        117.73        124.41         4.48 o                         
   0  16   3        520.98        553.03        11.00 o                         
   2  16   3         19.38         14.98         3.60 o                         
   4  16   3          5.39          1.30         4.50 o                         
   6  16   3         27.18         20.81         7.26 o                         
   8  16   3         10.37          8.26         4.34 o                         
  10  16   3         15.11          6.70         7.18 o                         
 -13  17   3          1.89          1.37         3.77 o                         
 -11  17   3          3.38          5.14         3.73 o                         
  -9  17   3          4.19         -2.38         3.55 o                         
  -7  17   3         32.32         32.61         3.99 o                         
  -5  17   3         49.97         45.74         4.95 o                         
  -3  17   3         26.57         27.95         4.06 o                         
  -1  17   3         60.44         54.16         4.65 o                         
   1  17   3         61.55         65.46         5.16 o                         
   3  17   3          0.90         -0.34         2.71 o                         
   5  17   3          5.71         -1.09         4.89 o                         
   7  17   3          8.86          6.37         4.50 o                         
   9  17   3          2.34          6.68         7.24 o                         
 -12  18   3          7.62          0.58         4.33 o                         
 -10  18   3         21.70         22.11         4.33 o                         
  -8  18   3          4.65         -0.35         4.15 o                         
  -6  18   3          4.29         11.56         4.52 o                         
  -4  18   3         60.22         53.29         4.73 o                         
  -2  18   3        189.87        179.92         6.48 o                         
   0  18   3         75.18         63.05         4.83 o                         
   2  18   3         33.47         21.11         3.85 o                         
   4  18   3          3.85         -4.65         5.14 o                         
   6  18   3          0.54         -4.21         4.99 o                         
   8  18   3          5.77          0.24         5.16 o                         
 -11  19   3          3.05          2.02         4.36 o                         
  -9  19   3          0.32          5.11         4.85 o                         
  -7  19   3          7.46          3.57         4.22 o                         
  -5  19   3         21.87         22.23         4.43 o                         
  -3  19   3         16.37         12.71         4.32 o                         
  -1  19   3         58.36         61.09         5.18 o                         
   1  19   3        281.63        288.99         9.41 o                         
   3  19   3         26.89         19.10         6.87 o                         
   5  19   3         21.87         32.71         6.90 o                         
   7  19   3          2.14          2.81         5.56 o                         
 -10  20   3         14.18         21.96         4.72 o                         
  -8  20   3         36.29         39.85         5.41 o                         
  -6  20   3         49.09         54.43         5.14 o                         
  -4  20   3         34.30         30.12         4.69 o                         
  -2  20   3         51.03         46.58         5.27 o                         
   0  20   3         28.87         23.86         4.85 o                         
   2  20   3         18.10         14.79         4.55 o                         
   4  20   3         77.07         88.01         9.25 o                         
  -7  21   3         18.68         19.82         7.24 o                         
  -5  21   3         69.81         59.20         6.02 o                         
  -3  21   3         62.23         64.24         6.17 o                         
  -1  21   3         42.54         40.29         6.31 o                         
   1  21   3          3.74          4.32         5.14 o                         
   3  21   3         93.26        101.78         9.54 o                         
  -4  22   3         29.31         35.66         7.68 o                         
  -2  22   3         35.87         41.24         6.09 o                         
   0  22   3         13.22          4.36         5.06 o                         
 -20   0   4          1.03         -2.79         4.96 o                         
 -18   0   4          4.81          4.68         3.37 o                         
 -16   0   4         74.07         57.98         4.37 o                         
 -14   0   4         86.71         92.86         6.19 o                         
 -12   0   4        150.59        141.93         4.39 o                         
 -10   0   4        787.09        770.55        17.30 o                         
  -8   0   4       2663.41       3033.02        64.15 o                         
  -6   0   4       1388.73       1382.45        54.89 o                         
  -4   0   4        108.97         94.26         4.30 o                         
  -2   0   4       2878.67       2698.54        63.51 o                         
   0   0   4        690.86        613.04        16.91 o                         
   2   0   4        566.25        599.98        15.58 o                         
   4   0   4        931.76        927.47        24.62 o                         
   6   0   4         97.98         81.93         5.43 o                         
   8   0   4        279.41        286.15        14.69 o                         
  10   0   4          4.19         -3.40         3.40 o                         
  12   0   4         15.39         12.25         9.90 o                         
  14   0   4         24.54         33.46        10.37 o                         
 -21   1   4          0.84          4.36         3.17 o                         
 -19   1   4          1.07          1.51         2.36 o                         
 -17   1   4         13.04         11.83         2.57 o                         
 -15   1   4         10.26          1.91         1.47 o                         
 -13   1   4          0.42          0.16         1.31 o                         
 -11   1   4        364.52        350.91         5.98 o                         
  -9   1   4        287.63        320.07         5.78 o                         
  -7   1   4       4033.12       4015.13        66.34 o                         
  -5   1   4         68.84         67.89         3.01 o                         
  -3   1   4       1196.97       1197.70        20.28 o                         
  -1   1   4        285.14        273.85         5.72 o                         
   1   1   4       3059.08       3261.01        52.94 o                         
   3   1   4       1355.09       1424.76        25.22 o                         
   5   1   4        265.75        277.99         6.66 o                         
   7   1   4        233.45        230.89         6.38 o                         
   9   1   4         20.32         16.87         2.62 o                         
  11   1   4         58.06         54.97         7.82 o                         
  13   1   4         38.85         49.72         7.66 o                         
  15   1   4          6.16          1.88         6.33 o                         
 -20   2   4          1.16          3.78         2.30 o                         
 -18   2   4          0.57         -1.03         2.19 o                         
 -16   2   4         26.45         23.99         1.82 o                         
 -14   2   4         81.06         83.75         3.10 o                         
 -12   2   4         16.94          8.08         1.95 o                         
 -10   2   4        296.72        272.13         5.12 o                         
  -8   2   4        567.98        574.79         9.75 o                         
  -6   2   4        451.92        425.32         7.86 o                         
  -4   2   4        915.78        910.92        15.03 o                         
  -2   2   4        837.02        793.06        13.77 o                         
   0   2   4       2345.05       2404.18        39.65 o                         
   2   2   4       1756.39       1818.14        30.53 o                         
   4   2   4        300.77        334.20         7.42 o                         
   6   2   4        128.97        140.98         6.71 o                         
   8   2   4        107.31         99.60         3.84 o                         
  10   2   4         88.31         82.88         5.16 o                         
  12   2   4         38.29         35.61         7.49 o                         
  14   2   4         50.84         43.59         7.31 o                         
 -21   3   4          1.41         12.53         4.57 o                         
 -19   3   4          1.77          4.65         2.02 o                         
 -17   3   4         11.74          8.38         2.60 o                         
 -15   3   4         55.60         56.58         2.48 o                         
 -13   3   4         68.62         54.30         2.72 o                         
 -11   3   4         58.40         57.67         2.26 o                         
  -9   3   4         76.48         75.06         2.37 o                         
  -7   3   4       3247.46       3317.38        52.31 o                         
  -5   3   4        483.85        503.95         8.75 o                         
  -3   3   4        127.84        115.31         3.48 o                         
  -1   3   4       3016.53       2836.41        52.39 o                         
   1   3   4      10870.06      10695.37       248.68 o                         
   3   3   4        848.94        928.29        17.11 o                         
   5   3   4        184.16        191.14         5.36 o                         
   7   3   4         15.73         13.34         3.04 o                         
   9   3   4         34.97         21.38         2.50 o                         
  11   3   4          7.21          7.22         3.03 o                         
  13   3   4          7.36         10.28        12.96 o                         
 -20   4   4          2.88          2.53         4.74 o                         
 -18   4   4          0.40          2.91         2.01 o                         
 -16   4   4          0.16         -1.83         1.83 o                         
 -14   4   4         48.13         43.11         2.97 o                         
 -12   4   4         73.78         78.31         2.64 o                         
 -10   4   4        195.99        196.70         3.98 o                         
  -8   4   4        211.26        218.62         4.55 o                         
  -6   4   4         67.04         73.37         2.72 o                         
  -4   4   4       1886.77       2009.11        31.72 o                         
  -2   4   4        486.62        534.33         9.98 o                         
   0   4   4       2021.05       2022.82        34.52 o                         
   2   4   4       2031.59       2061.96        36.41 o                         
   4   4   4        522.31        562.61        10.76 o                         
   6   4   4        126.36        128.82         5.03 o                         
   8   4   4         58.58         47.19         3.09 o                         
  10   4   4          5.08          2.76         5.69 o                         
  12   4   4          7.32         17.25         8.01 o                         
  14   4   4         15.20          6.94         6.83 o                         
 -19   5   4          3.25         -1.70         3.48 o                         
 -17   5   4          3.06          4.28         2.12 o                         
 -15   5   4         59.05         56.11         2.65 o                         
 -13   5   4         69.01         68.64         5.62 o                         
 -11   5   4        364.83        340.26         6.62 o                         
  -9   5   4        214.83        208.40         4.31 o                         
  -7   5   4        114.78        117.82         3.21 o                         
  -5   5   4        592.64        592.69         9.97 o                         
  -3   5   4       3073.76       3420.86        53.95 o                         
  -1   5   4         76.85         85.44         3.08 o                         
   1   5   4       1186.53       1283.60        22.53 o                         
   3   5   4         22.72         24.26         3.20 o                         
   5   5   4         43.21         41.51         3.50 o                         
   7   5   4         92.44         90.05         3.87 o                         
   9   5   4         14.16          8.12         1.99 o                         
  11   5   4          3.03         -4.84         4.84 o                         
  13   5   4          2.14         -1.98         7.76 o                         
 -20   6   4          0.09         -4.75         4.75 o                         
 -18   6   4          1.07          2.86         2.12 o                         
 -16   6   4          9.02         12.20         2.25 o                         
 -14   6   4        116.92        119.05         3.73 o                         
 -12   6   4        398.03        406.06         7.36 o                         
 -10   6   4         24.93         27.78         2.06 o                         
  -8   6   4        443.12        514.02         9.39 o                         
  -6   6   4        281.89        306.91         6.11 o                         
  -4   6   4        373.61        336.77         6.61 o                         
  -2   6   4        323.84        313.87         6.53 o                         
   0   6   4        258.85        227.38         5.51 o                         
   2   6   4       6834.84       7007.79       120.49 o                         
   4   6   4          0.49          1.89         3.27 o                         
   6   6   4        198.69        199.07         5.87 o                         
   8   6   4         76.20         76.46         5.46 o                         
  10   6   4         43.84         38.74         4.74 o                         
  12   6   4         11.95         12.28         3.50 o                         
  14   6   4          4.94         -0.38        10.37 o                         
 -19   7   4          4.24         10.11         2.57 o                         
 -17   7   4          5.98          3.20         2.39 o                         
 -15   7   4          6.30         -0.16         2.34 o                         
 -13   7   4         87.33         82.44         4.78 o                         
 -11   7   4        138.27        110.59         3.06 o                         
  -9   7   4        943.38        973.03        16.07 o                         
  -7   7   4        308.49        318.20         5.93 o                         
  -5   7   4        401.31        349.75         6.59 o                         
  -3   7   4       2991.82       3133.89        49.73 o                         
  -1   7   4        710.40        712.83        14.22 o                         
   1   7   4        707.81        728.52        13.35 o                         
   3   7   4       1054.58       1073.08        20.90 o                         
   5   7   4        833.78        847.36        25.22 o                         
   7   7   4         85.68         79.98         3.95 o                         
   9   7   4          3.59          0.50         5.09 o                         
  11   7   4         70.96         74.55         5.51 o                         
  13   7   4         10.39          7.45         7.24 o                         
 -20   8   4          1.15         -1.55         2.77 o                         
 -18   8   4          6.94          8.91         4.23 o                         
 -16   8   4          3.54          9.87         2.64 o                         
 -14   8   4         15.19         12.41         2.58 o                         
 -12   8   4       1769.97       1771.97        26.10 o                         
 -10   8   4         83.44         78.67         2.55 o                         
  -8   8   4        157.91        160.49         4.10 o                         
  -6   8   4        351.99        365.23         6.98 o                         
  -4   8   4        641.58        647.22        11.11 o                         
  -2   8   4        360.85        341.56         7.11 o                         
   0   8   4        173.02        156.97         4.70 o                         
   2   8   4        202.97        207.53         5.50 o                         
   4   8   4        509.80        543.11        10.87 o                         
   6   8   4         71.84         76.59         4.97 o                         
   8   8   4        123.04        130.86         4.66 o                         
  10   8   4         17.76         19.41         4.91 o                         
  12   8   4          4.83         -2.27         4.22 o                         
 -19   9   4          0.03         -2.83         2.83 o                         
 -17   9   4          4.90         12.25         3.26 o                         
 -15   9   4          0.71         -2.65         2.65 o                         
 -13   9   4         36.72         33.01         2.82 o                         
 -11   9   4        185.01        201.67         5.18 o                         
  -9   9   4        380.95        373.45         6.74 o                         
  -7   9   4        133.89        119.88         3.74 o                         
  -5   9   4        280.36        294.52         5.60 o                         
  -3   9   4        732.70        750.33        13.47 o                         
  -1   9   4       1116.36       1104.42        19.98 o                         
   1   9   4         92.71         83.25         5.72 o                         
   3   9   4        142.93        157.78         4.83 o                         
   5   9   4        785.07        811.51        16.19 o                         
   7   9   4         87.36         90.40         5.03 o                         
   9   9   4         34.66         39.01         5.41 o                         
  11   9   4         12.29         12.85         4.78 o                         
  13   9   4          5.35         -3.02         4.72 o                         
 -18  10   4          2.82          1.75         2.87 o                         
 -16  10   4          2.28          4.44         2.71 o                         
 -14  10   4          9.68          6.36         2.36 o                         
 -12  10   4        105.30        100.70         3.23 o                         
 -10  10   4         66.98         72.29         3.54 o                         
  -8  10   4        284.33        280.56         5.54 o                         
  -6  10   4         81.21         91.00         3.25 o                         
  -4  10   4        164.77        169.67         4.42 o                         
  -2  10   4        178.62        181.58         4.61 o                         
   0  10   4         18.84         11.84         3.09 o                         
   2  10   4        577.74        592.02        11.34 o                         
   4  10   4         50.85         51.77         3.58 o                         
   6  10   4        237.22        262.93         7.52 o                         
   8  10   4         58.15         53.34         4.24 o                         
  10  10   4          9.05         10.01         5.06 o                         
  12  10   4          0.61          2.16         4.69 o                         
 -17  11   4          0.56         -1.36         2.86 o                         
 -15  11   4         13.16         12.20         2.47 o                         
 -13  11   4         14.64          4.80         2.27 o                         
 -11  11   4        311.70        347.09         6.87 o                         
  -9  11   4        324.40        342.24         6.74 o                         
  -7  11   4         35.65         27.36         2.63 o                         
  -5  11   4        126.27        107.98         3.80 o                         
  -3  11   4        155.40        170.64         4.52 o                         
  -1  11   4        216.75        202.05         5.11 o                         
   1  11   4        244.02        227.63         6.54 o                         
   3  11   4        289.41        261.95         6.53 o                         
   5  11   4         25.74         25.71         3.66 o                         
   7  11   4         13.01         10.04         6.46 o                         
   9  11   4         32.60         21.45         5.56 o                         
  11  11   4          5.20         -4.14         5.89 o                         
 -18  12   4          0.81          3.64         2.33 o                         
 -16  12   4          1.43         -2.53         2.53 o                         
 -14  12   4         18.24         15.64         2.63 o                         
 -12  12   4         31.37         33.33         3.05 o                         
 -10  12   4        131.52        114.89         4.35 o                         
  -8  12   4        226.08        246.51         5.53 o                         
  -6  12   4         45.66         48.25         3.08 o                         
  -4  12   4         66.24         65.87         3.48 o                         
  -2  12   4        215.04        211.49         5.26 o                         
   0  12   4        944.82        939.73        16.58 o                         
   2  12   4         36.10         23.52         3.74 o                         
   4  12   4         34.56         25.96         3.42 o                         
   6  12   4         72.87         66.17         4.81 o                         
   8  12   4         12.72         11.99         5.50 o                         
  10  12   4         26.56         24.92         7.14 o                         
  12  12   4          1.29         -4.44         6.07 o                         
 -17  13   4          2.81          4.27         3.45 o                         
 -15  13   4          8.96          9.47         2.79 o                         
 -13  13   4         24.31         19.02         2.99 o                         
 -11  13   4         67.97         55.73         3.82 o                         
  -9  13   4         36.19         33.44         2.99 o                         
  -7  13   4        163.65        171.01         4.65 o                         
  -5  13   4         38.15         32.68         3.16 o                         
  -3  13   4         29.28         30.96         3.17 o                         
  -1  13   4        290.01        299.02         6.54 o                         
   1  13   4        396.37        393.95         8.62 o                         
   3  13   4        103.00        100.73         4.68 o                         
   5  13   4         26.33         18.17         4.65 o                         
   7  13   4         67.08         77.81         5.32 o                         
   9  13   4          9.99          9.02         6.83 o                         
  11  13   4          5.78         17.19         6.99 o                         
 -16  14   4          3.08          0.35         3.20 o                         
 -14  14   4         12.90          9.90         2.79 o                         
 -12  14   4          0.05         -2.88         2.88 o                         
 -10  14   4         80.26         85.11         3.87 o                         
  -8  14   4         25.60         16.58         3.38 o                         
  -6  14   4        446.80        442.84         9.55 o                         
  -4  14   4         94.73         89.67         4.52 o                         
  -2  14   4        209.85        201.28         5.42 o                         
   0  14   4        298.05        321.36         7.59 o                         
   2  14   4        113.80        124.18         5.09 o                         
   4  14   4          5.62          2.39         3.53 o                         
   6  14   4         49.13         52.23         5.41 o                         
   8  14   4         82.41         65.20         5.31 o                         
  10  14   4         19.08          9.38         7.22 o                         
 -15  15   4         24.21         28.07         4.43 o                         
 -13  15   4          4.95          6.14         3.25 o                         
 -11  15   4         41.62         34.32         4.64 o                         
  -9  15   4         16.24         21.56         3.45 o                         
  -7  15   4          9.46         12.28         3.32 o                         
  -5  15   4          1.23         -2.46         3.47 o                         
  -3  15   4        150.42        152.84         5.00 o                         
  -1  15   4        256.64        251.65         6.47 o                         
   1  15   4         37.39         34.52         3.97 o                         
   3  15   4         50.36         37.28         4.04 o                         
   5  15   4          4.83          1.70         5.96 o                         
   7  15   4          8.65          4.17         4.38 o                         
   9  15   4          2.14         -3.69         7.21 o                         
 -14  16   4         12.48         22.87         4.96 o                         
 -12  16   4         22.88         25.12         3.72 o                         
 -10  16   4         40.43         32.46         4.04 o                         
  -8  16   4         26.22         29.19         3.63 o                         
  -6  16   4         56.89         62.13         3.94 o                         
  -4  16   4        151.53        148.94         5.47 o                         
  -2  16   4        224.53        249.65         7.88 o                         
   0  16   4         65.68         56.66         5.70 o                         
   2  16   4         66.08         64.88         4.94 o                         
   4  16   4         23.12          9.24         7.14 o                         
   6  16   4         61.92         60.15         5.62 o                         
   8  16   4         12.91         15.21         5.55 o                         
 -13  17   4          9.90         11.49         3.65 o                         
 -11  17   4          8.63         10.65         3.53 o                         
  -9  17   4         48.20         51.21         4.24 o                         
  -7  17   4         60.30         70.69         5.35 o                         
  -5  17   4         76.26         75.29         4.84 o                         
  -3  17   4        170.34        178.76         6.27 o                         
  -1  17   4        125.92        117.65         5.70 o                         
   1  17   4         88.24         90.04         6.09 o                         
   3  17   4         67.67         57.90         4.79 o                         
   5  17   4         80.40        114.74         8.18 o                         
   7  17   4         53.08         54.59         6.04 o                         
 -12  18   4         11.61         19.39         4.31 o                         
 -10  18   4          8.96          3.77         3.99 o                         
  -8  18   4         27.88         25.21         4.45 o                         
  -6  18   4         55.02         54.59         4.72 o                         
  -4  18   4         45.03         53.20         4.78 o                         
  -2  18   4         55.32         63.09         4.87 o                         
   0  18   4        126.15        131.63         7.17 o                         
   2  18   4          7.59         -3.58         4.57 o                         
   4  18   4         61.32         65.00         7.89 o                         
   6  18   4         41.11         40.23         8.37 o                         
 -11  19   4          6.70         13.21         5.34 o                         
  -9  19   4         18.92         22.32         6.06 o                         
  -7  19   4          1.23         -1.18         4.26 o                         
  -5  19   4         73.93         74.07         5.53 o                         
  -3  19   4         18.15         24.76         4.61 o                         
  -1  19   4         10.11          4.17         4.82 o                         
   1  19   4         22.34         25.41         6.13 o                         
   3  19   4          8.27         17.30         6.97 o                         
   5  19   4          7.74         10.68        11.16 o                         
 -10  20   4          6.02          6.12         4.48 o                         
  -8  20   4         10.33          3.66         6.42 o                         
  -6  20   4         35.02         34.47         5.08 o                         
  -4  20   4         11.74         20.02         4.94 o                         
  -2  20   4          5.79          7.29         5.53 o                         
   0  20   4          2.72          4.27         5.22 o                         
   2  20   4          5.73         11.57         4.87 o                         
   4  20   4         14.93         24.16         9.73 o                         
  -7  21   4         11.40          7.51         4.84 o                         
  -5  21   4          4.08         -1.26         6.55 o                         
  -3  21   4          0.88          2.73         5.11 o                         
  -1  21   4          5.31         -5.45         5.45 o                         
   1  21   4         33.21         28.09         4.81 o                         
 -21   1   5          1.85          1.83         3.14 o                         
 -19   1   5          3.06         -0.37         2.71 o                         
 -17   1   5          6.50          1.56         2.65 o                         
 -15   1   5         80.99         71.01         2.44 o                         
 -13   1   5         15.19         10.07         2.06 o                         
 -11   1   5        250.03        239.85         4.95 o                         
  -9   1   5        200.87        200.81         4.20 o                         
  -7   1   5        335.51        382.75         7.01 o                         
  -5   1   5         52.63         43.34         2.62 o                         
  -3   1   5       1634.35       1714.96        33.23 o                         
  -1   1   5        351.45        358.56         7.19 o                         
   1   1   5         88.95         95.38         3.64 o                         
   3   1   5          7.24          1.47         4.13 o                         
   5   1   5        482.49        483.10        10.44 o                         
   7   1   5        107.51         96.97         4.71 o                         
   9   1   5          0.24         -2.60         4.14 o                         
  11   1   5          1.98          1.75         2.52 o                         
  13   1   5         43.09         48.75         9.90 o                         
 -20   2   5          0.24         -1.42         2.94 o                         
 -18   2   5          3.95          2.86         2.88 o                         
 -16   2   5          2.70          1.76         2.15 o                         
 -14   2   5         17.54         13.68         2.37 o                         
 -12   2   5         52.94         47.97         2.64 o                         
 -10   2   5        373.94        402.17         7.32 o                         
  -8   2   5        378.24        402.66         7.64 o                         
  -6   2   5       1075.67       1110.65        19.34 o                         
  -4   2   5        876.43        802.50        14.12 o                         
  -2   2   5        722.45        810.85        14.26 o                         
   0   2   5        110.10        113.43         3.68 o                         
   2   2   5        169.45        186.73         4.86 o                         
   4   2   5         21.67         12.23         3.44 o                         
   6   2   5          1.05          2.71         3.25 o                         
   8   2   5         54.38         44.81         3.97 o                         
  10   2   5          2.66          3.74         2.69 o                         
  12   2   5          0.32          5.05         7.82 o                         
 -21   3   5          0.60          5.29         4.42 o                         
 -19   3   5          2.13          4.55         3.67 o                         
 -17   3   5          5.93          3.84         2.24 o                         
 -15   3   5         96.01         87.00         3.53 o                         
 -13   3   5         11.16         -3.26         3.26 o                         
 -11   3   5         85.19         85.01         3.03 o                         
  -9   3   5          5.03         -0.77         1.76 o                         
  -7   3   5        783.20        886.97        14.42 o                         
  -5   3   5        165.62        181.86         4.69 o                         
  -3   3   5        315.96        359.96         7.53 o                         
  -1   3   5        186.07        216.19         5.79 o                         
   1   3   5        244.05        226.15         5.65 o                         
   3   3   5        473.85        502.76        10.07 o                         
   5   3   5        217.94        228.63         6.08 o                         
   7   3   5         46.28         45.24         4.90 o                         
   9   3   5         40.10         34.79         3.56 o                         
  11   3   5         36.49         33.06         4.39 o                         
  13   3   5          1.94         10.07         7.78 o                         
 -20   4   5          1.19         -1.75         3.67 o                         
 -18   4   5         11.89         14.80         2.73 o                         
 -16   4   5         55.69         63.46         3.27 o                         
 -14   4   5          7.85          8.37         1.85 o                         
 -12   4   5        323.79        313.08         6.01 o                         
 -10   4   5        163.72        146.21         3.76 o                         
  -8   4   5         87.39         80.33         3.15 o                         
  -6   4   5        892.15        925.42        16.09 o                         
  -4   4   5          0.67         -2.48         2.48 o                         
  -2   4   5       2970.54       3098.83        54.94 o                         
   0   4   5        576.89        569.16        10.55 o                         
   2   4   5       1057.80       1085.00        19.44 o                         
   4   4   5        403.48        413.53         8.79 o                         
   6   4   5         86.10         79.58         4.41 o                         
   8   4   5          7.35          5.12         4.67 o                         
  10   4   5          0.26         -4.37         4.37 o                         
  12   4   5         13.03         13.55         4.01 o                         
 -21   5   5          1.25          2.83         3.77 o                         
 -19   5   5          1.04         -2.62         2.62 o                         
 -17   5   5          1.37         -1.74         2.41 o                         
 -15   5   5         30.43         47.62         2.99 o                         
 -13   5   5        373.09        359.66         8.15 o                         
 -11   5   5        792.50        809.10        13.56 o                         
  -9   5   5        289.64        273.28         5.66 o                         
  -7   5   5        398.84        388.01         7.22 o                         
  -5   5   5        204.89        199.76         4.64 o                         
  -3   5   5        880.51        873.23        15.37 o                         
  -1   5   5        807.38        785.20        13.66 o                         
   1   5   5        997.07       1059.82        19.42 o                         
   3   5   5        707.85        730.73        13.80 o                         
   5   5   5        137.64        154.48         5.76 o                         
   7   5   5          9.63          8.25         2.50 o                         
   9   5   5         65.96         64.41         3.96 o                         
  11   5   5         14.61          9.82         4.44 o                         
  13   5   5         14.50         -0.75         7.78 o                         
 -20   6   5          0.74          4.21         2.75 o                         
 -18   6   5          1.19          0.78         2.46 o                         
 -16   6   5          3.55          6.35         2.73 o                         
 -14   6   5         47.94         47.91         2.50 o                         
 -12   6   5        140.33        120.75         3.46 o                         
 -10   6   5        329.95        347.64         6.81 o                         
  -8   6   5        291.59        273.40         5.69 o                         
  -6   6   5         76.19         81.08         3.49 o                         
  -4   6   5        561.46        616.48        10.70 o                         
  -2   6   5        508.68        548.62        10.15 o                         
   0   6   5          3.05          0.77         2.91 o                         
   2   6   5        999.22       1019.87        19.91 o                         
   4   6   5        109.44        116.37         4.61 o                         
   6   6   5        204.01        211.27         6.24 o                         
   8   6   5         39.87         38.41         5.03 o                         
  10   6   5         16.58         22.00         5.21 o                         
  12   6   5          8.85          8.32         7.73 o                         
 -19   7   5          8.30          4.06         2.69 o                         
 -17   7   5          0.49          1.91         2.66 o                         
 -15   7   5         14.82         17.48         2.78 o                         
 -13   7   5         55.85         40.99         3.51 o                         
 -11   7   5         91.51         89.09         3.83 o                         
  -9   7   5        116.84        119.06         3.77 o                         
  -7   7   5        507.84        517.24         9.28 o                         
  -5   7   5        164.65        175.03         4.50 o                         
  -3   7   5         70.01         88.77         3.58 o                         
  -1   7   5        189.74        196.16         5.12 o                         
   1   7   5        460.81        449.81         9.21 o                         
   3   7   5        622.00        618.64        12.84 o                         
   5   7   5         41.55         56.40         4.18 o                         
   7   7   5         33.96         29.88         4.00 o                         
   9   7   5          5.03          2.42         2.83 o                         
  11   7   5          0.25         -2.50         4.61 o                         
 -20   8   5          0.55          1.64         2.68 o                         
 -18   8   5          0.08          0.42         3.19 o                         
 -16   8   5          1.18         -1.78         2.29 o                         
 -14   8   5         85.20         86.88         4.27 o                         
 -12   8   5        294.91        330.66         7.24 o                         
 -10   8   5        129.27        127.68         4.85 o                         
  -8   8   5          6.64          0.82         2.81 o                         
  -6   8   5         19.41         20.31         3.40 o                         
  -4   8   5         39.67         44.07         3.04 o                         
  -2   8   5         11.66          4.17         3.03 o                         
   0   8   5        142.16        145.62         4.81 o                         
   2   8   5        127.43        114.16         4.67 o                         
   4   8   5        204.10        245.31         7.26 o                         
   6   8   5         34.63         37.60         3.83 o                         
   8   8   5          6.89          3.39         4.52 o                         
  10   8   5          4.20         10.14         5.46 o                         
  12   8   5          0.29         -0.78         5.37 o                         
 -19   9   5          0.18         -2.84         2.84 o                         
 -17   9   5          3.76          4.24         2.60 o                         
 -15   9   5         10.28          7.34         1.71 o                         
 -13   9   5         14.92         12.04         3.50 o                         
 -11   9   5        474.99        539.07         9.66 o                         
  -9   9   5         36.19         31.48         3.16 o                         
  -7   9   5        148.12        139.92         4.27 o                         
  -5   9   5          6.47         -0.86         2.85 o                         
  -3   9   5         43.47         45.45         3.21 o                         
  -1   9   5        142.41        137.05         4.83 o                         
   1   9   5        945.37        946.54        17.52 o                         
   3   9   5       1118.07       1107.00        21.74 o                         
   5   9   5         91.48        110.97         6.81 o                         
   7   9   5          6.47          6.75         4.24 o                         
   9   9   5         29.73         27.05         4.18 o                         
  11   9   5         16.61         17.74         5.45 o                         
 -18  10   5          3.10          4.22         3.23 o                         
 -16  10   5          0.40          0.16         2.22 o                         
 -14  10   5          2.54         -2.63         2.63 o                         
 -12  10   5         92.84         90.77         3.85 o                         
 -10  10   5        168.08        164.01         5.00 o                         
  -8  10   5         44.77         30.92         3.22 o                         
  -6  10   5         59.58         49.29         3.40 o                         
  -4  10   5        169.34        155.27         4.61 o                         
  -2  10   5        186.91        199.84         5.75 o                         
   0  10   5        210.38        202.65         5.81 o                         
   2  10   5       1551.68       1624.97        30.44 o                         
   4  10   5        279.19        297.76         8.79 o                         
   6  10   5        125.95        128.80         6.80 o                         
   8  10   5          7.80          2.14         4.64 o                         
  10  10   5          2.68         -6.14         6.14 o                         
 -17  11   5          3.71          3.00         2.44 o                         
 -15  11   5         33.17         37.13         2.91 o                         
 -13  11   5         22.71         19.50         2.92 o                         
 -11  11   5        342.10        325.48         7.08 o                         
  -9  11   5         76.72        100.28         5.98 o                         
  -7  11   5         66.00         62.49         3.57 o                         
  -5  11   5        489.69        470.01         9.41 o                         
  -3  11   5        324.75        310.23         7.16 o                         
  -1  11   5         79.01         61.36         4.45 o                         
   1  11   5        585.94        605.72        12.82 o                         
   3  11   5         57.72         62.89         4.21 o                         
   5  11   5         81.65         76.65         5.61 o                         
   7  11   5         12.63          4.72         4.30 o                         
   9  11   5         32.97         22.63         4.19 o                         
  11  11   5          0.60        -14.14        14.14 o                         
 -18  12   5          1.55         -2.42         2.42 o                         
 -16  12   5         19.42         16.31         2.84 o                         
 -14  12   5          8.40          2.79         3.27 o                         
 -12  12   5         18.35         16.11         3.12 o                         
 -10  12   5         33.68         30.28         4.06 o                         
  -8  12   5        109.30        118.25         4.32 o                         
  -6  12   5        188.82        171.67         5.39 o                         
  -4  12   5        187.50        162.08         4.98 o                         
  -2  12   5        258.52        266.51         7.26 o                         
   0  12   5        668.51        682.56        14.30 o                         
   2  12   5         41.46         39.13         5.41 o                         
   4  12   5        110.93        118.01         5.85 o                         
   6  12   5         30.85         51.45         5.37 o                         
   8  12   5         17.59          8.62         5.23 o                         
  10  12   5          1.60         13.20         6.98 o                         
 -17  13   5          2.16          0.29         3.36 o                         
 -15  13   5          1.99          5.59         3.25 o                         
 -13  13   5          8.85          7.15         3.07 o                         
 -11  13   5         24.36         27.01         4.03 o                         
  -9  13   5         14.92         15.24         3.50 o                         
  -7  13   5        169.53        158.92         5.54 o                         
  -5  13   5         56.25         54.45         4.93 o                         
  -3  13   5         32.23         28.14         3.82 o                         
  -1  13   5        137.95        137.59         5.35 o                         
   1  13   5         17.60         15.08         4.83 o                         
   3  13   5         33.23         23.77         4.53 o                         
   5  13   5         78.65         84.26         7.29 o                         
   7  13   5         78.82         88.18         5.98 o                         
   9  13   5         19.90         25.59        11.47 o                         
 -16  14   5          6.31          9.41         3.85 o                         
 -14  14   5         18.73         20.36         4.03 o                         
 -12  14   5         20.97         31.07         3.93 o                         
 -10  14   5        246.15        271.20         7.20 o                         
  -8  14   5         59.54         71.23         4.61 o                         
  -6  14   5          0.64         -1.74         3.13 o                         
  -4  14   5        162.76        178.40         5.78 o                         
  -2  14   5         10.60         -1.16         3.50 o                         
   0  14   5        126.63        112.43         5.57 o                         
   2  14   5         95.68         93.48         5.64 o                         
   4  14   5         48.37         47.17         5.76 o                         
   6  14   5         23.98         25.89         6.32 o                         
   8  14   5          7.31          7.84         4.90 o                         
 -15  15   5         13.31         20.55         4.72 o                         
 -13  15   5          3.86          5.16         3.85 o                         
 -11  15   5          2.98         10.12         4.93 o                         
  -9  15   5         91.97         98.22         5.52 o                         
  -7  15   5         52.35         44.20         3.59 o                         
  -5  15   5         30.96         34.73         3.74 o                         
  -3  15   5         36.54         35.05         4.15 o                         
  -1  15   5         62.07         67.38         5.80 o                         
   1  15   5        141.40        134.55         7.19 o                         
   3  15   5         20.47         14.59         4.38 o                         
   5  15   5         27.07         32.16         6.40 o                         
   7  15   5         60.87         57.92         5.99 o                         
 -14  16   5          1.00         -1.23         4.40 o                         
 -12  16   5          7.69          8.43         4.38 o                         
 -10  16   5         13.49         21.16         4.49 o                         
  -8  16   5         39.78         49.60         3.94 o                         
  -6  16   5          0.56         -2.71         3.54 o                         
  -4  16   5          4.02         10.50         3.94 o                         
  -2  16   5         14.14          6.51         4.28 o                         
   0  16   5         93.62        109.81         7.14 o                         
   2  16   5         37.22         41.43         5.33 o                         
   4  16   5         18.23         20.48         5.75 o                         
   6  16   5          6.11         16.13         6.14 o                         
 -13  17   5          4.50          0.40         4.66 o                         
 -11  17   5          0.16          0.57         4.61 o                         
  -9  17   5         10.18         14.19         3.73 o                         
  -7  17   5          5.31          2.43         4.14 o                         
  -5  17   5         13.18         16.46         4.92 o                         
  -3  17   5          3.60         -1.34         4.11 o                         
  -1  17   5         90.81         80.81         6.50 o                         
   1  17   5          6.91          6.51         4.96 o                         
   3  17   5          1.52          5.01         4.52 o                         
   5  17   5         21.61         14.88         6.40 o                         
 -12  18   5          0.65          3.17         4.95 o                         
 -10  18   5         11.22         14.60         4.88 o                         
  -8  18   5         10.71         16.24         4.04 o                         
  -6  18   5          1.28          1.31         4.51 o                         
  -4  18   5         24.01         36.64         4.60 o                         
  -2  18   5         48.14         45.75         5.44 o                         
   0  18   5          0.95          1.86         5.21 o                         
   2  18   5         42.12         59.37        10.61 o                         
   4  18   5         14.30          2.10         7.54 o                         
 -11  19   5          4.34          2.42         4.07 o                         
  -9  19   5         20.41         14.16         6.57 o                         
  -7  19   5         30.30         36.54         5.56 o                         
  -5  19   5         28.60         29.82         4.84 o                         
  -3  19   5         15.09         11.10         4.85 o                         
  -1  19   5         67.60         75.73         5.98 o                         
   1  19   5        117.76        140.41         7.81 o                         
   3  19   5         29.28         22.15        10.75 o                         
  -8  20   5         28.24         32.36         6.30 o                         
  -6  20   5         50.06         62.78         5.58 o                         
  -4  20   5          3.48         -2.86         5.09 o                         
  -2  20   5         21.56         24.99         5.85 o                         
   0  20   5         26.17         24.94         7.17 o                         
 -20   0   6         10.97         15.18         4.88 o                         
 -18   0   6         26.14         33.03         4.71 o                         
 -16   0   6         21.81         19.43         3.03 o                         
 -14   0   6         13.80          5.95         3.84 o                         
 -12   0   6         58.29         47.81         3.79 o                         
 -10   0   6        267.97        298.27         8.81 o                         
  -8   0   6         69.02         64.58         4.66 o                         
  -6   0   6        113.22        107.19         5.45 o                         
  -4   0   6        630.86        662.28        16.98 o                         
  -2   0   6        500.67        502.11        13.57 o                         
   0   0   6          4.14         -4.44         4.44 o                         
   2   0   6        296.07        298.05         9.63 o                         
   4   0   6          1.32         -5.73         5.73 o                         
   6   0   6         16.92         13.28         5.90 o                         
   8   0   6         32.21         26.72         6.49 o                         
  10   0   6          9.75          6.12         6.22 o                         
  12   0   6          9.74         20.73        12.72 o                         
 -21   1   6          1.51          6.19         3.23 o                         
 -19   1   6          0.76          5.11         3.16 o                         
 -17   1   6          8.77         12.59         2.46 o                         
 -15   1   6         29.31         22.42         2.23 o                         
 -13   1   6         35.48         28.66         2.50 o                         
 -11   1   6        115.82        119.16         3.62 o                         
  -9   1   6        140.44        129.88         4.03 o                         
  -7   1   6         34.88         37.59         3.03 o                         
  -5   1   6         48.23         47.40         3.17 o                         
  -3   1   6        571.11        562.66        10.38 o                         
  -1   1   6        409.74        423.22         8.61 o                         
   1   1   6         45.30         41.10         3.62 o                         
   3   1   6        134.94        126.10         4.80 o                         
   5   1   6        133.63        132.39         6.42 o                         
   7   1   6          4.55          2.77         4.60 o                         
   9   1   6         15.78         10.40         3.66 o                         
  11   1   6          2.60         -0.99         4.49 o                         
 -20   2   6          2.26          4.32         3.26 o                         
 -18   2   6          2.08          1.99         2.38 o                         
 -16   2   6          0.01          1.96         1.84 o                         
 -14   2   6         10.79          5.51         2.24 o                         
 -12   2   6        101.61         82.18         3.09 o                         
 -10   2   6        379.08        381.45         7.14 o                         
  -8   2   6        217.73        230.76         5.42 o                         
  -6   2   6        355.42        316.09         6.79 o                         
  -4   2   6          2.95         -2.74         3.03 o                         
  -2   2   6        359.00        396.63         7.97 o                         
   0   2   6        506.88        498.47         9.80 o                         
   2   2   6        206.76        190.43         5.46 o                         
   4   2   6        257.31        268.84         7.93 o                         
   6   2   6        114.46        102.10         5.90 o                         
   8   2   6         21.07         18.88         4.01 o                         
  10   2   6          7.14          6.68         3.74 o                         
 -21   3   6          1.96          4.37         5.51 o                         
 -19   3   6          3.94         10.01         2.73 o                         
 -17   3   6         11.03         16.53         2.64 o                         
 -15   3   6         60.76         61.45         2.85 o                         
 -13   3   6         23.24         12.25         3.52 o                         
 -11   3   6        158.21        152.70         4.55 o                         
  -9   3   6        396.01        393.34         7.85 o                         
  -7   3   6        857.51        835.09        14.96 o                         
  -5   3   6         28.44         34.32         3.18 o                         
  -3   3   6        249.78        255.14         6.55 o                         
  -1   3   6        775.43        789.16        14.27 o                         
   1   3   6        515.27        522.50        10.04 o                         
   3   3   6        143.83        137.17         4.96 o                         
   5   3   6         21.75         27.85         4.92 o                         
   7   3   6         29.61         24.15         4.20 o                         
   9   3   6          5.95          6.04         3.66 o                         
  11   3   6          1.32          7.57         5.12 o                         
 -20   4   6          1.21          6.71         2.69 o                         
 -18   4   6          2.63          2.13         3.42 o                         
 -16   4   6         18.79         23.79         2.20 o                         
 -14   4   6         31.87         28.39         2.38 o                         
 -12   4   6        236.34        214.16         5.19 o                         
 -10   4   6        386.97        403.09         8.21 o                         
  -8   4   6        195.40        203.32         4.97 o                         
  -6   4   6        354.53        375.67         7.64 o                         
  -4   4   6         38.08         42.35         3.51 o                         
  -2   4   6        987.45        968.93        17.48 o                         
   0   4   6        146.37        133.78         4.78 o                         
   2   4   6        229.58        199.08         5.78 o                         
   4   4   6          5.46         -3.63         3.63 o                         
   6   4   6         27.44         17.21         4.18 o                         
   8   4   6         35.22         38.11         4.25 o                         
  10   4   6          5.77          5.40         2.95 o                         
 -21   5   6          0.04         10.84         7.07 o                         
 -19   5   6          1.11         -0.83         2.65 o                         
 -17   5   6          2.33          0.27         2.97 o                         
 -15   5   6         74.42         81.96         3.35 o                         
 -13   5   6          8.28         -0.31         5.03 o                         
 -11   5   6        259.87        269.74         6.28 o                         
  -9   5   6         18.15         17.34         3.02 o                         
  -7   5   6        110.58        112.91         3.96 o                         
  -5   5   6        326.21        354.97         7.39 o                         
  -3   5   6        474.28        503.89        10.42 o                         
  -1   5   6        210.62        185.81         5.42 o                         
   1   5   6        208.85        202.81         5.85 o                         
   3   5   6         39.83         49.34         4.28 o                         
   5   5   6         23.23         15.93         4.32 o                         
   7   5   6         26.24         22.14         4.27 o                         
   9   5   6         19.51         19.96         3.92 o                         
  11   5   6          1.11          3.38         5.58 o                         
 -20   6   6          1.25          3.04         4.43 o                         
 -18   6   6          2.39         -1.15         2.80 o                         
 -16   6   6          5.65          1.26         2.13 o                         
 -14   6   6        105.04        119.88         3.82 o                         
 -12   6   6         44.53         40.07         3.24 o                         
 -10   6   6         87.46         95.22         3.84 o                         
  -8   6   6         63.25         51.28         3.30 o                         
  -6   6   6        630.40        620.41        11.05 o                         
  -4   6   6          2.12         -0.60         3.16 o                         
  -2   6   6          2.63         -1.70         3.47 o                         
   0   6   6         72.65         75.18         6.54 o                         
   2   6   6       2134.91       2178.68        37.96 o                         
   4   6   6        156.76        158.14         5.78 o                         
   6   6   6         47.44         49.23         5.15 o                         
   8   6   6         15.19         22.13         4.36 o                         
  10   6   6          5.66         10.71         5.45 o                         
 -19   7   6          0.04          0.55         2.77 o                         
 -17   7   6          7.54          2.97         2.55 o                         
 -15   7   6         33.94         34.80         3.26 o                         
 -13   7   6         13.05         11.33         2.84 o                         
 -11   7   6        502.12        501.92         9.20 o                         
  -9   7   6          2.43         -3.04         3.04 o                         
  -7   7   6        173.80        164.74         4.73 o                         
  -5   7   6        232.34        212.06         5.29 o                         
  -3   7   6         60.54         51.77         3.69 o                         
  -1   7   6        148.44        134.97         4.81 o                         
   1   7   6        122.69        132.32         5.38 o                         
   3   7   6        782.60        820.87        16.54 o                         
   5   7   6        148.74        161.73         6.59 o                         
   7   7   6         38.60         40.40         5.12 o                         
   9   7   6          0.67          3.49         5.16 o                         
  11   7   6          3.94          8.22         6.50 o                         
 -20   8   6          2.58          7.71         3.71 o                         
 -18   8   6          0.64         -1.13         2.90 o                         
 -16   8   6          1.05          1.63         2.29 o                         
 -14   8   6         18.92         27.38         2.92 o                         
 -12   8   6        439.68        468.35         9.52 o                         
 -10   8   6         49.71         49.79         3.43 o                         
  -8   8   6        289.61        298.22         6.42 o                         
  -6   8   6        122.24        113.15         4.17 o                         
  -4   8   6        230.57        224.91         5.85 o                         
  -2   8   6        334.04        315.75         7.12 o                         
   0   8   6        638.10        631.54        12.39 o                         
   2   8   6        841.47        891.63        19.18 o                         
   4   8   6        268.79        305.76         8.09 o                         
   6   8   6         39.13         40.57         5.10 o                         
   8   8   6         10.41         11.17         4.27 o                         
  10   8   6         24.60         23.34         6.41 o                         
 -19   9   6          0.15          2.69         3.57 o                         
 -17   9   6          3.83          4.21         3.42 o                         
 -15   9   6          6.30          7.85         2.79 o                         
 -13   9   6          8.41          7.36         3.29 o                         
 -11   9   6         61.09         68.08         3.91 o                         
  -9   9   6         91.88         79.88         3.87 o                         
  -7   9   6         46.66         46.33         3.59 o                         
  -5   9   6         66.49         67.91         3.76 o                         
  -3   9   6        277.73        274.75         6.64 o                         
  -1   9   6        127.14        108.34         4.76 o                         
   1   9   6        194.07        200.19         6.17 o                         
   3   9   6         38.71         52.51         5.01 o                         
   5   9   6         47.53         61.11         6.91 o                         
   7   9   6          1.61         -0.67         4.43 o                         
   9   9   6         15.64         10.03         5.31 o                         
 -18  10   6          5.30         10.67         3.87 o                         
 -16  10   6          1.51          2.02         2.77 o                         
 -14  10   6          1.03          2.81         2.87 o                         
 -12  10   6          7.39          3.25         3.26 o                         
 -10  10   6         29.08         24.03         3.34 o                         
  -8  10   6         22.06         18.92         3.63 o                         
  -6  10   6        165.50        148.22         4.62 o                         
  -4  10   6         61.18         44.78         3.67 o                         
  -2  10   6         97.22        106.70         5.10 o                         
   0  10   6        153.79        164.30         5.89 o                         
   2  10   6         76.44         76.68         5.03 o                         
   4  10   6         99.97        106.34         7.02 o                         
   6  10   6         11.37          9.16         4.87 o                         
   8  10   6         18.06         15.05         4.52 o                         
 -17  11   6          3.26          4.68         2.55 o                         
 -15  11   6          9.43          7.97         3.68 o                         
 -13  11   6          3.22         -2.66         3.08 o                         
 -11  11   6         63.50         71.13         4.15 o                         
  -9  11   6        201.17        236.60         6.25 o                         
  -7  11   6         66.70         61.60         3.75 o                         
  -5  11   6         68.93         63.65         3.92 o                         
  -3  11   6         46.48         46.18         3.92 o                         
  -1  11   6         13.95          7.57         3.88 o                         
   1  11   6        112.29        139.26         5.93 o                         
   3  11   6          0.60          2.77         5.22 o                         
   5  11   6         41.80         37.00         5.62 o                         
   7  11   6          5.62          0.50         4.61 o                         
   9  11   6          0.31         -3.27         3.27 o                         
 -18  12   6          0.67         -1.47         4.30 o                         
 -16  12   6          0.22          6.88         3.17 o                         
 -14  12   6          0.38          2.37         3.57 o                         
 -12  12   6         32.67         30.03         3.62 o                         
 -10  12   6         44.67         46.23         3.75 o                         
  -8  12   6         69.47         67.48         3.93 o                         
  -6  12   6         64.46         51.16         4.43 o                         
  -4  12   6         11.61         -2.57         2.93 o                         
  -2  12   6         53.71         48.17         4.66 o                         
   0  12   6        191.69        175.06         6.72 o                         
   2  12   6        100.60        102.30         5.97 o                         
   4  12   6         45.82         36.44         6.20 o                         
   6  12   6         14.36         12.45         5.06 o                         
   8  12   6          0.41          1.90         4.57 o                         
 -17  13   6          3.56          5.80         3.60 o                         
 -15  13   6          1.18          3.41         3.29 o                         
 -13  13   6          1.55         -2.72         3.47 o                         
 -11  13   6         40.44         48.38         4.27 o                         
  -9  13   6         34.37         34.20         4.02 o                         
  -7  13   6         18.33         11.15         3.85 o                         
  -5  13   6         13.46         -1.84         3.66 o                         
  -3  13   6         15.71         10.64         4.21 o                         
  -1  13   6        236.62        258.66         8.76 o                         
   1  13   6         76.97         58.19         7.87 o                         
   3  13   6         80.53         75.22         6.40 o                         
   5  13   6         20.32         27.27         6.69 o                         
   7  13   6          0.73          4.09         4.98 o                         
 -16  14   6          1.13          1.67         3.48 o                         
 -14  14   6          1.76          0.09         3.37 o                         
 -12  14   6          7.41         13.56         3.98 o                         
 -10  14   6         84.37         82.41         4.84 o                         
  -8  14   6         54.32         61.43         4.65 o                         
  -6  14   6         24.83         17.54         4.43 o                         
  -4  14   6          8.41          1.83         4.37 o                         
  -2  14   6         34.16         26.37         5.37 o                         
   0  14   6         53.80         54.44         6.91 o                         
   2  14   6         11.82         15.45         5.49 o                         
   4  14   6          9.30          7.15         6.76 o                         
   6  14   6          6.51          7.03         6.17 o                         
 -15  15   6          4.86         16.65         5.12 o                         
 -13  15   6          8.12         11.38         4.62 o                         
 -11  15   6         26.55         36.73         4.69 o                         
  -9  15   6          2.86         -0.20         4.42 o                         
  -7  15   6          7.29          9.22         4.54 o                         
  -5  15   6         91.81        107.89         5.90 o                         
  -3  15   6        211.37        219.33         8.32 o                         
  -1  15   6        120.23        143.32         7.66 o                         
   1  15   6          2.49         -3.46         5.43 o                         
   3  15   6         16.08          9.47         5.39 o                         
   5  15   6         25.82         23.14        10.69 o                         
 -14  16   6         10.65          9.10         5.05 o                         
 -12  16   6         22.28         22.64         4.87 o                         
 -10  16   6         55.39         61.59         5.32 o                         
  -8  16   6         12.56          5.42         5.37 o                         
  -6  16   6         47.19         51.64         5.56 o                         
  -4  16   6         69.81         81.11         5.77 o                         
  -2  16   6          5.01         -3.05         5.42 o                         
   0  16   6         59.81         57.33         6.96 o                         
   2  16   6         48.41         52.73         6.17 o                         
   4  16   6          9.59          6.34         7.37 o                         
 -13  17   6          0.43          3.69         5.15 o                         
 -11  17   6          5.38          4.90         5.98 o                         
  -9  17   6         66.77         61.04         5.74 o                         
  -7  17   6         26.44         26.54         5.23 o                         
  -5  17   6         22.86         26.38         5.87 o                         
  -3  17   6         12.48          5.05         5.70 o                         
  -1  17   6         26.69         27.43         5.98 o                         
   1  17   6         36.20         25.83         5.94 o                         
   3  17   6         15.47         10.34         5.96 o                         
 -12  18   6          8.91          9.82         5.31 o                         
 -10  18   6          0.60         -5.22         5.70 o                         
  -8  18   6         19.90         25.33         5.56 o                         
  -6  18   6         26.21         20.58         5.36 o                         
  -4  18   6         45.89         52.10         6.81 o                         
  -2  18   6         32.72         32.05         6.30 o                         
   0  18   6         50.05         55.61         6.70 o                         
   2  18   6          9.70          2.92         5.52 o                         
  -9  19   6          8.29         20.86         6.17 o                         
  -7  19   6         44.56         67.03         7.87 o                         
  -5  19   6         10.70         19.15         6.99 o                         
  -3  19   6         15.71         21.21         7.35 o                         
  -1  19   6          7.55         18.71         5.96 o                         
  -6  20   6         13.10         15.08        16.49 o                         
  -4  20   6         13.10         14.70         9.57 o                         
 -21   1   7          2.54          9.19         3.85 o                         
 -19   1   7          2.39          6.09         2.76 o                         
 -17   1   7          6.24         10.11         2.31 o                         
 -15   1   7         19.34         13.83         2.76 o                         
 -13   1   7          8.32          4.95         2.49 o                         
 -11   1   7        632.73        641.93        11.28 o                         
  -9   1   7         32.50         23.86         3.61 o                         
  -7   1   7         11.87         -0.54         3.33 o                         
  -5   1   7        287.64        290.85         6.76 o                         
  -3   1   7        458.82        453.68         9.27 o                         
  -1   1   7        576.50        562.41        11.57 o                         
   1   1   7         25.65         15.79         3.68 o                         
   3   1   7         70.80         68.76         5.06 o                         
   5   1   7        158.03        165.40         7.37 o                         
   7   1   7         33.34         26.52         4.92 o                         
   9   1   7          3.35          2.38         3.90 o                         
 -20   2   7          4.40          4.43         2.43 o                         
 -18   2   7          3.40          5.91         2.37 o                         
 -16   2   7          4.83          0.52         2.45 o                         
 -14   2   7          6.15          3.94         2.39 o                         
 -12   2   7         75.15         79.71         3.60 o                         
 -10   2   7         87.58         93.57         5.21 o                         
  -8   2   7          4.82         -3.25         3.25 o                         
  -6   2   7         55.22         60.58         3.99 o                         
  -4   2   7         29.14         25.81         3.65 o                         
  -2   2   7        203.32        211.85         5.93 o                         
   0   2   7         28.99         29.09         3.82 o                         
   2   2   7         25.16         23.67         3.79 o                         
   4   2   7          6.36          9.69         4.68 o                         
   6   2   7         36.94         39.02         5.00 o                         
   8   2   7          4.40         -2.06         4.59 o                         
  10   2   7          1.63          3.42         5.27 o                         
 -21   3   7          0.57          2.60         4.03 o                         
 -19   3   7          6.32         15.30         3.14 o                         
 -17   3   7          5.70          5.02         2.42 o                         
 -15   3   7          2.25          0.09         2.32 o                         
 -13   3   7         31.92         26.04         3.02 o                         
 -11   3   7         19.16         10.95         3.14 o                         
  -9   3   7         30.65         31.38         3.27 o                         
  -7   3   7         45.47         46.22         3.74 o                         
  -5   3   7        294.16        274.80         6.68 o                         
  -3   3   7        337.24        343.62         7.70 o                         
  -1   3   7         85.08         74.94         4.27 o                         
   1   3   7          9.63         -4.26         4.26 o                         
   3   3   7        113.89        116.29         5.19 o                         
   5   3   7          0.36         -4.63         4.63 o                         
   7   3   7          9.94          9.31         4.49 o                         
   9   3   7          0.17         -4.37         4.37 o                         
 -20   4   7          0.57          6.33         2.87 o                         
 -18   4   7          2.62          2.38         2.72 o                         
 -16   4   7         25.13         27.58         2.41 o                         
 -14   4   7          4.30         -2.98         2.98 o                         
 -12   4   7         30.12         27.05         3.37 o                         
 -10   4   7        371.46        403.15         8.44 o                         
  -8   4   7        121.05        110.17         4.24 o                         
  -6   4   7        286.27        269.20         6.69 o                         
  -4   4   7        174.97        164.06         5.19 o                         
  -2   4   7        572.67        559.75        10.90 o                         
   0   4   7        181.57        192.89         5.71 o                         
   2   4   7         48.38         48.04         4.56 o                         
   4   4   7         76.74         84.33         5.60 o                         
   6   4   7         22.21         20.69         4.82 o                         
   8   4   7         19.82         25.84         4.62 o                         
  10   4   7          4.74         81.52        17.43 o                         
 -19   5   7          7.46         11.61         2.92 o                         
 -17   5   7          3.51          2.28         2.45 o                         
 -15   5   7          2.97         -1.22         2.94 o                         
 -13   5   7         13.00          4.36         3.05 o                         
 -11   5   7        222.14        217.78         6.99 o                         
  -9   5   7        171.54        184.48         6.45 o                         
  -7   5   7        183.75        183.74         6.74 o                         
  -5   5   7        147.00        140.08         4.96 o                         
  -3   5   7         25.23          7.10         3.64 o                         
  -1   5   7         52.14         49.62         3.97 o                         
   1   5   7        370.94        390.55         8.82 o                         
   3   5   7         97.24         85.33         5.03 o                         
   5   5   7        101.01        103.79         6.70 o                         
   7   5   7         11.99         12.86         7.17 o                         
   9   5   7         17.48          9.35         3.87 o                         
 -20   6   7          0.80          5.08         2.65 o                         
 -18   6   7          1.36          1.59         3.98 o                         
 -16   6   7          3.60          0.49         2.84 o                         
 -14   6   7         98.34        111.29         4.35 o                         
 -12   6   7         80.23         80.69         3.92 o                         
 -10   6   7        109.75        113.52         4.29 o                         
  -8   6   7         32.98         34.30         3.50 o                         
  -6   6   7        179.16        190.50         5.39 o                         
  -4   6   7         36.86         30.49         4.01 o                         
  -2   6   7        160.38        170.77         5.98 o                         
   0   6   7        129.29        142.94         5.39 o                         
   2   6   7         47.43         53.81         5.36 o                         
   4   6   7         62.00         71.63         5.74 o                         
   6   6   7         18.37         19.28         5.33 o                         
   8   6   7          3.71          3.87         4.59 o                         
 -19   7   7          1.44          9.32         4.41 o                         
 -17   7   7          1.16         -2.45         2.57 o                         
 -15   7   7          2.53          2.28         3.05 o                         
 -13   7   7         13.52         12.57         3.17 o                         
 -11   7   7         14.90         15.57         3.44 o                         
  -9   7   7         53.39         49.22         3.63 o                         
  -7   7   7        118.19         91.70         4.53 o                         
  -5   7   7         34.03         28.66         4.14 o                         
  -3   7   7         52.16         49.75         4.10 o                         
  -1   7   7        321.85        312.10         8.11 o                         
   1   7   7         28.20         34.66         4.25 o                         
   3   7   7        102.89         98.67         6.13 o                         
   5   7   7          7.76         14.44         6.04 o                         
   7   7   7          5.88         -2.19         5.00 o                         
   9   7   7         10.28         16.93         4.57 o                         
 -18   8   7          0.03          5.35         3.91 o                         
 -16   8   7          1.43         -0.31         2.87 o                         
 -14   8   7         31.87         34.09         3.54 o                         
 -12   8   7         22.93         20.96         3.54 o                         
 -10   8   7         12.93          6.07         3.50 o
[truncated: 54,433 more chars]
